# Supplementary material for: Crystal structure of potassium tri­ethyl­hydridoborate (‘superhydride’)
Source: Acta Crystallogr E Crystallogr Commun. 2021 May 7;77(Pt 6):592–5. doi: 10.1107/S2056989021004734 (PMC8183439; doi:10.1107/S2056989021004734)
Supplement: Supplementary file 1 [file e-77-00592-sup1.cif]

##############################################################################
#                                                                            #
# This CIF contains the data in a paper accepted for publication in          #
# Acta Crystallographica Section E. It conforms to the requirements of       #
# Notes for Authors for Acta Crystallographica Section E, and has been       #
# peer reviewed under the auspices of the IUCr Commission on Journals.       #
#                                                                            #
# Full details of the Crystallographic Information File format               #
# are given in the paper "The Crystallographic Information File (CIF):       #
# a New Standard Archive File for Crystallography" by S. R. Hall, F. H.      #
# Allen and I. D. Brown [Acta Cryst. (1991), A47, 655-685].                  #
#                                                                            #
# The current version of the core CIF dictionary is obtainable from          #
# ftp://ftp.iucr.org/pub/cif_core.dic.                                       #
#                                                                            #
# Software is freely available for graphical display of the structure(s)     #
# in this CIF. For information consult the CIF software page                 #
# http://www.iucr.org/resources/cif/software.                                #
#                                                                            #
# This file may be used for bona fide research purposes within the           #
# scientific community so long as proper attribution is given to the journal # 
# article from which it was obtained.                                        #
#                                                                            #
##############################################################################
data_I
_audit_creation_method     'SHELXL-2018/3'
_chemical_name_systematic
;
Potassium triethylhydridoborate
;
_chemical_name_common     Superhydride
_chemical_formula_moiety     'K +, C6 H16 B -'
_chemical_formula_sum     'C6 H16 B K'
_chemical_formula_iupac     'K +, C6 H16 B -'
_chemical_formula_weight     138.10
_chemical_melting_point     ?
_chemical_absolute_configuration     .
_space_group_crystal_system     orthorhombic
_space_group_name_H-M_alt     'P 21 21 21'
_space_group_name_Hall     'P 2ac 2ab'
loop_
    _space_group_symop_operation_xyz
    'x, y, z'
    '-x+1/2, -y, z+1/2'
    '-x, y+1/2, -z+1/2'
    'x+1/2, -y+1/2, -z'
_cell_length_a     7.4758(3)
_cell_length_b     7.6682(6)
_cell_length_c     14.8010(12)
_cell_angle_alpha     90
_cell_angle_beta     90
_cell_angle_gamma     90
_cell_volume     848.48(10)
_cell_formula_units_Z     4
_cell_measurement_reflns_used     2443
_cell_measurement_theta_min     2.7460
_cell_measurement_theta_max     26.1130
_cell_measurement_temperature     100(2)
_exptl_crystal_description     prism
_exptl_crystal_colour     'pale yellow'
_exptl_crystal_size_max     0.3
_exptl_crystal_size_mid     0.2
_exptl_crystal_size_min     0.15
_exptl_crystal_density_diffrn     1.081
_exptl_crystal_density_meas     ?
_exptl_crystal_density_method     'not measured'
_exptl_crystal_F_000     304
_exptl_absorpt_coefficient_mu     0.535
_exptl_absorpt_correction_type     multi-scan
_exptl_absorpt_process_details
;
(CrysAlisPro; Agilent, 2013)
;
_exptl_absorpt_correction_T_min     0.97607
_exptl_absorpt_correction_T_max     1.00000
_diffrn_ambient_temperature     100(2)
_diffrn_source     'Enhance (Mo) X-ray Source'
_diffrn_radiation_type     MoK\a
_diffrn_radiation_wavelength     0.71073
_diffrn_radiation_monochromator     graphite
_diffrn_measurement_device_type     'Oxford Diffraction Xcalibur, Eos'
_diffrn_measurement_method     '\w scans'
_diffrn_detector_area_resol_mean     16.1419
_diffrn_reflns_number     13206
_diffrn_reflns_av_R_equivalents     0.0599
_diffrn_reflns_av_unetI/netI     0.0508
_diffrn_reflns_theta_min     2.752
_diffrn_reflns_theta_max     30.032
_diffrn_reflns_theta_full     30.000
_diffrn_measured_fraction_theta_max     0.997
_diffrn_measured_fraction_theta_full     0.998
_diffrn_reflns_limit_h_min     -10
_diffrn_reflns_limit_h_max     10
_diffrn_reflns_limit_k_min     -10
_diffrn_reflns_limit_k_max     10
_diffrn_reflns_limit_l_min     -20
_diffrn_reflns_limit_l_max     20
_refine_special_details
;
The compound is achiral and crystallizes only by chance in a chiral
(Sohncke) space group.
;
_reflns_number_total     2441
_reflns_number_gt     2182
_reflns_threshold_expression     'I > 2\s(I)'
_refine_ls_structure_factor_coef     Fsqd
_refine_ls_matrix_type     full
_refine_ls_R_factor_all     0.0447
_refine_ls_R_factor_gt     0.0357
_refine_ls_wR_factor_gt     0.0641
_refine_ls_wR_factor_ref     0.0678
_refine_ls_goodness_of_fit_ref     1.043
_refine_ls_restrained_S_all     1.043
_refine_ls_number_reflns     2441
_refine_ls_number_parameters     80
_refine_ls_number_restraints     0
_refine_ls_hydrogen_treatment     mixed
_refine_ls_weighting_scheme     calc
_refine_ls_weighting_details
              'w=1/[\s^2^(Fo^2^)+(0.0251P)^2^+0.0172P] where P=(Fo^2^+2Fc^2^)/3'
_atom_sites_solution_hydrogens     mixed
_atom_sites_solution_primary     direct
_atom_sites_solution_secondary     difmap
_refine_ls_shift/su_max     0.000
_refine_ls_shift/su_mean     0.000
_refine_diff_density_max     0.204
_refine_diff_density_min     -0.233
_refine_ls_extinction_method     none
_refine_ls_extinction_coef     .
_refine_ls_abs_structure_details
;
Flack <i>x</i> determined using 806 quotients
[(<i>I</i>^+^)-(<i>I</i>^-^)]/[(<i>I</i>^+^)+(<i>I</i>^-^)]
(Parsons<i>et al.</i>, 2013)
;
_refine_ls_abs_structure_Flack     -0.05(3)
loop_
    _atom_type_symbol
    _atom_type_description
    _atom_type_scat_dispersion_real
    _atom_type_scat_dispersion_imag
    _atom_type_scat_source
    'C' 'C' 0.0033 0.0016
                         'International Tables Vol C Tables 4.2.6.8 and 6.1.1.4'
    'H' 'H' 0.0000 0.0000
                         'International Tables Vol C Tables 4.2.6.8 and 6.1.1.4'
    'B' 'B' 0.0013 0.0007
                         'International Tables Vol C Tables 4.2.6.8 and 6.1.1.4'
    'K' 'K' 0.2009 0.2494
                         'International Tables Vol C Tables 4.2.6.8 and 6.1.1.4'
_computing_data_collection
;
CrysAlisPro (Agilent, 2013)
;
_computing_cell_refinement
;
CrysAlisPro (Agilent, 2013)
;
_computing_data_reduction
;
CrysAlisPro (Agilent, 2013)
;
_computing_structure_solution
;
SHELXS97 (Sheldrick, 2008)
;
_computing_structure_refinement
;
<i>SHELXL2018/3</i> (Sheldrick, 2015)
;
_computing_molecular_graphics
;
XP (Siemens, 1994)
;
_computing_publication_material
;
<i>SHELXL2018/3</i> (Sheldrick, 2015)
;
loop_
    _atom_site_type_symbol
    _atom_site_label
    _atom_site_fract_x
    _atom_site_fract_y
    _atom_site_fract_z
    _atom_site_U_iso_or_equiv
    _atom_site_adp_type
    _atom_site_calc_flag
    _atom_site_occupancy
    _atom_site_disorder_assembly
    _atom_site_disorder_group
    K K1 0.22297(6) 0.87358(6) 0.42934(3) 0.01798(12) Uani d 1 . .
    B B1 0.2627(3) 0.6127(3) 0.59734(14) 0.0140(4) Uani d 1 . .
    H H01 0.368(3) 0.680(3) 0.5467(14) 0.020(6) Uiso d 1 . .
    C C1 0.3821(3) 0.5161(3) 0.67567(13) 0.0159(4) Uani d 1 . .
    H H1B 0.457483 0.426196 0.646460 0.019 Uiso calc 1 . .
    H H1A 0.463245 0.603494 0.702910 0.019 Uiso calc 1 . .
    C C2 0.2753(3) 0.4296(3) 0.75137(15) 0.0260(5) Uani d 1 . .
    H H2C 0.200842 0.517218 0.781547 0.039 Uiso calc 1 . .
    H H2B 0.357773 0.377763 0.795257 0.039 Uiso calc 1 . .
    H H2A 0.198637 0.338312 0.725885 0.039 Uiso calc 1 . .
    C C3 0.1433(3) 0.4737(3) 0.53862(14) 0.0184(5) Uani d 1 . .
    H H3B 0.053383 0.420846 0.579383 0.022 Uiso calc 1 . .
    H H3A 0.077404 0.539343 0.491626 0.022 Uiso calc 1 . .
    C C4 0.2465(3) 0.3262(3) 0.49238(16) 0.0271(5) Uani d 1 . .
    H H4C 0.342593 0.375726 0.455348 0.041 Uiso calc 1 . .
    H H4B 0.164952 0.259304 0.453846 0.041 Uiso calc 1 . .
    H H4A 0.298115 0.249185 0.538342 0.041 Uiso calc 1 . .
    C C5 0.1323(3) 0.7630(3) 0.64061(14) 0.0150(4) Uani d 1 . .
    H H5B 0.067029 0.820394 0.590574 0.018 Uiso calc 1 . .
    H H5A 0.042278 0.704783 0.679326 0.018 Uiso calc 1 . .
    C C6 0.2249(3) 0.9042(3) 0.69656(16) 0.0270(5) Uani d 1 . .
    H H6C 0.284544 0.850412 0.748517 0.041 Uiso calc 1 . .
    H H6B 0.135728 0.988325 0.717930 0.041 Uiso calc 1 . .
    H H6A 0.313644 0.964283 0.659107 0.041 Uiso calc 1 . .
loop_
    _atom_site_aniso_label
    _atom_site_aniso_U_11
    _atom_site_aniso_U_22
    _atom_site_aniso_U_33
    _atom_site_aniso_U_12
    _atom_site_aniso_U_13
    _atom_site_aniso_U_23
    K1 0.01299(19) 0.0216(2) 0.0194(2) 0.00053(18) -0.00233(19) 0.0028(2)
    B1 0.0099(10) 0.0164(10) 0.0156(10) 0.0015(10) 0.0008(8) 0.0005(8)
    C1 0.0112(10) 0.0187(10) 0.0178(11) 0.0003(8) 0.0013(8) 0.0028(9)
    C2 0.0195(11) 0.0318(12) 0.0267(12) 0.0025(10) 0.0045(10) 0.0133(9)
    C3 0.0145(10) 0.0199(11) 0.0207(11) 0.0033(8) -0.0003(8) -0.0018(8)
    C4 0.0236(13) 0.0251(11) 0.0326(12) 0.0052(9) -0.0056(10) -0.0120(9)
    C5 0.0130(10) 0.0163(10) 0.0158(10) -0.0002(8) -0.0018(8) -0.0013(8)
    C6 0.0185(10) 0.0248(12) 0.0377(13) 0.0016(10) -0.0033(11) -0.0127(9)
_geom_special_details
;
 All esds (except the esd in the dihedral angle between two l.s. planes)
 are estimated using the full covariance matrix.  The cell esds are taken
 into account individually in the estimation of esds in distances, angles
 and torsion angles; correlations between esds in cell parameters are only
 used when they are defined by crystal symmetry.  An approximate (isotropic)
 treatment of cell esds is used for estimating esds involving l.s. planes.
;
loop_
    _geom_bond_atom_site_label_1
    _geom_bond_atom_site_label_2
    _geom_bond_site_symmetry_2
    _geom_bond_distance
    _geom_bond_publ_flag
    K1 C1 4_466 3.103(2) y
    K1 B1 . 3.205(2) y
    K1 C5 . 3.310(2) y
    K1 C3 4_566 3.387(2) y
    K1 C5 4_566 3.396(2) y
    K1 B1 4_466 3.465(2) y
    K1 C2 2_564 3.513(2) ?
    K1 C3 . 3.518(2) ?
    K1 H01 . 2.53(2) y
    K1 H5B . 2.69 y
    K1 H01 4_466 2.71(2) y
    K1 H1A 4_466 2.76 y
    K1 H1B 4_466 2.75 y
    K1 H2B 2_564 2.83 y
    K1 H3B 4_566 2.93 y
    K1 H3A . 2.93 y
    K1 H5A 4_566 2.94 y
    K1 H3A 4_566 2.97 y
    K1 H5B 4_566 2.99 y
    B1 C3 . 1.640(3) y
    B1 C5 . 1.640(3) y
    B1 C1 . 1.640(3) y
    B1 H01 . 1.20(2) y
    C1 C2 . 1.527(3) ?
    C1 H1B . 0.9900 ?
    C1 H1A . 0.9900 ?
    C2 H2C . 0.9800 ?
    C2 H2B . 0.9800 ?
    C2 H2A . 0.9800 ?
    C3 C4 . 1.530(3) ?
    C3 H3B . 0.9900 ?
    C3 H3A . 0.9900 ?
    C4 H4C . 0.9800 ?
    C4 H4B . 0.9800 ?
    C4 H4A . 0.9800 ?
    C5 C6 . 1.529(3) ?
    C5 H5B . 0.9900 ?
    C5 H5A . 0.9900 ?
    C6 H6C . 0.9800 ?
    C6 H6B . 0.9800 ?
    C6 H6A . 0.9800 ?
loop_
    _geom_angle_atom_site_label_1
    _geom_angle_atom_site_label_2
    _geom_angle_atom_site_label_3
    _geom_angle_site_symmetry_1
    _geom_angle_site_symmetry_3
    _geom_angle
    _geom_angle_publ_flag
    C1 K1 B1 4_466 . 129.41(5) ?
    C1 K1 C5 4_466 . 112.01(5) ?
    B1 K1 C5 . . 29.10(5) ?
    C1 K1 C3 4_466 4_566 137.56(5) ?
    B1 K1 C3 . 4_566 91.22(5) ?
    C5 K1 C3 . 4_566 98.42(5) ?
    C1 K1 C5 4_466 4_566 132.18(5) ?
    B1 K1 C5 . 4_566 87.74(5) ?
    C5 K1 C5 . 4_566 113.18(5) ?
    C3 K1 C5 4_566 4_566 46.63(5) ?
    C1 K1 B1 4_466 4_466 28.23(5) ?
    B1 K1 B1 . 4_466 101.50(5) ?
    C5 K1 B1 . 4_466 84.95(5) ?
    C3 K1 B1 4_566 4_466 157.94(5) ?
    C5 K1 B1 4_566 4_466 150.39(5) ?
    C1 K1 C2 4_466 2_564 78.93(6) ?
    B1 K1 C2 . 2_564 99.69(6) ?
    C5 K1 C2 . 2_564 122.65(5) ?
    C3 K1 C2 4_566 2_564 109.29(5) ?
    C5 K1 C2 4_566 2_564 64.15(5) ?
    B1 K1 C2 4_466 2_564 86.47(5) ?
    C1 K1 C3 4_466 . 109.21(5) ?
    B1 K1 C3 . . 27.73(5) ?
    C5 K1 C3 . . 46.18(5) ?
    C3 K1 C3 4_566 . 113.21(5) ?
    C5 K1 C3 4_566 . 91.37(5) ?
    B1 K1 C3 4_466 . 84.88(5) ?
    C2 K1 C3 2_564 . 76.61(5) ?
    C1 K1 H01 4_466 . 148.8(5) ?
    B1 K1 H01 . . 20.1(5) ?
    C5 K1 H01 . . 44.7(5) ?
    C3 K1 H01 4_566 . 73.1(5) ?
    C5 K1 H01 4_566 . 69.0(5) ?
    B1 K1 H01 4_466 . 121.4(5) ?
    C2 K1 H01 2_564 . 97.1(5) ?
    C3 K1 H01 . . 40.9(5) ?
    C3 B1 C5 . . 109.90(16) y
    C3 B1 C1 . . 112.16(16) y
    C5 B1 C1 . . 111.40(16) y
    C3 B1 K1 . . 86.80(11) ?
    C5 B1 K1 . . 79.00(11) ?
    C1 B1 K1 . . 151.74(13) ?
    C3 B1 K1 . 4_566 119.99(12) ?
    C5 B1 K1 . 4_566 127.85(13) ?
    C1 B1 K1 . 4_566 63.51(10) ?
    K1 B1 K1 . 4_566 89.12(5) ?
    C3 B1 H01 . . 107.6(10) y
    C5 B1 H01 . . 109.5(10) y
    C1 B1 H01 . . 106.1(10) y
    K1 B1 H01 . . 46.4(10) ?
    K1 B1 H01 4_566 . 42.8(10) ?
    C2 C1 B1 . . 115.49(18) ?
    C2 C1 K1 . 4_566 156.25(14) ?
    B1 C1 K1 . 4_566 88.26(11) ?
    C2 C1 H1B . . 108.4 ?
    B1 C1 H1B . . 108.4 ?
    K1 C1 H1B 4_566 . 60.2 ?
    C2 C1 H1A . . 108.4 ?
    B1 C1 H1A . . 108.4 ?
    K1 C1 H1A 4_566 . 61.0 ?
    H1B C1 H1A . . 107.5 ?
    C1 C2 K1 . 2_565 146.66(14) ?
    C1 C2 H2C . . 109.5 ?
    K1 C2 H2C 2_565 . 96.6 ?
    C1 C2 H2B . . 109.5 ?
    K1 C2 H2B 2_565 . 39.9 ?
    H2C C2 H2B . . 109.5 ?
    C1 C2 H2A . . 109.5 ?
    K1 C2 H2A 2_565 . 79.5 ?
    H2C C2 H2A . . 109.5 ?
    H2B C2 H2A . . 109.5 ?
    C4 C3 B1 . . 116.29(17) ?
    C4 C3 K1 . 4_466 141.80(14) ?
    B1 C3 K1 . 4_466 101.88(11) ?
    C4 C3 K1 . . 110.68(14) ?
    B1 C3 K1 . . 65.47(10) ?
    K1 C3 K1 4_466 . 85.41(5) ?
    C4 C3 H3B . . 108.2 ?
    B1 C3 H3B . . 108.2 ?
    K1 C3 H3B 4_466 . 55.0 ?
    K1 C3 H3B . . 138.8 ?
    C4 C3 H3A . . 108.2 ?
    B1 C3 H3A . . 108.2 ?
    K1 C3 H3A 4_466 . 57.4 ?
    K1 C3 H3A . . 47.0 ?
    H3B C3 H3A . . 107.4 ?
    C3 C4 H4C . . 109.5 ?
    C3 C4 H4B . . 109.5 ?
    H4C C4 H4B . . 109.5 ?
    C3 C4 H4A . . 109.5 ?
    H4C C4 H4A . . 109.5 ?
    H4B C4 H4A . . 109.5 ?
    C6 C5 B1 . . 116.11(17) ?
    C6 C5 K1 . . 103.74(13) ?
    B1 C5 K1 . . 71.90(10) ?
    C6 C5 K1 . 4_466 142.33(14) ?
    B1 C5 K1 . 4_466 101.54(11) ?
    K1 C5 K1 . 4_466 88.60(5) ?
    C6 C5 H5B . . 108.3 ?
    B1 C5 H5B . . 108.3 ?
    K1 C5 H5B . . 44.0 ?
    K1 C5 H5B 4_466 . 57.7 ?
    C6 C5 H5A . . 108.3 ?
    B1 C5 H5A . . 108.3 ?
    K1 C5 H5A . . 143.3 ?
    K1 C5 H5A 4_466 . 54.9 ?
    H5B C5 H5A . . 107.4 ?
    C5 C6 H6C . . 109.5 ?
    C5 C6 H6B . . 109.5 ?
    H6C C6 H6B . . 109.5 ?
    C5 C6 H6A . . 109.5 ?
    H6C C6 H6A . . 109.5 ?
    H6B C6 H6A . . 109.5 ?
    K1 H01 B1 . . 113.5(13) y
    K1 H01 K1 . 4_566 126.7(9) y
    H01 K1 H01 . 4_466 104.0(4) y
loop_
    _geom_torsion_atom_site_label_1
    _geom_torsion_atom_site_label_2
    _geom_torsion_atom_site_label_3
    _geom_torsion_atom_site_label_4
    _geom_torsion_site_symmetry_1
    _geom_torsion_site_symmetry_2
    _geom_torsion_site_symmetry_3
    _geom_torsion_site_symmetry_4
    _geom_torsion
    _geom_torsion_publ_flag
    C3 B1 C1 C2 . . . . -66.0(2) ?
    C5 B1 C1 C2 . . . . 57.7(2) ?
    K1 B1 C1 C2 . . . . 164.9(2) ?
    K1 B1 C1 C2 4_566 . . . -179.55(19) ?
    C3 B1 C1 K1 . . . 4_566 113.58(14) ?
    C5 B1 C1 K1 . . . 4_566 -122.76(14) ?
    K1 B1 C1 K1 . . . 4_566 -15.5(3) ?
    B1 C1 C2 K1 . . . 2_565 161.9(2) ?
    K1 C1 C2 K1 4_566 . . 2_565 -17.0(6) ?
    C5 B1 C3 C4 . . . . 179.06(18) ?
    C1 B1 C3 C4 . . . . -56.4(2) ?
    K1 B1 C3 C4 . . . . 101.97(17) ?
    K1 B1 C3 C4 4_566 . . . 14.8(2) ?
    C5 B1 C3 K1 . . . 4_466 -2.19(17) ?
    C1 B1 C3 K1 . . . 4_466 122.31(13) ?
    K1 B1 C3 K1 . . . 4_466 -79.28(7) ?
    K1 B1 C3 K1 4_566 . . 4_466 -166.41(7) ?
    C5 B1 C3 K1 . . . . 77.09(14) ?
    C1 B1 C3 K1 . . . . -158.41(16) ?
    K1 B1 C3 K1 4_566 . . . -87.13(10) ?
    C3 B1 C5 C6 . . . . -179.27(18) ?
    C1 B1 C5 C6 . . . . 55.8(2) ?
    K1 B1 C5 C6 . . . . -96.78(17) ?
    K1 B1 C5 C6 4_566 . . . -16.6(3) ?
    C3 B1 C5 K1 . . . . -82.48(14) ?
    C1 B1 C5 K1 . . . . 152.57(16) ?
    K1 B1 C5 K1 4_566 . . . 80.16(12) ?
    C3 B1 C5 K1 . . . 4_466 2.19(17) ?
    C1 B1 C5 K1 . . . 4_466 -122.76(14) ?
    K1 B1 C5 K1 . . . 4_466 84.67(6) ?
    K1 B1 C5 K1 4_566 . . 4_466 164.83(9) ?
_shelx_space_group_comment
;
The symmetry employed for this shelxl refinement is uniquely defined
by the following loop, which should always be used as a source of
symmetry information in preference to the above space-group names.
They are only intended as comments.
;
_shelx_estimated_absorpt_T_min     0.856
_shelx_estimated_absorpt_T_max     0.924
_shelx_hkl_file
;
   0   0   2 38452.8 1074.27   5
   0   0  -2 37592.8 1053.11   3
   0   0  -2 38220.2 1005.25   8
   0   0   2 39917.6 1058.93   3
   0   0  -2 37596.7 1070.78   7
   0   0   2 39169.9 1077.60   7
   0   0  -3 112.651 138.351   8
   0   0  -3 46.4133 151.335   3
   0   0  -3 90.4021 148.099   5
   0   0   3-30.3677 138.208   7
   0   0  -3-68.6293 144.228   7
   0   0   3 161.211 113.423   1
   0   0   3-39.2098 134.489   5
   0   0   3 60.5792 169.804   3
   0   0  -4 8837.96 586.947   3
   0   0  -4 9176.79 618.697   5
   0   0   4 8772.01 513.640   1
   0   0   4 8879.16 588.073   5
   0   0   4 8393.69 580.260   3
   0   0  -4 8610.63 526.693   8
   0   0  -4 8713.86 595.447   7
   0   0   4 8944.77 613.804   7
   0   0  -5 41.4649 246.697   5
   0   0   5 118.832 143.131   1
   0   0  -5 198.383 178.413   3
   0   0   5 58.5675 254.887   3
   0   0  -5 66.6097 185.703   8
   0   0   5-15.8506 212.099   7
   0   0  -6 38179.6 1429.32   8
   0   0   6 36024.2 1560.19   7
   0   0  -6 36841.7 1557.26   5
   0   0   6 35918.7 1504.27   3
   0   0   7 173.253 276.500   7
   0   0   7 176.976 294.133   3
   0   0  -7-127.939 226.667   8
   0   0  -7-72.1640 306.592   5
   0   0   8 50576.1 2177.49   7
   0   0  -8 51649.8 2154.12   5
   0   0  -8 53298.0 1973.77   8
   0   0   8 51119.0 2075.22   3
   0   0   9 624.384 342.866   3
   0   0   9 232.227 377.427   7
   0   0  -9 59.1092 242.775   8
   0   0  -9 472.022 398.171   5
   0   0  10 4501.78 727.248   7
   0   0  10 3569.01 608.939   3
   0   0 -10 4830.08 619.406   8
   0   0 -10 4724.03 720.063   5
   0   0 -11-110.635 248.812   8
   0   0 -11-313.188 450.529   5
   0   0  11 730.520 465.724   7
   0   0  11-480.162 416.384   3
   0   0  12 20035.4 1614.16   7
   0   0 -12 19624.3 1583.45   5
   0   0 -12 20006.1 1380.57   8
   0   0  12 19634.6 1510.05   3
   0   0  13-544.153 458.906   7
   0   0 -13 639.350 356.427   8
   0   0  13-65.0232 332.531   3
   0   0 -13 40.4359 406.253   5
   0   0 -14 7684.97 1089.42   5
   0   0  14 10207.9 1262.02   7
   0   0 -14 9534.39 1025.21   8
   0   0  15 216.154 431.725   7
   0   0 -15-581.264 508.850   5
   0   0 -15 156.672 275.258   8
   0   0  15 129.844 327.211   6
   0   0 -16 8629.43 1230.68   5
   0   0  16 7939.65 1196.36   7
   0   0  16 7956.37 1043.73   6
   0   0 -16 8781.82 1045.88   8
   0   0 -17-205.338 491.733   5
   0   0  17 853.103 569.917   7
   0   0 -17 253.444 278.882   8
   0   0  17 264.803 323.265   6
   0   0 -18 3442.97 912.829   5
   0   0  18 2558.41 678.016   6
   0   0 -19-411.674 492.045   5
   0   0 -20 2081.13 820.833   5
   0  -1   0 62.5736 93.0243   6
   0  -1   0 82.9189 93.0485   2
   0   1   0-20.6979 68.3659   4
   0   1  -1 93776.1 2127.24   2
   0  -1  -1 88398.4 2100.40   3
   0   1  -1 94877.8 2126.50   5
   0  -1   1 93607.5 2153.33   6
   0   1   1 95000.0 2061.06   7
   0  -1  -1 95329.5 2082.40   6
   0  -1  -1 91311.8 1994.00   4
   0   1  -1 93039.0 2153.52   6
   0   1   1 93676.8 2077.30   6
   0   1   1 96472.7 2115.01   3
   0   1   1 93220.2 1992.40   4
   0  -1   1 94032.3 2142.65   2
   0  -1   2 143337. 3161.74   2
   0   1  -2 148373. 3209.01   5
   0  -1  -2 144507. 3018.59   4
   0   1   2 147251. 3140.35   7
   0  -1   2 142609. 3202.38   5
   0  -1  -2 144244. 3239.21   3
   0  -1   2 142040. 3196.14   6
   0   1   2 143835. 3085.15   6
   0   1  -2 144965. 3207.58   6
   0  -1  -2 145434. 3132.10   7
   0   1   2 143214. 3224.51   3
   0   1  -3 83121.4 2160.52   5
   0   1  -3 81608.7 2068.67   1
   0  -1   3 76688.5 1702.33   8
   0  -1   3 79894.2 2119.50   6
   0   1  -3 83550.9 2179.72   7
   0  -1   3 84894.6 2174.32   5
   0  -1   3 84919.5 1849.46   3
   0   1  -3 75089.7 1833.57   3
   0   1   3 82934.0 2100.48   7
   0   1   3 84863.4 2144.25   5
   0  -1  -3 83583.7 2098.01   7
   0   1  -3 77639.8 1695.98   8
   0   1   3 81097.0 2196.76   3
   0   1  -3 81661.0 2121.79   6
   0  -1  -3 84162.2 2216.32   3
   0  -1   4 140195. 3035.19   8
   0  -1  -4 143267. 3516.84   5
   0   1  -4 146670. 3564.21   7
   0   1   4 143176. 3588.54   3
   0   1  -4 148699. 3413.46   1
   0   1   4 151262. 3530.84   5
   0   1  -4 139704. 3208.23   3
   0  -1  -4 153397. 3504.73   7
   0  -1   4 144107. 3208.90   3
   0  -1   4 144711. 3480.34   6
   0   1  -4 142089. 3032.99   8
   0   1  -4 148746. 3560.14   5
   0  -1   4 148185. 3406.69   1
   0  -1   4 145151. 3560.59   7
   0   1   4 146991. 3483.44   7
   0   1  -5 59108.3 1833.38   1
   0  -1   5 56081.9 1862.04   6
   0   1  -5 57126.2 1954.38   5
   0   1  -5 57002.7 1541.88   8
   0  -1   5 59898.3 2004.51   7
   0   1   5 55761.9 1969.83   3
   0   1  -5 55812.8 1693.44   3
   0  -1   5 59457.4 1821.57   1
   0  -1  -5 59127.2 1941.21   5
   0  -1  -5 55665.3 1932.92   8
   0   1   5 57032.4 1914.00   7
   0  -1   5 57789.6 1704.33   3
   0   1  -6 10145.1 677.157   3
   0   1   6 10222.8 786.674   7
   0   1  -6 9573.58 709.579   1
   0  -1  -6 9978.57 790.969   5
   0   1   6 8782.71 791.071   3
   0   1  -6 9911.43 807.787   5
   0  -1   6 9352.55 814.112   7
   0  -1   6 9605.37 676.775   3
   0  -1  -6 9415.57 775.790   8
   0  -1   6 9483.26 745.621   6
   0   1  -6 9532.42 568.235   8
   0   1  -7 54026.2 2184.12   5
   0  -1   7 54062.6 1919.42   3
   0   1   7 55749.3 2137.99   7
   0  -1  -7 57020.8 2166.70   5
   0  -1   7 55725.1 2208.19   7
   0  -1  -7 59913.4 2167.45   8
   0   1   7 54171.4 2185.44   3
   0   1  -7 57337.9 1995.45   1
   0  -1   7 55955.2 2050.03   6
   0   1  -7 55387.8 1751.60   8
   0   1  -8 174.191 192.418   8
   0  -1   8-13.2456 306.781   7
   0  -1  -8-257.930 350.690   5
   0   1   8 32.5191 268.216   7
   0  -1   8 57.9051 263.279   6
   0  -1  -8 354.402 346.245   8
   0  -1   8-135.063 266.557   3
   0   1  -8 51.7036 347.968   5
   0   1   8 105.810 328.421   3
   0  -1   9 15980.5 1281.43   7
   0   1   9 14200.3 1152.70   7
   0   1  -9 15551.2 1222.76   5
   0   1   9 16024.1 1234.10   3
   0  -1   9 15817.6 1078.66   3
   0   1  -9 16184.9 949.690   8
   0  -1  -9 13820.3 1165.25   5
   0  -1   9 15262.3 1110.68   6
   0  -1  -9 14559.8 1120.53   8
   0   1 -10 33337.4 1924.42   5
   0  -1 -10 34411.8 1916.42   5
   0  -1 -10 34410.2 1835.27   8
   0  -1  10 33418.0 1928.02   7
   0   1  10 34234.0 1904.35   7
   0  -1  10 34281.8 1713.20   3
   0   1  10 30007.4 1819.88   3
   0   1 -10 35628.7 1558.73   8
   0  -1  10 36488.7 1813.95   6
   0  -1  11 18.9712 290.130   3
   0  -1 -11-107.729 367.341   5
   0   1 -11-69.1295 203.068   8
   0  -1 -11 344.247 365.814   8
   0  -1  11-0.77632 304.655   6
   0   1  11 284.500 424.385   7
   0  -1  11-22.1222 366.997   7
   0   1 -11-337.241 393.995   5
   0   1  11-417.156 428.052   3
   0   1  12 4611.21 794.323   3
   0   1 -12 5086.80 642.247   8
   0  -1  12 6127.44 922.400   7
   0  -1  12 6197.76 841.377   6
   0   1 -12 4041.98 784.650   5
   0  -1 -12 5584.81 798.756   8
   0  -1 -12 4774.69 824.512   5
   0   1  12 5544.34 884.383   7
   0   1 -13 6644.31 1014.72   5
   0  -1  13 6910.21 1053.74   7
   0  -1  13 7357.50 938.704   6
   0  -1 -13 7418.27 955.635   8
   0   1  13 8772.67 1097.95   3
   0   1 -13 6775.17 761.807   8
   0  -1 -13 5952.30 933.710   5
   0   1  13 7163.68 1015.97   7
   0  -1  14 528.225 388.555   6
   0   1  14 346.470 386.453   7
   0   1 -14 265.974 255.928   8
   0   1  14 302.521 413.938   3
   0   1 -14 307.978 432.170   5
   0  -1 -14 142.212 375.990   5
   0  -1 -14 158.000 344.472   8
   0   1 -15 10185.4 997.363   8
   0  -1 -15 9609.57 1279.65   5
   0   1  15 11667.2 1404.61   7
   0  -1 -15 7105.92 1014.46   8
   0  -1  15 9080.95 1100.52   6
   0   1 -15 8475.87 1218.61   5
   0  -1 -16 136.254 369.287   8
   0  -1  16 400.633 397.354   6
   0   1  16 381.973 413.427   7
   0  -1 -16 116.756 444.732   5
   0   1 -16 363.574 476.291   5
   0   1 -17 539.940 475.642   5
   0  -1 -17 287.568 414.273   8
   0  -1 -17 218.587 443.211   5
   0  -1  17 99.2188 322.239   6
   0   1  17 316.639 456.741   7
   0  -1 -18 3016.98 727.928   8
   0  -1 -18 2487.16 807.555   5
   0  -1  18 2197.24 654.781   6
   0   1 -18 3616.70 938.102   5
   0   1  18 1825.80 679.309   7
   0   1  19 2299.96 764.917   7
   0  -1  19 2977.01 768.431   6
   0  -1 -19 1964.99 725.352   5
   0   1  20 27.2188 421.518   7
   0  -1 -20-188.721 367.571   5
   0   2   0 27521.9 1079.13   2
   0   2   0 26394.4 964.816   4
   0  -2   0 26283.7 1047.70   6
   0  -2   0 26642.3 1056.67   2
   0   2   0 26109.7 1027.56   6
   0  -2   0 27541.9 981.848   4
   0  -2   0 26433.9 837.372   3
   0   2   0 26145.9 841.340   3
   0   2   0 27272.7 891.944   9
   0   2   1 353.437 198.846   3
   0  -2  -1 199.273 190.552   6
   0   2   1 347.135 155.154   4
   0   2  -1 234.332 206.210   2
   0  -2   1 304.076 205.547   6
   0  -2   1 295.908 185.559   2
   0   2   1 90.6163 143.125   6
   0  -2  -1 105.999 128.530   3
   0   2  -1 44.6535 116.996   6
   0   2  -1 105.200 153.230   4
   0   2   1 210.658 93.4669   9
   0  -2  -1 280.401 183.947   4
   0  -2   2 22597.8 1040.35   6
   0   2   2 22965.5 938.727   7
   0   2   2 22445.3 987.157   3
   0   2  -2 23764.3 1046.24   6
   0   2   2 22352.9 654.419   9
   0   2  -2 24859.1 1044.74   5
   0   2  -2 24797.9 1055.30   2
   0   2   2 24342.7 972.886   6
   0  -2  -2 22848.7 653.802   9
   0   2   2 24504.0 872.420   4
   0  -2  -2 23241.5 990.953   3
   0  -2  -2 24351.3 881.818   4
   0  -2  -2 23846.5 970.293   6
   0  -2   2 23875.8 1027.20   2
   0  -2  -3 282325. 5563.61   9
   0  -2  -3 291464. 6116.89   7
   0  -2   3 286980. 6320.64   6
   0   2   3 297999. 6164.38   7
   0   2   3 296407. 5953.79   4
   0   2   3 296505. 6111.07   6
   0  -2  -3 290692. 5945.12   4
   0   2   3 283903. 6320.24   3
   0   2  -3 294513. 6315.76   5
   0   2   4 11239.6 672.961   6
   0   2   4 11626.6 833.820   3
   0   2   4 11539.0 728.387   7
   0   2  -4 11351.1 763.649   1
   0   2  -4 10502.9 444.843   3
   0   2  -4 10573.1 778.276   5
   0  -2  -4 11290.9 647.106   4
   0  -2   4 12257.8 827.382   6
   0  -2  -4 11170.2 472.695   9
   0  -2   5 40106.4 1651.25   6
   0   2   5 41090.2 1571.06   7
   0   2  -5 40150.8 1668.71   5
   0  -2   5 35414.3 950.559   8
   0   2  -5 36077.5 1132.82   3
   0   2   5 42104.3 1730.53   3
   0  -2  -5 37814.0 1382.43   4
   0   2  -5 40548.1 1586.25   1
   0   2   6 149.152 344.190   3
   0  -2  -6 284.980 312.341   8
   0   2  -6 490.502 165.170   3
   0   2   6 427.754 280.079   7
   0   2  -6 476.944 322.709   5
   0   2  -6 650.313 326.040   1
   0  -2   6 227.314 289.529   6
   0  -2  -6 269.334 222.447   4
   0   2  -7 346.618 163.611   3
   0   2  -7 224.468 115.126   8
   0  -2  -7 455.476 339.005   8
   0   2   7 415.648 278.201   7
   0  -2   7 385.104 271.543   6
   0   2  -7 685.565 421.851   5
   0   2  -7 237.822 293.882   1
   0   2   7 827.094 420.717   3
   0  -2  -8 8902.48 934.563   8
   0   2  -8 10450.5 1027.98   5
   0   2   8 11169.5 1056.38   3
   0   2  -8 10283.6 888.256   1
   0   2   8 10239.4 922.807   7
   0   2  -8 10030.0 577.960   8
   0  -2   8 10344.5 952.338   6
   0  -2   9 41954.7 2014.55   6
   0   2   9 39762.1 1999.01   7
   0   2  -9 39413.0 1406.50   8
   0   2  -9 43397.2 2137.95   5
   0   2   9 44129.6 2201.52   3
   0  -2  -9 40657.4 2082.39   8
   0   2  -9 41075.7 1895.80   1
   0   2  10 139.326 302.512   7
   0  -2  10-242.439 300.895   6
   0   2 -10 135.198 129.337   8
   0   2 -10-97.3955 347.800   5
   0   2 -10 127.237 247.376   1
   0  -2 -10 239.179 354.150   8
   0   2  10-10.1812 402.529   3
   0   2 -11 21059.2 1085.74   8
   0   2  11 21517.3 1569.25   7
   0   2  11 19688.4 1601.39   3
   0   2 -11 24429.5 1729.94   5
   0  -2 -11 23125.0 1665.15   8
   0  -2  11 22335.3 1569.83   6
   0  -2 -12 461.252 426.844   8
   0  -2  12 165.170 360.635   6
   0   2 -12-119.897 440.259   5
   0   2 -12 501.781 221.233   8
   0   2  12 253.170 351.282   7
   0   2  12-613.034 540.412   3
   0   2  13 1598.54 540.907   7
   0   2  13 1531.35 512.309   3
   0   2 -13 1462.47 571.761   5
   0  -2  13 1545.07 504.693   6
   0  -2 -13 1755.32 589.274   8
   0   2 -13 1022.52 282.734   8
   0   2 -14 13365.2 1461.16   5
   0   2  14 12481.7 1396.08   7
   0  -2  14 12837.9 1295.65   6
   0   2  14 12518.5 1429.35   3
   0  -2 -14 12303.2 1341.64   8
   0   2 -15 8580.80 1233.48   5
   0  -2 -15 6759.83 1056.85   8
   0  -2  15 6150.94 954.484   6
   0   2  15 7577.83 1110.00   7
   0   2  15 6995.21 1154.58   3
   0   2  16 44.2738 371.126   7
   0  -2  16 77.5497 311.350   6
   0  -2 -16 486.171 444.030   8
   0   2 -16 328.654 432.780   5
   0   2 -17 5484.33 1074.15   5
   0   2  17 4012.87 902.702   7
   0  -2 -17 7050.96 1123.60   8
   0  -2  17 4681.87 886.628   6
   0  -2  18-232.081 414.768   6
   0  -2 -18 69.5691 376.738   8
   0   2 -18 533.019 492.288   5
   0   2  18 559.273 435.436   7
   0  -2  19 13031.6 1527.89   6
   0   2  19 9408.33 1445.70   7
   0   2 -19 10107.7 1530.06   5
   0  -2 -19 8971.85 1284.43   4
   0  -2 -19 11299.3 1491.16   8
   0  -2 -20 1132.95 597.775   8
   0   2  20-223.091 429.643   7
   0   3   0 73.6402 151.388   3
   0   3   0-43.6188 143.720   4
   0  -3   0-275.855 239.352   6
   0   3   0 253.400 280.153   2
   0  -3   0 95.8977 192.595   4
   0  -3   0-35.2244 100.919   3
   0   3   0 2.99587 106.259   9
   0  -3  -1 46067.9 1687.01   6
   0   3   1 45900.6 1508.49   3
   0   3   1 44648.4 1738.85   2
   0  -3   1 46787.4 1755.68   6
   0   3   1 46243.7 1522.75   4
   0  -3  -1 46635.7 1546.17   4
   0   3   1 47121.5 1346.57   9
   0   3  -1 45069.1 1193.99   3
   0  -3  -1 44189.2 1468.15   3
   0  -3   1 43399.3 1180.78   3
   0   3  -1 43475.8 1733.73   2
   0   3   2 8745.57 442.494   9
   0  -3  -2 8524.66 583.669   4
   0   3   2 9441.10 665.082   7
   0   3   2 8767.81 661.158   3
   0  -3   2 8702.84 742.502   6
   0   3  -2 8819.90 739.900   2
   0  -3  -2 8693.02 680.690   6
   0   3   2 8195.64 560.149   4
   0   3   3 148.155 76.7072   9
   0   3  -3 354.706 279.461   2
   0   3   3 313.570 139.627   4
   0   3  -3 406.714 299.580   5
   0   3   3 646.509 320.890   3
   0  -3  -3 393.940 211.670   4
   0  -3   3 152.046 266.100   6
   0  -3  -3 318.721 227.789   6
   0  -3  -3 331.009 97.2577   9
   0   3   3 389.039 258.617   7
   0   3   4 44418.2 1683.39   7
   0  -3  -4 43427.8 1506.13   4
   0   3   4 45291.9 1834.66   3
   0   3  -4 43541.4 1828.68   5
   0  -3   4 41846.8 1824.11   6
   0   3   4 43757.3 1502.76   4
   0  -3  -4 41091.8 1083.53   9
   0   3  -5 1099.41 383.457   5
   0  -3   5 1155.88 433.905   6
   0   3   5 732.665 381.874   3
   0  -3  -5 989.110 147.996   9
   0  -3  -5 1600.40 321.155   4
   0   3   5 1107.21 321.936   7
   0  -3  -6-234.942 411.081   8
   0   3  -6 134.860 355.921   5
   0  -3  -6 77.0629 93.0808   9
   0   3   6 195.954 409.450   3
   0  -3  -6 29.7890 181.980   4
   0   3  -6 187.738 321.960   1
   0   3  -6 157.247 83.1218   3
   0   3   6 154.382 232.502   7
   0   3   7 68873.5 2493.87   7
   0  -3  -7 64295.5 1779.85   9
   0  -3  -7 68109.3 2763.51   8
   0   3   7 66936.7 2690.81   3
   0   3  -7 63736.0 2623.96   5
   0   3  -7 67892.6 2513.69   1
   0   3  -7 59634.5 1711.54   3
   0  -3  -7 64156.9 2196.42   4
   0  -3   7 68204.5 2628.22   6
   0   3  -8 31523.2 1678.82   1
   0  -3  -8 30415.6 1169.00   9
   0   3   8 33582.5 1900.07   3
   0   3   8 31245.1 1669.88   7
   0  -3  -8 30058.7 1467.10   4
   0  -3  -8 30195.1 1823.38   8
   0  -3   8 30698.9 1769.84   6
   0   3  -8 29806.6 1757.60   5
   0   3  -8 28636.4 1136.64   3
   0   3   9 2279.15 505.322   7
   0   3  -9 2947.42 616.492   5
   0  -3  -9 2841.82 490.241   4
   0  -3   9 3014.69 602.662   6
   0   3  -9 2183.03 473.968   1
   0  -3  -9 3734.22 733.908   8
   0   3   9 2679.95 652.458   3
   0   3  10 18382.9 1521.60   3
   0  -3  10 16015.4 1351.79   6
   0  -3 -10 15289.3 1141.92   4
   0   3  10 17194.3 1357.18   7
   0   3 -10 17521.1 1332.62   1
   0  -3 -10 16417.4 1438.49   8
   0   3 -10 17097.1 1459.52   5
   0  -3 -11 15287.3 1190.19   4
   0   3 -11 13756.9 1370.05   5
   0   3  11 16753.3 1388.49   7
   0  -3  11 12246.2 1224.52   6
   0  -3 -11 16299.8 1489.95   8
   0   3  11 14751.4 1442.22   3
   0   3 -11 15540.0 1300.74   1
   0   3 -12 17287.5 1408.41   1
   0  -3 -12 15270.7 1507.51   8
   0  -3  12 15739.5 1413.57   6
   0   3  12 14274.2 1489.96   3
   0   3 -12 17112.1 1551.02   5
   0   3  12 16114.2 1437.80   7
   0  -3 -12 16003.8 1275.67   4
   0  -3 -13 3812.41 815.917   8
   0  -3  13 4463.51 832.406   6
   0   3  13 3756.47 768.199   7
   0  -3 -13 3019.93 624.308   4
   0   3 -13 4297.07 890.356   5
   0   3  13 2400.16 713.465   3
   0   3 -13 3576.81 706.748   1
   0  -3  14-50.3300 368.723   6
   0   3  14 201.541 367.419   7
   0  -3 -14 434.926 485.955   8
   0   3 -14-73.4459 367.553   5
   0   3  14-330.046 537.086   3
   0  -3 -14-170.595 397.707   4
   0  -3 -15 3051.90 693.344   4
   0   3  15 3223.59 889.622   3
   0  -3  15 5049.21 908.868   6
   0  -3 -15 3629.21 858.332   8
   0   3  15 3785.97 865.781   7
   0   3 -15 3977.52 923.464   5
   0  -3  16 2134.65 678.474   6
   0   3  16 5030.89 984.935   7
   0  -3 -16 4488.47 820.533   4
   0  -3 -16 3902.72 904.188   8
   0   3 -16 3677.86 879.079   5
   0  -3 -17 2994.89 694.560   4
   0  -3  17 953.837 500.853   6
   0   3  17 1669.14 657.524   7
   0   3 -17 2411.56 818.675   5
   0  -3 -17 2106.26 721.121   8
   0  -3 -18 3143.48 855.810   8
   0   3  18 3163.97 866.229   7
   0   3 -18 3432.09 955.414   5
   0  -3  18 2999.22 826.175   6
   0  -3 -19 925.858 557.836   8
   0  -3  19-588.886 465.264   6
   0   3  19 277.068 397.733   7
   0  -3  20 1431.39 597.802   6
   0  -3 -20 761.451 606.068   8
   0  -4   0 48497.4 1542.64   3
   0   4   0 51175.9 1587.91   3
   0  -4   0 50955.8 2051.70   6
   0   4   0 47581.7 2058.05   2
   0  -4  -1 5952.73 583.506   4
   0  -4  -1 6057.39 685.991   6
   0   4  -1 4822.42 370.657   3
   0   4  -1 5495.42 685.688   2
   0  -4   1 5630.11 677.996   6
   0   4   1 5314.23 444.219   9
   0   4   1 5825.33 541.534   3
   0  -4   1 5547.86 379.813   3
   0   4   1 5420.38 678.621   2
   0   4   2 21621.1 1303.50   2
   0  -4   2 21388.8 1303.81   6
   0   4  -2 19473.5 1246.09   2
   0  -4  -2 19695.3 1023.61   4
   0  -4  -2 21314.5 1226.64   6
   0   4   2 19555.3 1084.45   3
   0   4   2 18782.5 790.405   9
   0   4  -3 981.701 393.883   5
   0   4   3 723.080 363.584   2
   0   4  -3 788.004 355.311   2
   0   4   3 740.729 364.739   3
   0  -4   3 1404.47 440.862   6
   0  -4  -3 823.632 292.617   4
   0  -4  -3 584.417 309.418   6
   0   4   3 1158.56 319.957   7
   0   4   3 671.053 140.515   9
   0   4  -4 83.9813 277.309   5
   0  -4  -4-99.0027 224.694   6
   0   4   4-2.94947 251.508   7
   0  -4  -4 48.3123 192.733   4
   0  -4   4 179.358 326.228   6
   0   4   4-103.344 284.899   3
   0  -4  -5 10424.9 441.402   9
   0  -4   5 12148.1 1082.68   6
   0   4   5 12818.0 1049.45   3
   0  -4  -5 9304.79 727.983   4
   0   4  -5 11886.6 1032.93   5
   0   4   5 11247.4 920.739   7
   0  -4  -6 92038.8 2729.73   4
   0   4  -6 88198.5 3206.74   5
   0  -4   6 88478.8 3244.49   6
   0  -4  -6 90859.3 3391.72   8
   0  -4  -6 82290.8 1933.00   9
   0   4  -6 95093.8 3225.85   1
   0   4   6 89410.0 2992.54   7
   0   4   6 89355.5 3221.91   3
   0  -4  -7 806.807 535.485   8
   0   4   7 1217.22 507.965   3
   0  -4  -7 642.369 123.213   9
   0  -4  -7 748.329 258.463   4
   0  -4   7 297.814 343.457   6
   0   4   7 848.813 356.641   7
   0   4  -7 526.721 410.705   5
   0   4  -7 1137.67 425.411   1
   0   4   8 28409.9 1822.25   3
   0   4   8 26698.6 1582.80   7
   0  -4   8 27069.3 1745.18   6
   0  -4  -8 27232.0 1387.78   4
   0  -4  -8 24646.7 869.922   9
   0   4  -8 26424.1 1720.33   5
   0   4  -8 27361.7 1668.35   1
   0  -4  -8 29157.7 1903.18   8
   0   4  -9 2143.43 547.928   1
   0  -4  -9 1481.28 228.909   9
   0  -4  -9 1609.21 570.921   8
   0  -4  -9 1207.64 344.897   4
   0   4   9 1153.90 541.785   3
   0   4  -9 1623.65 559.851   5
   0   4   9 1567.55 494.205   7
   0  -4   9 636.716 415.159   6
   0  -4  10 3363.16 741.366   6
   0  -4 -10 2911.60 522.403   4
   0  -4 -10 3646.38 790.181   8
   0   4 -10 2957.59 672.763   1
   0  -4 -10 3328.58 363.590   9
   0   4  10 2570.46 602.401   7
   0   4 -10 2379.58 627.391   5
   0   4  10 2527.43 708.465   3
   0  -4 -11 256.457 266.458   4
   0   4  11-239.358 361.066   7
   0   4 -11 211.453 360.773   1
   0   4  11 372.566 488.471   3
   0   4 -11 376.520 442.284   5
   0  -4 -11 496.496 382.960   8
   0  -4  11-126.455 340.436   6
   0   4  12 11711.8 1255.81   7
   0   4 -12 10904.5 1305.57   5
   0   4  12 12178.4 1416.79   3
   0  -4 -12 9527.80 1257.42   8
   0  -4 -12 9606.33 990.376   4
   0   4 -12 11499.9 1229.81   1
   0  -4  12 11462.7 1299.30   6
   0   4 -13 912.253 544.695   5
   0   4  13 702.988 544.366   3
   0  -4 -13 706.805 341.173   4
   0   4  13 581.962 457.107   7
   0   4 -13 36.5032 276.958   1
   0  -4  13 539.188 481.936   6
   0  -4 -14 15981.2 1365.62   4
   0  -4 -14 17885.6 1805.88   8
   0   4  14 17280.4 1810.55   3
   0  -4  14 14269.2 1529.29   6
   0   4  14 17101.8 1618.07   7
   0   4 -14 14474.9 1611.58   5
   0   4 -14 14605.6 1453.31   1
   0   4 -15 497.532 476.907   5
   0   4  15 125.556 485.698   3
   0  -4  15 113.593 368.615   6
   0  -4 -15 554.648 372.427   4
   0  -4 -15 566.622 526.555   8
   0   4  15 144.564 361.875   7
   0   4  16 5661.69 1048.70   7
   0  -4 -16 5570.14 1120.59   8
   0   4 -16 6018.80 1163.73   5
   0  -4  16 4657.38 956.319   6
   0  -4  17 627.139 424.605   6
   0  -4 -17 0.91765 454.147   8
   0   4  17 1119.69 565.389   7
   0   4 -18-90.7801 358.061   5
   0   4  18 166.413 404.164   7
   0  -4  18 29.7251 370.205   6
   0  -4 -18-25.2136 464.162   8
   0  -4  19 831.508 618.490   6
   0  -4 -19 867.855 631.233   8
   0   4  19 96.4168 386.697   7
   0   5   0 64.3506 356.772   2
   0   5   0 157.751 174.237   3
   0  -5   0-76.6950 273.926   6
   0   5  -1 13881.0 1174.75   2
   0  -5   1 14033.5 700.156   3
   0   5   1 16591.0 1272.80   2
   0  -5   1 16057.0 1249.81   6
   0   5   1 15660.0 943.567   3
   0  -5  -1 14653.0 1172.69   6
   0  -5  -2 10005.6 830.812   4
   0  -5   2 9954.21 1023.61   6
   0  -5  -2 10207.1 965.382   6
   0   5  -2 8020.34 921.184   2
   0   5   2 9471.91 973.797   2
   0   5   2 10958.4 656.688   9
   0   5   2 11163.9 861.452   3
   0  -5   3 8941.11 971.697   6
   0   5   3 8408.98 524.674   9
   0   5   3 9127.73 961.438   2
   0   5   3 10720.3 898.228   7
   0  -5  -3 10372.5 966.032   6
   0  -5  -3 7626.75 712.872   4
   0   5  -3 8537.18 918.236   5
   0   5   3 7782.19 800.785   3
   0   5  -3 9029.63 967.912   2
   0   5  -4 41148.8 2091.19   5
   0   5  -4 45119.6 2204.53   2
   0   5   4 43801.2 1998.52   3
   0   5   4 43226.7 1935.27   7
   0  -5  -4 39583.7 1705.69   4
   0   5   4 41845.2 2110.29   2
   0  -5  -4 44233.1 2040.07   6
   0   5   4 37643.3 1179.56   9
   0  -5   4 44088.2 2219.27   6
   0   5   5 20474.5 1319.54   7
   0  -5   5 21473.5 1548.98   6
   0  -5   5 18138.8 764.056   8
   0  -5  -5 17968.8 1119.00   4
   0   5   5 22591.6 1487.17   3
   0  -5  -5 21472.5 1600.89   8
   0   5  -5 18551.3 1439.23   5
   0   5  -6 229.058 331.873   5
   0  -5   6 640.123 91.9183   8
   0  -5  -6 1459.57 588.176   8
   0   5   6 1203.32 424.463   7
   0  -5   6 783.525 100.155   8
   0  -5  -6 1314.97 329.677   4
   0  -5   6 1083.07 481.732   6
   0   5   6 1950.20 571.066   3
   0   5  -7 40905.6 2252.23   1
   0   5   7 41620.2 2081.43   7
   0  -5  -7 47622.0 2558.18   8
   0  -5   7 45074.3 2416.68   6
   0   5  -7 40707.0 2274.37   5
   0  -5  -7 44401.4 1892.38   4
   0   5   7 41042.5 2259.59   3
   0   5  -8 8433.30 1065.90   5
   0   5   8 9470.55 1127.99   3
   0  -5  -8 9914.87 865.116   4
   0   5  -8 9520.55 1081.96   1
   0  -5  -8 7420.68 1052.97   8
   0   5   8 9120.09 970.255   7
   0  -5   8 8954.41 1097.71   6
   0  -5  -9 8349.21 1148.48   8
   0   5   9 6100.91 855.866   7
   0   5  -9 6675.49 954.168   1
   0   5  -9 6036.72 969.449   5
   0   5   9 8174.20 1106.06   3
   0  -5  -9 6863.41 748.743   4
   0  -5   9 6418.72 985.884   6
   0  -5 -10 3489.44 568.600   4
   0  -5 -10 4835.07 953.477   8
   0  -5  10 2799.53 744.017   6
   0   5 -10 3118.24 683.349   1
   0   5 -10 3259.94 767.901   5
   0   5  10 3387.54 673.921   7
   0   5  10 4569.47 896.686   3
   0  -5  11 164.976 393.808   6
   0   5  11-62.2805 461.022   3
   0  -5 -11 217.467 209.218   4
   0   5 -11-157.429 393.843   5
   0   5  11 391.309 321.547   7
   0  -5 -11 89.8123 418.852   8
   0   5 -11 609.742 444.762   1
   0  -5 -12 9276.83 970.242   4
   0   5  12 11466.3 1408.41   3
   0   5  12 10247.5 1198.32   7
   0   5 -12 8525.94 1140.17   1
   0  -5  12 11234.6 1359.04   6
   0  -5 -12 12545.0 1488.10   8
   0   5 -12 11293.1 1382.80   5
   0   5  13 1939.52 670.451   3
   0  -5  13 2324.85 798.835   6
   0   5  13 2164.52 666.638   7
   0  -5 -13 1874.50 703.066   8
   0   5 -13 2134.53 685.470   5
   0   5 -13 2558.44 698.738   1
   0   5  14 1112.18 511.397   7
   0   5 -14 1307.66 526.032   1
   0   5 -14 1667.83 668.504   5
   0  -5  14 541.889 448.418   6
   0   5  14 518.134 544.522   3
   0  -5 -14 533.364 519.811   8
   0   5 -15 1641.49 672.645   5
   0  -5  15 812.666 467.888   6
   0   5 -15 928.730 482.192   1
   0   5  15 958.196 488.431   7
   0  -5 -15 1717.93 688.541   8
   0   5 -16 3221.78 895.646   5
   0   5  16 6066.26 1084.65   7
   0   5 -16 3131.66 795.692   1
   0  -5  16 4160.54 964.320   6
   0  -5 -16 4209.42 1040.68   8
   0  -5  17 144.264 340.879   6
   0   5 -17 224.497 427.444   5
   0  -5 -17 194.143 373.968   8
   0   5  17-7.66968 375.603   7
   0  -5  18 1330.18 681.794   6
   0   5  18 3268.71 920.989   7
   0   5  19-811.235 500.813   7
   0  -6   0-263.586 398.347   6
   0   6   0 906.874 509.929   2
   0  -6  -1 10958.9 1103.76   6
   0   6  -1 10090.7 1116.25   2
   0  -6   1 10325.7 1110.15   6
   0   6   1 9209.28 1062.87   2
   0   6   1 8550.50 760.074   3
   0  -6   2 5652.49 860.910   6
   0  -6   2 6502.54 682.015   8
   0  -6  -2 6802.08 872.364   8
   0   6  -2 7278.29 946.784   2
   0  -6  -2 7130.32 905.677   6
   0   6   2 8526.74 1047.74   2
   0   6   2 8045.84 783.292   3
   0   6   3 56181.2 2328.91   3
   0   6  -3 54125.0 2659.19   2
   0  -6  -3 52096.1 2169.42   4
   0  -6   3 53377.0 1990.29   8
   0  -6  -3 50831.5 2511.75   8
   0  -6   3 58277.4 2759.91   6
   0  -6  -3 54198.3 2526.25   6
   0   6   3 53636.9 2631.97   2
   0   6   3 54735.1 2360.39   7
   0   6  -3 51643.1 2538.00   5
   0  -6  -4 2557.01 474.253   4
   0  -6   4 1729.03 319.685   8
   0  -6  -4 2068.71 646.377   8
   0   6   4 1457.49 469.589   3
   0   6  -4 2796.77 660.348   5
   0  -6   4 3238.82 737.807   6
   0  -6  -4 2643.80 601.701   6
   0   6   4 1326.28 355.389   7
   0   6  -4 2779.75 691.436   2
   0   6   4 2668.04 626.481   2
   0   6   5 26792.9 1859.82   2
   0   6   5 29145.8 1719.67   7
   0  -6  -5 30070.1 1841.41   6
   0  -6   5 28601.9 1128.88   8
   0  -6  -5 28299.3 1941.36   8
   0  -6  -5 29343.9 1547.36   4
   0  -6   5 28949.7 1992.50   6
   0   6   5 32687.1 1880.96   3
   0   6  -5 26035.3 1833.93   5
   0  -6  -6 3550.93 793.113   8
   0  -6  -6 2269.86 447.949   4
   0   6  -6 1955.61 552.459   5
   0   6   6 2341.69 587.780   2
   0   6   6 2867.52 623.863   3
   0  -6   6 1316.95 536.299   6
   0   6   6 2474.32 553.894   7
   0  -6   7 543.943 447.987   6
   0   6  -7 606.255 493.553   5
   0   6   7 856.213 395.434   7
   0   6   7 844.853 420.053   2
   0   6  -7 1632.62 553.708   1
   0  -6  -7 819.903 331.215   4
   0   6   7 514.338 386.139   3
   0  -6  -7 641.807 488.503   8
   0   6   8 606.682 372.515   7
   0  -6  -8 1412.83 389.440   4
   0   6  -8 762.786 443.382   5
   0  -6   8 170.105 388.814   6
   0   6  -8 118.203 359.149   1
   0  -6  -8 716.113 537.852   8
   0   6   8 633.476 496.872   3
   0   6   9 1959.02 524.773   7
   0   6  -9 4013.76 805.021   5
   0  -6   9 2312.18 684.771   6
   0  -6  -9 2161.18 681.907   8
   0  -6  -9 3460.43 572.942   4
   0   6   9 1461.26 556.740   3
   0   6  -9 1637.87 602.069   1
   0   6  10 677.919 394.100   7
   0  -6  10 93.9575 435.381   6
   0   6  10 510.857 449.715   3
   0  -6 -10 944.373 573.301   8
   0   6 -10 663.896 463.604   1
   0   6 -10 493.792 464.956   5
   0   6 -11 14784.7 1526.98   1
   0   6  11 14351.7 1578.18   3
   0  -6 -11 13835.9 1618.36   8
   0  -6  11 14426.6 1586.93   6
   0   6  11 11907.0 1295.43   7
   0   6 -11 12780.0 1486.14   5
   0   6 -12 6.22727 421.288   5
   0  -6  12 413.972 407.834   6
   0   6 -12 370.962 454.305   1
   0  -6 -12 1776.64 779.614   8
   0   6  12 1096.55 502.013   7
   0   6  12 1095.21 524.048   3
   0   6  13 1045.34 465.866   7
   0  -6 -13 613.127 555.918   8
   0  -6  13 796.380 555.595   6
   0   6 -13 2048.22 739.872   5
   0  -6  14 1363.95 662.411   6
   0   6 -14 840.981 558.787   1
   0  -6 -14 148.762 417.837   8
   0   6  14 500.717 376.877   7
   0   6 -14 286.948 504.351   5
   0  -6  15 1422.52 665.497   6
   0   6 -15 990.382 469.158   1
   0   6 -15 1411.36 674.199   5
   0   6  15 1261.24 578.586   7
   0  -6 -15 1515.14 740.448   8
   0  -6  16-199.520 551.386   6
   0   6  16 308.709 413.582   7
   0   6 -16 539.666 437.359   5
   0  -6 -16 7.36727 509.683   8
   0   6 -16-525.728 474.767   1
   0   6 -17 2348.49 719.334   1
   0   7   0 249.648 349.140   2
   0  -7   0 324.187 281.558   8
   0  -7   0 485.190 468.552   6
   0   7   1 27881.6 2004.44   2
   0  -7  -1 31516.2 2061.54   6
   0  -7   1 31573.6 2121.16   6
   0   7  -1 32361.9 2156.43   2
   0  -7   1 33163.2 1787.91   8
   0  -7  -1 28603.8 1825.27   8
   0   7   2 18137.5 1402.41   7
   0  -7   2 17408.6 1591.85   6
   0  -7  -2 18668.3 1565.34   6
   0   7  -2 20003.5 1713.41   2
   0   7  -2 20270.9 1623.56   5
   0  -7   2 19853.5 1288.61   8
   0   7   2 17935.1 1609.56   2
   0  -7  -2 16044.1 1414.97   8
   0  -7   3 1728.31 571.706   6
   0  -7  -3 4140.60 815.572   6
   0   7   3 1568.16 471.607   7
   0   7  -3 1109.44 506.542   2
   0  -7   3 1552.16 364.061   8
   0  -7  -3 2242.58 628.161   8
   0   7  -3 412.385 335.732   5
   0   7   3 1825.26 605.156   2
   0  -7  -4 7177.05 985.563   6
   0  -7   4 4837.67 889.120   6
   0  -7  -4 5614.52 891.130   8
   0   7   4 5520.40 783.178   3
   0   7   4 4547.62 717.367   7
   0   7  -4 5957.91 972.496   2
   0  -7  -4 5548.24 728.308   4
   0   7   4 5953.59 965.269   2
   0   7  -4 6361.04 963.219   5
   0   7   5 2145.00 550.634   7
   0   7  -5 1745.96 607.641   5
   0  -7  -5 1389.93 581.811   8
   0  -7  -5 1499.54 496.184   6
   0  -7   5 2244.77 650.699   6
   0  -7  -5 2042.02 481.295   4
   0   7   5 2433.06 560.734   3
   0   7   5 2012.37 640.485   2
   0   7  -6 1661.78 574.167   5
   0   7   6 2285.47 613.829   2
   0   7   6 2120.36 580.289   3
   0   7   6 2356.82 536.810   7
   0  -7  -6 1284.85 517.956   8
   0  -7  -6 1214.59 380.532   4
   0  -7   6 2243.00 706.051   6
   0   7   7 4918.40 871.176   3
   0  -7   7 4066.52 840.772   6
   0   7   7 4817.81 882.178   2
   0  -7  -7 3270.75 748.716   8
   0   7   7 4923.52 786.202   7
   0   7  -7 4348.31 850.305   5
   0   7   8 495.158 487.662   3
   0  -7   8 476.977 435.428   6
   0   7   8 396.767 427.093   2
   0   7  -8 813.991 451.190   1
   0  -7  -8 815.059 518.005   8
   0   7  -8 354.788 392.812   5
   0   7   8-50.5870 258.623   7
   0   7  -9 577.710 521.646   1
   0   7   9-360.317 340.590   2
   0   7  -9 395.550 469.691   5
   0   7   9 127.530 408.968   3
   0  -7  -9 207.791 413.830   8
   0   7   9 71.5971 283.670   7
   0  -7   9 317.163 412.439   6
   0  -7 -10 9507.24 1372.30   8
   0   7 -10 7533.44 1187.07   5
   0  -7  10 10205.8 1392.69   6
   0   7  10 10744.4 1356.06   3
   0   7 -10 11279.3 1405.08   1
   0   7  10 11327.9 1349.58   2
   0   7  10 8336.41 1090.46   7
   0   7 -11 60.4455 389.946   5
   0  -7  11-225.351 509.116   6
   0  -7 -11-456.223 537.306   8
   0   7  11-130.380 384.521   2
   0   7 -11-110.585 407.049   1
   0   7  11 332.505 348.731   7
   0   7 -12 2156.73 687.506   1
   0  -7 -12 1873.11 760.406   8
   0   7 -12 1377.75 625.284   5
   0  -7  12 3972.61 914.005   6
   0  -7  13 2211.19 815.467   6
   0   7  13 1579.85 559.604   7
   0   7 -13 2219.31 770.368   5
   0  -7 -13 1056.38 601.811   8
   0   7 -13 1648.21 641.955   1
   0   7 -14-420.251 389.876   1
   0  -7  14-437.086 490.722   6
   0   7 -14 1137.61 681.851   5
   0  -7 -14 991.380 659.582   8
   0   7 -15 4899.92 1037.46   1
   0   7 -16 2203.17 785.433   1
   0   8   0 24608.2 2002.73   2
   0  -8   0 24592.5 1717.84   8
   0  -8   0 22834.9 1907.27   6
   0  -8  -1 2300.14 708.645   6
   0  -8   1 2737.93 724.600   6
   0   8   1 2599.63 738.264   2
   0  -8   1 2173.17 517.981   8
   0  -8  -1 2506.62 590.430   8
   0   8  -1 2580.29 689.683   2
   0  -8  -2 5535.76 888.352   8
   0   8   2 5473.78 841.725   7
   0   8  -2 5087.76 944.709   2
   0   8   2 5666.79 991.922   2
   0   8  -2 5382.56 912.181   5
   0  -8  -2 5575.87 929.200   6
   0  -8   2 5041.86 941.084   6
   0   8  -3 862.246 441.647   5
   0  -8   3 1906.97 629.072   6
   0   8   3 676.321 388.390   7
   0  -8  -3 1569.43 562.378   8
   0  -8  -3 960.350 460.301   6
   0   8   3 1381.64 540.789   2
   0   8  -3 1752.22 658.076   2
   0  -8   4 7426.14 1165.73   6
   0   8   4 9964.72 1116.94   7
   0   8   4 9068.74 1238.01   2
   0  -8  -4 6913.23 1068.21   8
   0  -8  -4 8309.40 1126.70   6
   0   8  -4 8012.33 1143.40   5
   0   8  -5 1157.07 548.452   5
   0   8   5 1800.83 528.838   7
   0  -8  -5 1978.82 610.486   6
   0  -8  -5 1593.38 570.895   8
   0  -8   5 2571.64 722.355   6
   0   8   5 1988.67 648.315   2
   0  -8   6 8168.26 1239.44   6
   0   8   6 6719.22 1081.52   2
   0   8  -6 5701.00 1008.43   5
   0  -8  -6 5247.47 1006.43   8
   0   8   6 8213.87 1031.75   7
   0   8   7 176.661 307.948   7
   0  -8   7 90.2395 476.757   6
   0   8   7 260.751 443.206   2
   0   8  -7 601.267 476.197   5
   0  -8  -7 131.186 391.727   8
   0   8   8 17000.4 1538.45   7
   0  -8  -8 14836.1 1712.09   8
   0  -8   8 15891.7 1743.16   6
   0   8  -8 14392.0 1635.33   5
   0   8  -8 15328.5 1699.13   1
   0   8   8 13630.1 1559.13   2
   0  -8  -9 803.310 590.648   8
   0   8  -9 901.719 529.368   1
   0   8   9 153.463 413.684   2
   0   8  -9-180.575 321.145   5
   0  -8   9-45.1828 457.572   6
   0   8 -10 340.352 495.630   1
   0  -8 -10 1334.44 687.077   8
   0   8  10 785.968 517.870   2
   0  -8  10 844.006 608.859   6
   0   8 -10-269.756 496.802   5
   0  -8  11-147.748 481.802   6
   0   8 -11 238.325 420.301   5
   0   8  11 1249.34 587.990   2
   0   8 -11 287.459 444.332   1
   0  -8 -11 238.652 525.646   8
   0   8 -12 1134.48 622.586   5
   0  -8 -12 315.441 586.152   8
   0   8 -12 738.391 534.875   1
   0   8  12-483.816 454.825   2
   0  -8  12-70.6810 366.058   6
   0   8 -13-150.299 326.988   1
   0   8  13-81.8727 306.260   2
   0   8  14 5002.26 1054.08   2
   0  -9   0 348.321 380.069   6
   0   9   0-123.501 313.260   2
   0   9   1 6567.52 1150.03   2
   0  -9  -1 4525.38 931.754   6
   0  -9   1 5489.89 1027.14   6
   0   9   1 5587.76 903.422   7
   0   9  -1 4372.05 974.422   2
   0   9  -1 4359.07 901.409   5
   0   9  -2 4606.63 960.639   2
   0   9  -2 4199.58 926.534   5
   0  -9   2 4427.29 949.753   6
   0  -9  -2 4351.24 854.918   8
   0   9   2 3375.75 841.460   2
   0  -9  -2 4306.46 921.964   6
   0   9   2 4677.49 840.389   7
   0  -9  -3-218.175 389.722   6
   0  -9   3 1001.40 569.328   6
   0   9   3-239.873 322.980   7
   0   9  -3-441.945 531.392   2
   0   9  -3-300.996 426.138   5
   0  -9  -3-42.9199 405.267   8
   0   9   3 3.28951 458.322   2
   0  -9  -4 9165.35 1289.43   6
   0  -9   4 9314.99 1370.43   6
   0  -9  -4 6574.51 1103.87   8
   0   9   4 7300.25 1205.60   2
   0   9  -4 7881.65 1202.31   5
   0  -9  -5 3399.46 822.323   8
   0  -9   5 3071.10 865.459   6
   0   9  -5 3256.03 830.222   5
   0   9   5 1483.42 634.954   2
   0  -9  -6 1139.30 568.588   8
   0   9   6 1293.03 636.520   2
   0   9  -6 2286.88 735.759   5
   0  -9   6 1870.24 731.616   6
   0   9   7 967.664 561.278   2
   0   9  -7 937.174 507.979   5
   0  -9  -7 2072.73 688.546   8
   0  -9   7 1181.53 573.968   6
   0   9  -7 2276.22 774.705   1
   0  -9  -8-60.9359 402.376   8
   0  -9   8 188.955 493.457   6
   0   9  -8-123.323 454.100   5
   0   9   8 1189.15 575.596   2
   0   9  -8 480.359 494.975   1
   0   9  -9 943.917 517.608   1
   0  -9   9 660.029 544.195   6
   0   9   9 1489.44 659.239   2
   0   9  -9 284.276 431.894   5
   0  -9  -9 751.845 565.602   8
   0   9 -10 4451.33 1050.84   1
   0  -9 -10 2197.37 828.178   8
   0   9  10 4819.71 1069.16   2
   0   9 -10 3745.74 958.149   5
   0   9  11 1212.60 632.828   2
   0 -10   0-83.8967 365.163   6
   0  10   0 803.688 509.203   5
   0  10   0 681.045 505.160   2
   0 -10  -1 3942.82 929.124   6
   0  10  -1 2426.25 752.646   5
   0 -10   1 3181.19 884.411   6
   0  10   1 4460.73 1005.92   2
   0  10  -1 5374.50 1101.87   2
   0 -10  -2 252.032 326.680   6
   0  10   2 492.758 442.619   2
   0  10  -2-672.742 554.752   2
   0 -10   2-135.219 349.031   6
   0  10  -2 425.942 406.522   5
   0  10  -3 3817.74 911.302   5
   0 -10   3 3139.35 960.905   6
   0 -10  -3 2475.63 769.893   6
   0  10   3 4122.27 977.385   2
   0 -10  -4-331.620 437.973   8
   0  10   4 184.553 288.493   2
   0 -10  -4-281.421 422.301   6
   0 -10   4-71.1720 471.905   6
   0  10  -4 693.036 496.352   5
   0 -10   5 3731.32 1007.31   6
   0  10  -5 4651.30 1045.96   5
   0  10   5 1294.34 644.304   2
   0 -10  -5 4238.30 970.036   8
   0 -10  -6 128.338 406.767   8
   0  10  -6 223.121 434.995   5
   0 -10  -7 811.670 587.335   8
  -1   0   0 327.471 109.155   9
   1   0   0 371.127 107.777   9
  -1   0   0 288.425 89.4877   4
   1   0  -1 1299.43 191.332   4
   1   0   1 1353.35 181.014   3
  -1   0   1 1545.01 181.701   7
   1   0   1 1606.69 169.402   5
  -1   0   1 1303.38 173.152   9
  -1   0  -1 1683.79 175.283   5
  -1   0  -1 1466.36 199.065   9
  -1   0  -1 1277.26 147.172   4
   1   0  -1 1713.96 188.603   9
   1   0  -1 1492.11 176.231   7
   1   0   1 1648.38 170.191   4
   1   0   1 1777.34 206.215   8
   1   0   2 7887.19 459.227   3
  -1   0  -2 7777.34 451.736   3
   1   0   2 8536.24 480.351   8
  -1   0   2 7328.37 369.328   5
  -1   0  -2 7849.42 467.177   8
   1   0   2 8485.32 470.536   5
   1   0  -2 7130.29 366.642   5
  -1   0  -2 8705.75 469.882   5
  -1   0  -2 7924.46 396.956   4
   1   0  -2 8274.35 469.695   7
  -1   0   2 7715.94 471.870   7
   1   0  -2 7517.32 422.346   9
  -1   0   2 7772.92 427.859   9
   1   0  -3 2977.05 349.226   7
  -1   0  -3 2234.25 269.269   7
   1   0   3 2627.94 294.305   8
  -1   0   3 1916.18 238.635   5
  -1   0  -3 2393.36 316.070   8
   1   0   3 2370.27 318.646   5
  -1   0  -3 2238.37 328.013   5
   1   0   3 2283.47 303.811   3
   1   0  -3 2408.23 270.977   9
  -1   0   3 2107.44 302.189   7
  -1   0   3 2157.46 186.785   6
   1   0  -3 2803.79 287.729   5
  -1   0  -3 3014.37 328.834   3
   1   0   4 214121. 4771.00   3
   1   0  -4 198866. 4781.28   7
  -1   0  -4 214876. 4752.05   3
  -1   0  -4 215602. 4851.33   5
   1   0  -4 216739. 4665.52   5
  -1   0  -4 218890. 4730.96   7
  -1   0   4 210525. 4367.47   6
  -1   0   4 208556. 4270.43   1
   1   0   4 225614. 4777.09   8
  -1   0   4 208128. 4637.50   5
  -1   0  -4 218108. 4763.69   8
   1   0  -4 211449. 4653.73   9
   1   0   4 228636. 4878.36   5
  -1   0   4 215612. 4865.90   7
  -1   0  -5 275.797 228.946   8
  -1   0   5 188.446 106.522   1
   1   0  -5-25.6904 224.382   5
   1   0   5 120.383 236.309   3
  -1   0  -5 50.9094 235.874   5
  -1   0   5 91.7278 150.137   6
  -1   0   5 195.508 248.974   7
   1   0   5 137.426 240.606   7
   1   0   6 12456.0 866.681   3
   1   0   6 12876.7 871.719   7
  -1   0   6 12485.8 934.162   7
  -1   0   6 11145.4 669.373   6
   1   0  -6 11174.6 799.897   5
  -1   0   6 11424.7 610.338   1
  -1   0  -6 12841.3 928.724   5
  -1   0  -6 12037.2 811.943   8
   1   0   7 402.055 321.417   3
   1   0  -7 256.504 276.340   5
  -1   0   7 643.918 230.315   6
  -1   0  -7 244.685 345.737   5
   1   0   7 735.660 317.268   7
  -1   0  -7 616.667 284.534   8
  -1   0   7 447.701 341.739   7
  -1   0   7 628.451 187.279   1
   1   0   8 16098.5 1120.50   7
  -1   0  -8 13731.8 1133.01   5
  -1   0  -8 14566.3 1005.68   8
  -1   0   8 14768.7 1142.33   7
   1   0  -8 13959.6 1025.72   5
   1   0   8 13556.8 1045.55   3
  -1   0   8 14811.1 884.848   6
   1   0   9 5647.92 743.868   7
   1   0  -9 7112.73 800.200   5
  -1   0  -9 6892.46 853.012   5
  -1   0  -9 5243.96 651.184   8
  -1   0   9 5713.39 585.261   6
   1   0   9 5718.05 737.438   3
   1   0  -9 6266.45 667.463   8
  -1   0   9 5832.55 793.385   7
   1   0 -10 31899.2 1783.66   5
   1   0 -10 30534.7 1583.35   8
  -1   0  10 31767.4 1520.78   6
  -1   0 -10 34393.9 1946.05   5
   1   0  10 32381.4 1817.45   7
  -1   0 -10 31677.7 1672.69   8
  -1   0  10 32184.5 1912.69   7
   1   0  10 32254.2 1807.41   3
   1   0 -11 3087.38 549.448   8
   1   0  11 3239.90 655.515   7
   1   0  11 2705.17 629.620   3
  -1   0 -11 2850.34 560.775   8
  -1   0  11 3188.05 513.238   6
   1   0 -11 2745.03 599.949   5
  -1   0  11 2502.15 636.254   7
  -1   0 -11 1863.33 579.680   5
  -1   0 -12 29229.9 1993.11   5
  -1   0  12 33960.7 2117.11   7
   1   0  12 29910.6 1953.77   7
   1   0  12 30164.6 1902.35   3
  -1   0 -12 29103.2 1759.08   8
   1   0 -12 29358.4 1921.44   5
   1   0 -12 30483.4 1711.17   8
  -1   0  12 33926.3 1711.20   6
  -1   0 -13 1018.09 532.127   5
   1   0  13 2029.17 619.051   7
   1   0 -13 1320.49 444.437   8
  -1   0  13 1254.31 539.322   7
  -1   0  13 824.410 354.373   6
   1   0  13 849.598 469.568   3
  -1   0 -13 1045.19 447.225   8
   1   0 -13 267.245 363.114   5
   1   0  14-179.079 370.949   3
   1   0 -14-266.141 360.476   5
  -1   0 -14 316.398 452.912   5
  -1   0 -14 194.979 318.101   8
   1   0 -14 15.8717 252.809   8
  -1   0  14 272.645 438.400   7
  -1   0  14 99.6060 260.884   6
  -1   0 -15 351.085 303.303   8
  -1   0 -15 93.7580 485.331   5
  -1   0  15 480.161 361.907   6
   1   0 -15 718.453 378.823   8
   1   0  15 986.196 521.234   3
  -1   0  15 118.141 432.283   7
   1   0 -15 594.242 503.807   5
  -1   0  16 13234.9 1242.43   6
  -1   0 -16 13658.8 1585.92   5
   1   0 -16 12621.4 1480.43   5
   1   0 -16 10739.5 1154.66   8
  -1   0 -16 11748.6 1250.47   8
  -1   0  16 12306.5 1520.25   7
   1   0  16 10882.4 1329.62   3
  -1   0 -17-65.0970 289.980   8
  -1   0 -17-300.444 432.100   5
   1   0  17-591.127 499.556   3
  -1   0  18 25813.1 2304.04   7
   1   0  18 21130.2 1886.54   6
  -1   0 -18 24065.1 2233.15   5
   1   0 -18 22698.0 2122.69   5
   1   0 -19 1226.32 570.641   5
  -1   0  19 3591.25 944.289   7
   1   0  19 2669.24 745.125   6
  -1   0 -19 3686.29 961.089   5
   1   0 -20 6308.82 1203.84   5
   1  -1  20 4345.99 944.395   6
   1   1 -20 3335.94 968.262   5
  -1   1  19 4093.17 1021.87   7
  -1  -1 -19 3325.46 811.471   8
   1   1 -19 4914.65 1100.34   5
   1  -1  19 3810.36 911.788   6
  -1  -1 -19 5848.62 1184.37   5
   1  -1  18 754.805 511.066   6
  -1   1  18 662.392 585.843   7
  -1  -1 -18 423.172 561.789   5
  -1  -1 -18-237.286 414.602   8
   1   1 -18 662.434 533.076   5
  -1   1  17 6520.14 1184.74   7
   1  -1  17 4165.56 858.981   6
   1   1 -17 4855.97 1009.22   5
  -1  -1 -17 5008.88 1056.36   5
  -1  -1 -17 5245.49 924.699   8
   1   1 -16 5092.13 986.337   5
   1  -1  16 4967.16 893.635   6
  -1  -1 -16 4288.27 935.036   5
  -1  -1 -16 5414.52 904.641   8
   1  -1  16 5242.80 896.991   3
  -1   1  16 3560.66 850.494   7
  -1   1  15 356.237 482.757   7
   1   1 -15 323.326 433.657   5
  -1  -1 -15 716.681 532.927   5
   1  -1  15 176.898 370.905   6
  -1  -1 -15 760.227 503.213   8
  -1   1  15 1092.37 381.760   6
   1  -1  15-256.480 319.437   3
  -1   1  14 26702.8 2052.69   7
  -1  -1 -14 27727.0 1927.24   8
   1  -1  14 32505.8 2018.63   3
   1   1 -14 27687.5 1605.00   8
  -1  -1 -14 30305.7 2190.00   5
   1  -1  14 31949.6 2069.00   6
   1   1 -14 29553.4 2122.27   5
   1   1 -13 2695.38 504.724   8
   1   1 -13 2483.20 705.569   5
   1  -1  13 2411.52 571.030   3
  -1  -1 -13 3134.99 668.845   8
  -1   1  13 3690.62 826.237   7
  -1  -1 -13 2048.54 643.283   5
   1   1 -12 171.065 402.488   5
   1  -1  12-226.102 343.198   3
  -1  -1 -12 346.032 478.108   5
  -1  -1 -12 73.3769 331.245   8
   1   1 -12 97.5195 210.903   8
  -1   1  12 464.801 476.987   7
  -1   1  11 32359.0 1991.88   7
  -1  -1 -11 31650.8 1869.54   8
  -1  -1 -11 35569.7 2096.40   5
   1  -1  11 34105.6 1816.27   3
   1   1 -11 31987.6 1529.95   8
   1   1 -11 31499.9 1925.45   5
   1  -1  10 1105.37 427.435   3
  -1  -1 -10 1220.24 441.334   8
  -1  -1 -10 1075.69 468.179   5
   1   1 -10 1004.97 290.831   8
  -1   1  10 774.489 359.614   7
   1   1 -10 2448.41 592.886   5
   1   1  -9 13412.4 1149.17   5
  -1  -1  -9 13720.8 1188.56   5
   1   1  -9 12812.3 827.228   8
   1  -1   9 12769.8 981.642   3
  -1  -1  -9 12917.5 1073.27   8
  -1   1   9 13472.3 1162.16   7
   1   1  -8 50289.0 2138.25   5
  -1  -1  -8 51555.7 2159.00   8
   1   1  -8 48913.3 1682.47   8
   1  -1   8 49223.1 1938.80   3
  -1   1   8 48192.4 2161.61   7
  -1  -1  -8 55443.0 2291.82   5
   1   1  -7 2099.96 450.478   5
  -1  -1  -7 1877.08 469.024   8
  -1   1   7 1792.45 500.158   7
   1  -1   7 2443.60 428.242   3
   1   1  -7 1689.58 324.177   1
  -1  -1  -7 2269.12 476.901   5
   1   1  -6 26875.0 1099.67   1
   1  -1   6 27577.1 1157.68   8
  -1   1   6 28436.0 1456.74   7
   1  -1   6 28454.7 1243.62   3
  -1  -1  -6 29099.7 1459.33   5
  -1  -1  -6 28737.7 1399.67   8
   1   1  -6 27488.1 1361.54   5
  -1   1   5 73249.5 2159.81   5
   1   1  -5 73980.2 2289.55   5
  -1   1   5 72164.3 2357.88   7
   1   1  -5 73168.1 1989.69   1
   1   1  -5 72203.4 2119.99   3
  -1  -1  -5 73458.6 2146.97   7
  -1  -1  -5 76647.3 2399.25   8
   1  -1   5 76922.9 2093.10   8
  -1  -1  -5 75825.3 2403.66   5
   1  -1   5 75478.0 2110.43   3
   1   1  -5 72334.5 2111.30   6
   1  -1   4 36806.9 1204.21   3
  -1   1   4 32808.6 1194.02   5
  -1   1   4 34569.1 1404.24   7
   1  -1   4 35974.1 1199.41   8
  -1  -1  -4 36855.6 1439.32   8
   1   1  -4 36911.2 1263.67   6
  -1  -1  -4 35510.5 1210.21   7
   1   1  -4 35127.0 1128.20   1
   1   1  -4 37627.4 1377.34   5
  -1   1   3 41203.6 1049.60   6
   1  -1   3 46646.7 1353.76   8
  -1  -1  -3 49372.9 1593.89   8
   1   1  -3 48225.1 1417.78   6
  -1  -1  -3 47701.6 1420.11   9
   1   1  -3 46209.8 1478.08   7
   1   1  -3 46404.2 1526.60   9
   1   1  -3 46885.6 1475.15   5
   1  -1   3 46885.0 1526.11   1
  -1  -1  -3 48898.7 1307.72   7
  -1   1   3 43743.5 1296.54   5
  -1   1   3 46181.3 1547.60   7
   1  -1   3 48914.2 1498.38   5
   1  -1   3 44695.1 1282.09   3
  -1  -1  -3 47754.4 1549.47   3
   1   1  -2 7412.74 413.532   2
  -1   1   2 7537.39 516.715   7
   1  -1   2 8228.50 473.081   5
   1  -1   2 7647.77 508.534   1
   1   1  -2 8042.95 472.168   6
  -1  -1  -2 8271.39 527.623   3
  -1   1   2 7369.05 368.808   5
   1   1  -2 8260.30 467.868   7
  -1   1   2 7899.52 375.954   2
  -1  -1  -2 8141.00 480.652   9
  -1   1   2 7584.63 503.422   4
  -1  -1  -2 7971.07 347.738   7
   1   1  -2 8257.05 507.086   5
  -1  -1  -2 7910.59 548.626   8
  -1   1   2 7642.83 328.405   9
   1  -1   2 8095.18 401.370   3
   1   1  -2 8102.73 526.487   9
  -1   1   1 685.753 106.639   6
  -1  -1  -1 742.574 196.197   3
  -1   1   1 494.201 169.357   4
   1   1  -1 772.540 129.475   7
  -1   1   1 577.152 105.844   9
   1   1  -1 740.809 126.470   8
  -1   1   1 657.640 137.564   2
  -1  -1  -1 540.459 155.928   9
  -1  -1  -1 777.875 201.626   8
   1   1  -1 795.810 183.709   9
   1  -1   1 734.893 214.711   4
   1   1  -1 630.285 144.821   6
   1  -1   1 558.816 119.897   5
  -1  -1   0 4953.60 345.332   8
   1  -1   0 5529.00 322.749   6
   1  -1   0 5314.34 340.237   2
  -1  -1   0 5416.14 390.691   6
   1   1   0 4907.05 331.630   8
  -1  -1   0 5436.15 377.630   9
   1  -1   0 5351.74 395.772   4
   1   1   0 5538.00 367.463   3
  -1   1   0 5884.97 402.709   4
  -1   1   0 5763.87 253.299   5
   1   1   0 5690.78 388.733   9
   1   1   0 5255.43 377.974   6
   1   1   1 885.332 205.322   3
   1   1   1 788.559 176.022   9
   1   1   1 971.041 186.283   6
  -1   1  -1 967.687 156.308   5
   1   1   1 826.179 182.730   8
  -1   1  -1 681.257 166.115   4
   1  -1  -1 963.414 123.902   9
   1  -1  -1 826.916 115.724   6
  -1   1  -1 1138.25 211.890   1
  -1  -1   1 1105.35 200.857   6
  -1  -1   1 869.766 141.368   7
   1  -1  -1 871.035 216.281   4
   1  -1  -1 895.043 144.040   2
  -1  -1   1 628.517 181.716   9
   1   1   2 6887.75 316.534   7
   1  -1  -2 7248.38 506.397   4
  -1  -1   2 6628.72 421.846   7
  -1  -1   2 7182.88 399.545   2
   1  -1  -2 6643.73 303.190   9
   1   1   2 7598.17 459.827   9
   1   1   2 7296.87 505.705   8
  -1   1  -2 7431.55 455.544   5
  -1  -1   2 6873.41 443.655   6
   1  -1  -2 7900.70 521.475   7
  -1   1  -2 5887.15 442.365   4
  -1  -1   2 5715.50 466.706   9
  -1   1  -2 6811.36 496.464   1
   1   1   2 6875.12 500.438   3
  -1   1  -3 44695.2 1430.89   5
   1  -1  -3 41772.2 1111.19   9
  -1  -1   3 44046.9 1415.49   5
   1   1   3 43836.6 1504.56   8
   1  -1  -3 42072.5 1432.64   4
  -1   1  -3 43081.5 1467.25   1
   1   1   3 44002.4 1508.81   3
   1  -1  -3 44249.7 1272.17   5
   1   1   3 44723.9 1498.06   5
   1  -1  -3 45375.3 1503.01   7
   1   1   3 44153.6 1232.97   7
  -1  -1   3 42588.6 1219.88   2
  -1   1  -3 40729.6 1215.85   3
   1  -1  -3 46018.4 1517.04   3
  -1  -1   3 40767.0 1322.76   6
  -1  -1   3 40744.6 1401.19   7
  -1  -1   4 36795.9 1142.87   2
  -1  -1   4 33543.6 1381.17   7
  -1   1  -4 36648.1 1219.96   8
   1  -1  -4 34972.1 1237.59   5
  -1   1  -4 35210.1 1172.42   3
  -1  -1   4 35068.4 1244.44   6
  -1   1  -4 37471.7 1421.83   1
   1   1   4 36593.7 1230.63   7
   1  -1  -4 34497.4 1356.28   4
   1  -1  -4 34755.1 1068.62   9
  -1   1  -4 35207.8 1370.88   5
   1   1   4 35215.8 1425.62   3
  -1   1  -5 72651.2 2072.02   3
   1   1   5 75360.0 2413.04   3
   1   1   5 74978.4 2173.71   7
  -1   1  -5 77449.2 2365.64   1
  -1  -1   5 74037.7 2357.88   7
  -1  -1   5 71979.2 2128.37   6
  -1   1  -5 77136.6 2096.76   8
  -1   1  -5 74273.2 2343.67   5
   1  -1  -5 73685.8 2177.68   5
  -1  -1   6 27646.0 1216.57   6
  -1   1  -6 26668.2 1381.04   5
   1   1   6 27950.5 1269.70   7
   1  -1  -6 26497.7 1247.01   5
  -1   1  -6 26295.6 1138.27   8
  -1   1  -6 26847.5 1344.81   1
  -1  -1   6 27147.0 1397.68   7
   1   1   6 26446.7 1410.99   3
  -1   1  -7 1582.89 456.594   5
  -1  -1   7 1550.48 353.575   6
   1   1   7 1438.13 358.217   7
   1  -1  -7 1572.77 410.513   5
  -1   1  -7 2220.76 376.328   8
   1   1   7 1890.37 480.672   3
  -1  -1   7 839.806 366.815   7
  -1  -1   8 51607.0 2272.80   7
  -1   1  -8 54089.7 1920.79   8
   1  -1  -8 50606.5 2124.07   5
   1   1   8 51233.0 2245.96   3
  -1  -1   8 51937.7 1963.15   6
   1   1   8 53453.9 2123.93   7
  -1   1  -8 53461.3 2262.34   5
   1  -1  -9 14303.0 1109.38   5
   1   1   9 12603.9 1044.86   7
   1   1   9 13603.2 1179.61   3
  -1   1  -9 14112.6 956.999   8
  -1  -1   9 13601.7 983.134   6
  -1   1  -9 13723.3 1196.05   5
  -1  -1   9 13754.7 1180.93   7
  -1   1 -10 1308.50 360.202   8
   1  -1 -10 1292.37 457.569   5
  -1  -1  10 1775.27 411.200   6
   1  -1 -10 1652.90 486.865   8
   1   1  10 1830.36 488.410   7
   1   1  10 1491.55 551.214   3
  -1  -1  10 797.207 447.096   7
  -1   1 -10 1336.38 532.322   5
   1   1  11 30006.9 1826.57   7
  -1   1 -11 33840.6 2043.53   5
  -1   1 -11 32519.6 1633.67   8
   1  -1 -11 27677.3 1795.15   5
   1   1  11 30199.4 1920.38   3
   1  -1 -11 30251.4 1774.99   8
  -1  -1  11 29101.6 1629.68   6
  -1  -1  11 34047.6 2050.26   7
   1  -1 -12 286.119 314.263   8
  -1   1 -12 209.868 230.869   8
  -1  -1  12 129.644 246.430   6
  -1   1 -12 158.563 489.997   5
  -1  -1  12 225.556 418.908   7
   1   1  12-67.3468 419.815   3
   1   1  12 492.515 365.004   7
   1  -1 -12 607.555 385.339   5
  -1   1 -13 1921.89 483.416   8
   1   1  13 3570.13 752.541   3
   1   1  13 1718.77 557.672   7
  -1  -1  13 3724.24 816.016   7
  -1   1 -13 2060.25 672.965   5
  -1  -1  13 2929.44 573.277   6
   1  -1 -13 2825.18 637.002   8
   1  -1 -13 3098.62 713.214   5
   1  -1 -14 26184.2 1965.60   5
  -1  -1  14 30968.7 2203.21   7
   1   1  14 29952.5 2113.51   3
  -1   1 -14 27886.4 1713.50   8
   1   1  14 27895.6 2002.05   7
  -1  -1  14 28332.7 1801.10   6
  -1   1 -14 31987.9 2252.16   5
   1  -1 -14 30997.1 1996.00   8
  -1  -1  15 403.701 373.856   6
   1   1  15 999.979 552.126   3
  -1   1 -15 523.361 317.783   8
  -1   1 -15 98.5133 366.233   5
   1  -1 -15 987.453 448.980   5
  -1  -1  15 890.587 538.597   7
   1  -1 -15 791.553 412.533   8
   1   1  15 189.746 379.196   7
  -1  -1  16 4930.56 813.617   6
   1  -1 -16 5325.44 964.187   5
  -1   1 -16 4911.99 756.107   8
   1   1  16 5481.47 989.001   3
   1   1  16 5760.52 993.265   7
  -1   1 -16 7510.17 1230.14   5
  -1  -1  16 5109.75 1054.59   7
   1  -1 -16 4465.75 823.297   8
   1  -1 -17 4048.91 932.295   5
  -1   1 -17 5896.79 1122.87   5
  -1  -1  17 5639.76 1109.15   7
   1  -1 -17 3675.48 772.327   8
   1   1  17 5097.92 1004.74   7
   1   1  17 5603.16 1052.37   3
  -1  -1  17 5046.99 847.261   6
   1  -1 -18 93.3607 324.146   8
   1  -1 -18 745.914 551.260   5
   1   1  18 365.031 371.474   3
   1  -1 -19 5064.47 1075.98   5
  -1   1 -19 4576.07 1068.82   5
   1  -1 -20 4525.46 1038.89   5
  -1  -2 -20 332.793 444.558   8
   1  -2  20 156.605 409.994   6
  -1  -2 -19 3516.79 924.510   8
   1   2 -19 4467.04 1074.38   5
  -1   2  19 2877.06 831.626   7
   1  -2  19 2798.30 834.240   6
  -1  -2 -18 455.096 502.899   8
   1   2 -18 148.049 434.662   5
   1  -2  18-416.288 425.481   6
  -1   2  18-278.433 517.886   7
   1   2 -17 2211.63 724.352   5
  -1  -2 -17 2375.44 715.771   8
  -1   2  17 1855.45 672.281   7
   1  -2  17 2289.05 686.956   6
  -1  -2 -16 1186.21 490.591   8
   1  -2  16 1440.23 657.097   6
   1   2 -16 629.683 586.473   5
  -1   2  16 350.059 513.571   7
   1   2 -15 28955.1 2223.53   5
  -1   2  15 29685.4 2251.49   7
  -1  -2 -15 29152.8 2155.30   8
   1  -2  15 28259.9 2101.95   6
  -1  -2 -14 818.662 531.809   8
   1  -2  14 389.311 314.613   3
   1   2 -14 698.872 590.521   5
  -1   2  14 771.655 463.919   7
   1  -2  14 1018.30 446.271   6
  -1  -2 -13 14086.4 1403.74   8
   1  -2  13 14434.9 1211.28   3
  -1   2  13 14437.5 1463.95   7
   1  -2  13 16399.5 1479.23   6
   1   2 -13 16326.5 1536.93   5
  -1  -2 -12 4794.47 815.236   8
   1   2 -12 4914.86 511.483   8
   1  -2  12 2989.74 692.067   6
   1  -2  12 5190.16 709.856   3
   1   2 -12 3480.54 730.774   5
  -1   2  12 3775.16 791.062   7
   1   2 -11 1267.01 416.517   1
   1  -2  11 1242.27 395.251   3
   1   2 -11 1219.55 514.361   5
   1  -2  11 2206.31 619.521   6
   1   2 -11 1124.44 249.044   8
  -1   2  11 1565.49 521.792   7
  -1  -2 -11 1600.84 549.797   8
   1  -2  10 1854.79 405.547   3
   1   2 -10 1353.63 254.217   8
  -1  -2 -10 1230.55 510.885   8
   1   2 -10 2285.59 454.857   1
  -1   2  10 1492.24 461.619   7
   1  -2  10 1710.19 542.314   6
   1   2 -10 2180.36 589.986   5
   1   2  -9 17083.3 790.258   8
  -1  -2  -9 16935.8 1338.57   8
   1   2  -9 18541.4 1371.23   5
   1  -2   9 17818.9 1074.15   3
  -1   2   9 18475.7 1375.38   7
   1   2  -9 18849.6 1151.53   1
   1  -2   9 16429.9 1293.83   6
   1   2  -8 4221.37 650.597   5
  -1  -2  -8 5263.28 723.184   8
   1   2  -8 4659.96 558.242   1
   1   2  -8 4096.45 333.923   8
   1  -2   8 4404.32 517.365   3
   1  -2   8 4475.82 687.480   6
  -1   2   8 5768.62 736.396   7
   1   2  -7 52129.1 2190.06   5
   1  -2   7 55348.8 2227.80   6
   1  -2   7 51737.1 1732.09   3
   1   2  -7 50210.5 1863.72   1
  -1   2   7 52806.0 2211.99   7
   1  -2   7 52245.6 1672.55   8
   1   2  -7 47489.9 1292.60   8
  -1  -2  -7 53488.9 2255.65   8
   1   2  -6 12797.8 458.656   8
  -1  -2  -6 15579.7 1133.84   8
   1   2  -6 14204.4 774.843   3
   1   2  -6 16464.1 1099.42   5
  -1   2   6 14041.1 727.109   6
  -1   2   6 16598.6 1099.29   7
   1   2  -6 14582.8 891.868   1
   1  -2   6 14762.6 746.347   8
   1  -2   6 14804.8 757.799   3
   1  -2   6 14985.1 1061.39   6
  -1   2   5 29869.4 1435.27   7
   1  -2   5 25246.2 960.265   3
  -1  -2  -5 26758.4 1423.39   8
  -1  -2  -5 27852.6 1157.36   7
   1  -2   5 28918.0 1415.54   6
   1   2  -5 27333.9 1359.64   5
   1  -2   5 27117.5 1020.06   8
  -1  -2  -5 27253.4 975.917   4
  -1  -2  -5 29486.4 1145.31   9
  -1   2   5 26797.7 988.572   6
   1  -2   4 530.662 161.337   8
  -1  -2  -4 632.346 141.279   4
  -1  -2  -4 762.795 182.946   7
   1   2  -4 1096.90 350.324   5
  -1   2   4 241.540 231.337   7
  -1  -2  -4 821.657 328.578   8
   1  -2   4 766.335 157.304   3
  -1   2   4 704.228 209.864   5
  -1   2   4 656.991 152.705   6
   1  -2   4 547.859 300.547   6
  -1  -2  -4 557.882 190.128   9
  -1  -2  -3 14824.6 501.233   4
   1   2  -3 14170.4 789.556   2
  -1  -2  -3 16246.7 751.132   9
   1   2  -3 14910.0 883.524   5
  -1   2   3 13882.6 626.529   6
  -1  -2  -3 15153.5 929.890   8
   1   2  -3 15226.5 804.630   7
  -1   2   3 14902.7 909.372   7
  -1  -2  -3 14590.0 645.412   7
   1  -2   3 14220.3 534.466   3
   1  -2   3 16600.4 941.198   6
  -1  -2  -2 7482.90 610.917   8
  -1   2   2 7564.18 616.056   7
  -1   2   2 7953.21 535.036   2
  -1  -2  -2 7404.81 493.033   9
   1   2  -2 7550.54 553.032   2
   1  -2   2 7245.06 517.190   5
  -1  -2  -2 7296.13 298.082   4
   1   2  -2 6998.27 349.441   8
  -1  -2  -2 8817.33 602.645   3
   1  -2   2 7432.71 606.351   6
  -1   2   2 7339.69 441.395   6
  -1   2   2 7420.90 557.669   4
   1   2  -2 7445.87 497.402   7
  -1   2   1 191646. 4281.93   2
   1  -2   1 189216. 4356.37   6
  -1   2   1 189208. 4371.41   4
  -1  -2  -1 198583. 4288.22   3
  -1  -2  -1 189748. 4339.26   8
  -1  -2  -1 193788. 4209.26   9
  -1   2   1 192231. 4142.74   6
   1   2  -1 191583. 4040.13   8
   1  -2   1 185917. 4387.40   4
   1   2  -1 201433. 4382.05   9
   1  -2   1 200227. 4420.52   2
   1   2  -1 190271. 4353.35   2
   1   2  -1 187637. 4023.45   3
  -1  -2  -1 197871. 4467.59   6
   1   2  -1 200737. 4454.14   6
   1  -2   0 15722.4 837.708   4
  -1  -2   0 15995.0 709.368   3
   1   2   0 17075.5 788.729   9
   1  -2   0 16338.3 768.099   6
  -1   2   0 15921.3 752.255   6
  -1  -2   0 16707.4 753.548   8
  -1   2   0 16008.9 826.267   4
   1   2   0 16366.2 719.978   3
  -1   2   0 15442.3 794.257   2
   1   2   0 16635.1 749.231   8
   1   2   0 17437.8 866.119   6
  -1  -2   0 16463.5 864.423   6
  -1  -2   0 15141.7 768.852   9
   1  -2   0 16578.4 814.485   2
   1   2   1 189369. 4351.61   6
   1   2   1 199247. 4303.62   8
   1   2   1 184197. 4177.14   3
  -1  -2   1 181599. 4346.72   6
   1  -2  -1 195159. 4228.68   2
  -1   2  -1 189353. 4108.93   5
  -1   2  -1 194259. 4368.23   4
  -1   2  -1 188826. 4253.61   6
  -1  -2   1 188138. 4276.12   9
   1  -2  -1 194489. 4171.33   3
   1  -2  -1 195912. 4081.45   6
  -1  -2   1 181405. 3934.65   8
   1   2   1 181883. 3736.58   4
   1   2   1 195754. 4149.34   9
   1  -2  -1 180096. 4252.91   4
   1   2   2 6782.85 292.858   4
   1   2   2 7467.95 604.070   3
  -1  -2   2 7321.17 534.978   2
  -1  -2   2 7423.57 356.089   8
  -1   2  -2 7568.62 540.540   5
   1   2   2 7477.48 488.032   9
   1   2   2 8209.88 609.813   8
   1  -2  -2 7452.48 569.447   4
   1  -2  -2 7266.33 451.188   6
   1  -2  -2 7939.28 573.753   3
   1   2   2 7203.35 394.971   7
  -1  -2   2 7067.44 588.429   6
   1   2   3 16184.1 736.098   9
  -1  -2   3 13777.7 845.005   6
   1   2   3 15103.1 669.070   7
  -1   2  -3 15549.7 856.758   5
   1   2   3 14662.8 890.941   3
  -1   2  -3 14755.5 894.633   1
   1  -2  -3 13533.7 816.384   4
  -1  -2   3 15282.3 798.986   2
   1  -2  -3 15556.0 671.852   6
  -1   2  -4 841.955 285.899   1
   1  -2  -4 1416.38 342.917   4
   1   2   4 290.148 307.279   3
   1   2   4 850.083 224.716   7
  -1  -2   4 480.337 294.923   6
  -1   2  -4 480.652 276.585   5
  -1  -2   5 22628.4 1194.92   6
  -1   2  -5 26637.5 1338.22   1
   1   2   5 26715.2 1390.88   3
  -1   2  -5 24580.0 909.657   3
   1  -2  -5 25908.9 1240.38   4
  -1   2  -5 25298.8 1304.50   5
   1   2   5 26915.4 1131.28   7
   1  -2  -5 23891.2 760.275   9
  -1   2  -6 15552.5 1056.98   5
  -1   2  -6 14042.2 722.054   3
   1   2   6 16143.6 1156.28   3
  -1  -2   6 14985.4 1063.42   7
   1  -2  -6 15245.6 1003.38   4
  -1   2  -6 14216.1 1021.79   1
  -1  -2   6 15606.2 1017.58   6
   1   2   6 16394.8 948.006   7
   1  -2  -6 14505.0 640.010   9
  -1   2  -7 53057.3 2227.32   5
  -1  -2   7 51037.6 2038.59   6
  -1   2  -7 49922.5 1688.02   3
   1   2   7 54292.4 2009.18   7
   1   2   7 54617.4 2326.12   3
  -1   2  -7 52186.9 2150.42   1
  -1  -2   7 54790.9 2235.38   7
   1  -2  -7 53732.0 2087.88   4
  -1   2  -8 4201.48 677.755   5
  -1   2  -8 3463.34 588.302   1
  -1  -2   8 4383.17 596.321   6
   1  -2  -8 4772.41 656.258   4
  -1  -2   8 5042.80 722.759   7
   1   2   8 5407.54 781.688   3
   1   2   8 3838.51 545.893   7
   1   2   9 18493.5 1245.55   7
  -1  -2   9 17423.4 1212.89   6
  -1   2  -9 16901.4 1335.51   5
   1   2   9 19397.4 1475.25   3
   1  -2  -9 18406.1 1300.51   5
  -1   2  -9 18742.6 1321.76   1
  -1  -2   9 16219.4 1339.26   7
   1  -2  -9 15691.1 1185.04   4
  -1   2  -9 18881.7 1005.10   8
  -1   2 -10 1443.82 318.053   8
   1   2  10 1647.48 444.124   7
  -1   2 -10 1339.61 493.944   5
   1  -2 -10 2309.75 528.513   4
   1   2  10 595.165 441.542   3
  -1  -2  10 1383.46 474.602   7
  -1  -2  10 1759.02 460.043   6
  -1   2 -10 1691.45 490.061   1
   1  -2 -10 506.196 302.465   5
   1  -2 -11 1585.88 468.056   4
   1  -2 -11 1256.46 452.746   5
  -1   2 -11 1089.58 480.578   5
  -1   2 -11 861.745 274.905   8
   1  -2 -11 2070.89 631.049   8
  -1  -2  11 996.599 395.382   6
  -1  -2  11 944.318 570.450   7
   1   2  11 510.116 430.165   3
   1   2  11 2164.65 552.184   7
   1  -2 -12 3905.88 778.229   5
  -1   2 -12 4087.17 549.484   8
  -1   2 -12 4785.95 888.474   5
   1  -2 -12 3821.09 771.187   8
  -1  -2  12 4877.58 735.223   6
   1   2  12 5251.89 918.361   3
   1   2  12 5484.26 822.899   7
  -1  -2  12 5141.17 895.116   7
   1  -2 -13 16885.9 1526.99   8
   1  -2 -13 15479.4 1440.80   5
   1   2  13 16166.1 1561.03   3
  -1   2 -13 17021.7 1145.92   8
  -1  -2  13 16412.3 1377.06   6
  -1   2 -13 14679.0 1497.95   5
   1   2  13 17538.1 1500.26   7
   1  -2 -14 529.387 466.869   8
  -1   2 -14-75.5685 392.000   5
   1   2  14 361.801 507.181   3
  -1   2 -14 651.862 310.073   8
  -1  -2  14 279.590 381.017   6
   1   2  14 321.469 352.337   7
   1  -2 -14 706.958 502.047   5
   1   2  15 31031.0 2317.84   3
   1   2  15 29108.3 2120.02   7
   1  -2 -15 26026.1 2014.44   8
   1  -2 -15 26532.2 1984.37   4
   1  -2 -15 28991.7 2126.08   5
  -1  -2  15 27102.8 1903.30   6
  -1   2 -15 24670.0 2104.68   5
   1  -2 -16 1439.55 567.510   8
   1   2  16 1348.13 639.023   3
  -1  -2  16 801.847 417.113   6
   1  -2 -16 785.684 393.062   4
   1   2  16 1043.13 515.186   7
  -1   2 -16 975.523 504.080   5
   1   2  17 2185.66 745.858   3
  -1   2 -17 1295.88 594.483   5
   1   2  17 1702.06 626.302   7
   1  -2 -17 1356.73 527.687   4
   1  -2 -17 435.336 471.033   8
  -1  -2  17 2508.17 672.638   6
  -1  -2  18 220.393 320.022   6
   1   2  18 342.171 467.271   3
   1  -2 -18-233.123 374.599   8
   1   2  18-673.475 495.554   7
  -1   2 -18 280.583 471.807   5
   1  -2 -18 294.927 402.955   4
   1  -2 -19 1106.44 564.057   8
   1  -2 -19 3490.18 865.556   4
  -1   2 -19 2721.07 820.615   5
   1   2  19 4032.36 934.753   7
   1  -2 -20 772.554 553.949   4
  -1  -3 -20 5721.27 1174.08   8
   1  -3  20 5065.44 1060.29   6
  -1  -3 -19 995.979 578.885   8
   1  -3  19 2067.66 709.144   6
   1   3 -19 2589.35 802.439   5
  -1   3  19 2486.53 847.709   7
   1   3 -18 1487.21 703.706   5
   1  -3  18 1847.00 716.757   6
  -1  -3 -18 884.958 544.317   8
  -1   3  18 1153.97 629.284   7
   1  -3  17 8797.16 1303.52   6
   1   3 -17 8568.87 1345.42   5
  -1  -3 -17 9050.70 1341.36   8
  -1   3  17 9655.22 1411.41   7
  -1   3  16 2217.55 707.721   7
  -1  -3 -16 1645.94 681.742   8
   1   3 -16 2631.97 790.835   5
   1  -3  16 3087.09 794.075   6
  -1  -3 -15 113.592 243.125   4
  -1  -3 -15 690.369 588.410   8
  -1   3  15 870.978 471.959   7
   1   3 -15 495.080 433.278   5
   1  -3  15 566.392 468.430   6
   1  -3  14 2835.87 761.176   6
  -1  -3 -14 3595.42 636.681   4
  -1  -3 -14 1686.13 623.054   8
   1   3 -14 3614.81 789.924   5
  -1   3  14 2651.94 712.138   7
   1  -3  13 5619.60 938.234   6
  -1  -3 -13 5626.71 738.448   4
  -1   3  13 5661.71 970.582   7
   1   3 -13 6303.95 1032.95   5
   1   3 -13 3483.79 629.585   1
  -1  -3 -13 4521.98 869.589   8
   1  -3  12 1008.68 482.364   6
  -1   3  12 1324.31 486.948   7
  -1  -3 -12 1912.40 436.882   4
  -1  -3 -12 2248.42 602.043   8
   1   3 -12 2287.48 517.956   1
   1   3 -12 2031.26 643.916   5
  -1  -3 -11 34153.1 1669.68   9
  -1   3  11 32344.0 2067.16   7
   1   3 -11 36710.7 1915.91   1
   1   3 -11 36075.3 2190.14   5
   1  -3  11 34934.5 2142.88   6
   1  -3  11 33212.2 1570.05   3
  -1  -3 -11 36940.4 1751.69   4
  -1  -3 -11 34438.5 2179.38   8
  -1  -3 -10 10452.0 1174.24   8
   1  -3  10 10411.2 1151.51   6
  -1  -3 -10 10855.4 861.696   9
   1  -3  10 11047.7 800.448   3
   1   3 -10 9685.98 1131.45   5
  -1  -3 -10 11231.1 875.380   4
   1   3 -10 8665.56 910.076   1
  -1   3  10 9659.24 1074.23   7
   1   3  -9 1145.27 386.495   1
   1  -3   9 2103.45 557.218   6
  -1   3   9 1140.82 465.472   7
   1  -3   9 1261.11 246.787   8
  -1  -3  -9 2410.97 617.294   8
   1   3  -9 1538.76 546.398   5
  -1  -3  -9 1729.70 347.652   4
  -1  -3  -9 1781.94 366.139   9
   1  -3   9 1414.31 317.690   3
  -1  -3  -8 40593.1 1610.75   9
  -1  -3  -8 41980.8 1591.17   4
   1  -3   8 37989.9 2067.58   6
   1   3  -8 41764.9 1877.20   1
  -1  -3  -8 42778.7 2231.34   8
   1   3  -8 39375.9 2057.50   5
   1  -3   8 40936.5 1435.51   3
  -1   3   8 41915.2 2096.63   7
   1  -3   8 39121.6 1388.76   8
   1   3  -7 2304.84 308.684   3
   1   3  -7 1719.87 495.957   5
   1   3  -7 2392.11 456.980   1
   1  -3   7 1680.10 242.172   3
  -1  -3  -7 3238.60 645.780   8
   1  -3   7 2906.68 591.355   6
  -1   3   7 2605.47 530.806   7
  -1  -3  -7 1428.44 290.837   9
  -1  -3  -7 2031.22 320.033   4
   1  -3   7 1702.51 258.080   8
   1   3  -6 26282.6 1520.31   5
   1  -3   6 25900.3 1014.63   8
  -1  -3  -6 27220.9 1075.21   4
   1   3  -6 27334.6 1026.70   3
  -1  -3  -6 27555.1 1650.65   8
   1  -3   6 26039.3 895.771   3
  -1  -3  -6 29252.7 1184.40   9
  -1   3   6 27360.3 1531.21   7
   1  -3   6 29213.5 1624.86   6
   1   3  -5 37353.4 1774.78   5
  -1  -3  -5 39376.6 1381.32   9
  -1  -3  -5 39619.3 1242.44   4
   1  -3   5 40190.2 1855.77   6
  -1   3   5 39614.1 1779.80   7
   1  -3   5 38136.3 1259.97   8
   1  -3   5 35617.3 995.846   3
  -1  -3  -5 41802.4 1927.40   8
   1   3  -4 4125.93 600.672   5
  -1  -3  -4 4488.53 640.028   8
   1  -3   4 4471.91 644.314   6
  -1  -3  -4 4644.68 424.896   9
   1   3  -4 4555.96 582.242   2
  -1   3   4 4943.44 453.238   6
  -1   3   4 4569.52 589.535   7
  -1   3   4 4979.34 547.094   2
  -1  -3  -4 5132.15 367.240   4
  -1  -3  -3 39893.1 1751.41   8
  -1   3   3 41627.2 1456.18   6
  -1  -3  -3 42173.2 1187.13   4
   1   3  -3 41088.7 1680.30   2
   1   3  -3 38711.6 1149.17   3
   1  -3   3 39517.2 1725.63   6
  -1   3   3 39960.8 1590.47   2
  -1   3   3 40881.1 1700.79   7
  -1  -3  -3 41979.4 1384.18   9
   1   3  -3 39488.5 1741.56   5
   1   3  -2 18210.2 715.342   3
  -1  -3  -2 18484.9 1089.58   6
  -1  -3  -2 18495.7 862.588   9
  -1  -3  -2 18624.6 1066.28   8
  -1   3   2 17311.9 990.293   2
   1   3  -2 19824.9 1113.10   2
   1  -3   2 17674.8 606.596   3
   1  -3   2 20317.1 1123.47   6
  -1   3   2 17188.5 554.390   9
  -1  -3  -1 18690.5 901.613   9
  -1   3   1 17428.8 1008.03   2
   1  -3   1 18703.4 1084.27   4
   1   3  -1 17998.1 778.547   3
  -1  -3  -1 16393.0 950.173   8
   1  -3   1 20038.6 1058.57   6
  -1  -3  -1 18208.8 904.290   3
   1  -3   1 17483.2 699.652   3
   1   3  -1 16773.7 1026.62   2
  -1  -3  -1 18156.6 1061.16   6
  -1   3   0 62124.6 2141.35   2
   1   3   0 58879.0 1843.13   3
   1   3   0 62140.5 2164.29   2
   1   3   0 65099.3 1810.92   4
   1  -3   0 65353.2 1806.74   3
  -1  -3   0 66503.5 2011.75   9
   1  -3   0 64688.7 2070.90   6
  -1  -3   0 65639.1 1847.87   3
  -1  -3   0 62737.8 1947.30   8
   1  -3   0 66462.4 2150.33   4
  -1  -3   0 66205.7 2232.98   6
   1   3   1 17702.2 916.182   3
   1   3   1 18825.9 888.677   9
  -1  -3   1 18021.7 823.326   8
   1   3   1 16561.6 720.687   4
   1  -3  -1 17324.0 922.038   6
  -1   3  -1 17852.9 1052.53   2
   1  -3  -1 17411.7 875.334   3
   1  -3  -1 17320.7 990.878   4
  -1  -3   1 18494.5 1105.16   6
   1   3   2 17747.9 845.391   9
  -1   3  -2 18122.7 987.387   5
   1   3   2 16993.3 785.023   7
   1  -3  -2 18278.3 1032.50   4
   1   3   2 17565.6 985.772   3
   1  -3  -2 17180.4 906.631   6
  -1  -3   2 17523.3 717.468   8
   1   3   2 17259.5 693.235   4
  -1  -3   2 18024.8 1124.61   6
  -1   3  -3 37249.5 1568.94   5
   1   3   3 38870.6 1655.70   3
  -1  -3   3 39720.4 1714.51   6
  -1  -3   3 36518.5 1019.13   8
   1   3   3 40698.1 1345.03   9
   1   3   3 38912.4 1135.08   4
   1  -3  -3 40854.2 1595.21   4
   1   3   3 39404.1 1338.09   7
   1  -3  -3 37899.3 1409.99   6
  -1   3  -4 5158.75 604.462   5
   1  -3  -4 4631.15 459.955   6
  -1   3  -4 4812.63 645.311   1
   1   3   4 4995.14 631.764   3
   1  -3  -4 5604.35 609.185   4
   1   3   4 4970.74 472.700   7
  -1  -3   4 5117.98 621.447   6
   1   3   5 36135.7 1785.32   3
  -1  -3   5 37971.0 1767.49   6
   1  -3  -5 37110.8 1629.05   4
  -1   3  -5 38522.2 1822.07   1
  -1   3  -5 38958.0 1751.03   5
   1   3   5 39946.3 1514.02   7
   1  -3  -6 27893.6 1406.98   4
   1   3   6 26540.8 1584.04   3
  -1   3  -6 26109.0 1506.61   5
  -1  -3   6 27240.0 1508.58   6
  -1   3  -6 26094.3 1529.28   1
   1   3   6 26741.8 1284.69   7
   1  -3  -7 1899.85 179.952   9
  -1   3  -7 2155.53 254.851   3
  -1  -3   7 1994.73 473.731   6
   1   3   7 911.970 458.748   3
   1   3   7 2087.77 421.472   7
   1  -3  -7 1844.98 406.276   4
  -1   3  -7 2534.40 541.339   5
  -1   3  -7 2254.59 517.502   1
  -1   3  -8 39068.7 2033.43   5
  -1   3  -8 43143.1 2085.93   1
  -1   3  -8 37317.1 1332.33   3
  -1  -3   8 39497.1 1972.03   6
   1  -3  -8 40827.1 1906.78   4
   1   3   8 43748.8 1877.19   7
   1  -3  -8 36851.4 1170.23   9
   1   3   8 43328.3 2205.40   3
   1  -3  -9 1102.33 408.858   4
  -1   3  -9 1886.34 580.564   5
  -1   3  -9 1165.43 475.342   1
   1  -3  -9 1563.69 234.893   9
  -1  -3   9 1497.66 464.499   6
   1   3   9 1206.76 501.719   3
   1   3   9 1237.51 403.266   7
  -1   3 -10 9486.33 1120.95   5
   1   3  10 10880.7 1013.97   7
  -1  -3  10 9003.48 975.774   6
   1   3  10 10015.0 1194.33   3
  -1   3 -10 10701.5 1103.05   1
   1  -3 -10 11182.3 1051.63   4
  -1   3 -11 34428.7 2161.15   5
   1  -3 -11 34125.2 2162.27   8
   1   3  11 34155.6 1940.59   7
  -1   3 -11 34628.7 2055.16   1
   1  -3 -11 32476.0 1897.47   4
   1   3  11 31026.5 2114.54   3
  -1  -3  11 31573.4 1929.85   6
   1  -3 -12 1428.90 549.825   8
   1   3  12 1916.64 516.187   7
   1  -3 -12 1594.81 468.363   4
  -1  -3  12 2196.27 576.762   6
  -1   3 -12 1086.28 501.203   5
   1   3  12 1530.90 648.630   3
  -1   3 -12 2584.80 641.431   1
   1   3  13 4022.57 920.199   3
   1  -3 -13 5253.16 824.829   4
  -1   3 -13 4514.29 885.980   5
  -1  -3  13 5954.08 900.887   6
   1   3  13 5001.66 836.020   7
   1  -3 -13 4859.87 917.062   8
   1  -3 -14 3957.92 755.680   4
   1   3  14 3855.87 759.589   7
  -1   3 -14 4144.86 877.630   5
   1   3  14 2556.75 823.068   3
  -1  -3  14 1981.34 611.733   6
   1  -3 -14 3822.27 833.287   8
   1  -3 -15 909.560 561.575   8
  -1  -3  15 172.241 353.606   6
  -1   3 -15 1295.89 627.641   5
   1  -3 -15 938.289 430.951   4
   1   3  15 313.711 471.370   3
   1   3  15 879.698 501.191   7
  -1  -3  16 2547.08 678.813   6
   1  -3 -16 2347.04 648.172   4
   1  -3 -16 3439.62 817.879   8
   1   3  16 1535.82 595.463   7
  -1   3 -16 3018.99 814.470   5
   1   3  16 2431.48 779.701   3
   1  -3 -17 10305.7 1311.18   4
   1   3  17 9769.32 1330.89   7
   1   3  17 7927.58 1330.71   3
  -1  -3  17 8575.23 1194.09   6
  -1   3 -17 7742.39 1294.25   5
   1  -3 -17 8735.58 1313.97   8
   1   3  18-7.69644 408.983   3
   1   3  18 1215.89 545.315   7
  -1   3 -18 1067.75 638.158   5
  -1  -3  18 1092.88 544.897   6
   1  -3 -18-158.778 383.721   8
   1  -3 -18 1227.54 516.544   4
   1  -3 -19 564.012 551.905   8
   1   3  19 1706.49 652.413   7
   1  -3 -19 680.158 469.421   4
   1   3  20 4952.99 1069.71   7
   1  -3 -20 2653.16 794.518   8
   1  -4  19 527.534 427.153   6
  -1   4  19 795.382 594.471   7
  -1  -4 -18 10722.9 1593.88   8
   1  -4  18 12867.3 1651.51   6
   1   4 -18 12770.3 1736.30   5
  -1   4  18 14106.0 1747.42   7
  -1   4  17 530.073 475.188   7
   1   4 -17 317.784 403.786   5
   1  -4  17 1220.21 570.217   6
  -1  -4 -17 88.8721 432.440   8
   1  -4  16 5921.86 1099.45   6
  -1  -4 -16 5982.70 1116.33   8
   1   4 -16 5023.41 1073.04   5
  -1   4  16 6377.25 1130.12   7
   1  -4  15 609.072 509.255   6
  -1  -4 -15 701.158 520.251   8
   1   4 -15 1682.99 517.116   1
   1   4 -15 367.919 496.516   5
  -1   4  15 658.819 472.481   7
   1  -4  14 840.045 509.577   6
   1   4 -14 714.487 513.144   5
  -1   4  14 962.198 518.408   7
  -1  -4 -14 149.668 422.502   8
   1   4 -14 580.975 379.340   1
  -1   4  13 4999.89 894.902   7
   1   4 -13 5257.60 821.520   1
   1   4 -13 3060.59 798.020   5
  -1  -4 -13 5748.91 1054.30   8
   1  -4  13 5019.55 954.115   6
  -1  -4 -12 21418.6 1863.18   8
  -1   4  12 20875.2 1718.67   7
   1   4 -12 16104.3 1591.95   5
   1   4 -12 17626.4 1441.41   1
  -1  -4 -12 20091.8 1298.89   4
   1  -4  12 19282.6 1707.36   6
  -1  -4 -11 2226.88 439.309   4
  -1  -4 -11 1419.05 319.385   9
   1   4 -11 2331.41 689.567   5
  -1   4  11 1621.87 529.993   7
  -1  -4 -11 2297.79 673.170   8
   1   4 -11 2663.84 615.446   1
   1  -4  11 1762.34 571.970   6
  -1  -4 -10 18620.2 1073.62   9
   1  -4  10 18540.3 1595.97   6
  -1   4  10 20352.3 1593.50   7
  -1  -4 -10 18566.1 1654.77   8
   1   4 -10 19246.3 1433.19   1
  -1  -4 -10 19718.4 1164.11   4
   1   4 -10 19500.2 1630.77   5
  -1   4   9 4199.34 755.631   7
  -1  -4  -9 3509.40 473.016   4
   1  -4   9 3227.93 732.182   6
  -1  -4  -9 2712.63 396.776   9
   1   4  -9 3837.86 654.234   1
   1   4  -9 3491.68 765.316   5
  -1  -4  -9 3115.87 766.855   8
  -1  -4  -8 4396.80 466.533   9
  -1  -4  -8 4811.35 834.233   8
   1   4  -8 3700.81 646.206   1
   1   4  -8 3765.91 724.426   5
   1  -4   8 3819.92 350.342   8
  -1   4   8 3355.16 645.965   7
  -1  -4  -8 3319.39 433.540   4
   1  -4   8 3694.46 692.071   6
   1   4  -8 3229.60 337.663   3
  -1  -4  -7 3084.07 384.279   4
  -1  -4  -7 2457.79 648.538   8
   1  -4   7 1998.15 262.852   8
   1   4  -7 3007.64 618.030   5
  -1  -4  -7 2977.04 379.330   9
   1  -4   7 2899.33 633.942   6
   1   4  -7 2341.24 258.038   3
  -1   4   7 2272.48 558.905   7
  -1  -4  -6 11554.6 1127.36   8
   1  -4   6 9873.36 1029.46   6
   1   4  -6 9234.44 467.460   3
  -1  -4  -6 10705.3 667.609   4
  -1  -4  -6 11185.4 687.333   9
   1  -4   6 10196.1 594.093   8
  -1   4   6 10067.2 961.164   7
   1   4  -6 9362.73 997.209   5
  -1   4   5 1891.52 420.701   2
   1   4  -5 1533.85 487.010   5
  -1  -4  -5 2190.54 297.839   4
   1   4  -5 1479.35 450.533   2
  -1  -4  -5 1424.97 266.197   9
   1   4  -5 1505.07 170.173   3
  -1   4   5 1856.96 455.038   7
  -1  -4  -5 1465.32 476.141   8
   1  -4   5 2076.97 513.148   6
   1   4  -4 54074.7 2301.10   5
  -1  -4  -4 55934.1 1742.11   9
   1   4  -4 55284.1 2250.65   2
  -1   4   4 51644.5 2113.90   2
  -1  -4  -4 55643.8 2338.27   8
  -1   4   4 54699.4 2221.73   7
  -1  -4  -4 54823.7 1631.22   4
   1  -4   4 55157.1 2334.57   6
   1   4  -4 48763.2 1330.04   3
  -1  -4  -3 5665.29 451.592   4
  -1  -4  -3 4905.15 670.186   8
   1  -4   3 6061.55 717.703   6
   1   4  -3 5223.18 356.002   3
  -1  -4  -3 6726.58 749.450   6
  -1  -4  -3 5566.81 497.896   9
  -1   4   3 5222.24 658.078   7
  -1   4   3 4943.92 634.898   2
   1   4  -3 4312.85 647.573   2
   1  -4   2 50971.6 2102.55   6
  -1   4   2 50642.7 1350.21   9
  -1  -4  -2 50873.2 1733.73   9
  -1   4   2 50827.5 2073.19   2
  -1  -4  -2 51525.7 2137.58   6
   1  -4   2 48252.1 1301.64   3
  -1  -4  -2 57044.0 2147.55   8
   1   4  -2 50278.8 1482.07   3
   1   4  -2 48383.1 2085.68   2
  -1   4   1 2859.18 496.808   2
   1   4  -1 3527.65 574.275   2
   1   4  -1 3094.52 355.882   3
  -1  -4  -1 2453.89 434.673   8
   1  -4   1 3578.56 576.477   6
   1  -4   1 2904.00 305.142   3
  -1  -4  -1 2696.54 524.633   6
  -1  -4  -1 3013.85 415.975   9
   1  -4   1 2957.67 540.518   4
   1  -4   0 174.138 140.123   3
  -1   4   0 695.836 375.191   2
  -1  -4   0 103.881 287.591   6
   1  -4   0 834.280 347.121   6
   1   4   0 279.465 315.033   2
  -1  -4   0 153.008 201.231   8
   1  -4   0-133.408 279.671   4
   1   4   0-47.2935 182.598   3
   1   4   1 4194.98 616.488   2
  -1  -4   1 3734.31 611.007   6
   1  -4  -1 3306.51 514.948   4
  -1   4  -1 4457.51 643.821   2
  -1  -4   1 2585.30 373.708   8
   1   4   1 2526.16 418.470   3
   1   4   1 2281.66 313.589   4
   1  -4  -1 2963.90 475.312   6
  -1   4  -2 52031.2 2010.22   5
   1   4   2 51960.6 1956.41   3
  -1  -4   2 52520.5 2206.87   6
   1   4   2 49677.2 1583.64   4
   1  -4  -2 52592.0 2010.36   4
   1   4   2 49537.0 1705.55   7
  -1  -4   2 49734.6 1606.20   8
   1  -4  -2 54242.7 1976.63   6
  -1   4  -2 49717.5 2158.61   2
   1  -4  -3 5427.65 634.115   4
   1   4   3 4498.86 438.959   9
  -1  -4   3 5369.24 396.280   8
   1  -4  -3 4561.23 550.990   6
  -1   4  -3 5794.27 679.234   5
  -1  -4   3 5673.36 739.965   6
   1   4   3 4792.67 625.921   3
   1   4   3 5690.14 442.633   4
   1   4   3 5769.61 525.020   7
  -1   4  -4 51339.6 2130.07   5
   1   4   4 53716.3 2223.54   3
   1   4   4 53887.5 1855.59   7
   1   4   4 52015.6 1573.69   4
   1   4   4 53204.8 1676.41   9
   1  -4  -4 55996.0 1992.39   6
  -1  -4   4 45860.5 1235.01   8
   1  -4  -4 53584.1 2059.15   4
  -1  -4   4 52958.3 2306.52   6
   1   4   5 1801.71 499.700   3
  -1   4  -5 2806.52 615.906   1
  -1  -4   5 1141.22 440.727   6
   1   4   5 1995.02 362.399   7
  -1   4  -5 2246.49 480.096   5
   1  -4  -5 1777.46 415.647   4
  -1   4  -6 10420.0 1006.94   5
   1  -4  -6 11008.6 916.113   4
   1   4   6 11223.8 850.249   7
   1   4   6 11228.7 1090.81   3
  -1   4  -6 9429.61 984.691   1
  -1  -4   6 10612.1 1029.05   6
  -1  -4   7 2990.23 576.158   6
  -1   4  -7 3531.32 655.137   5
  -1   4  -7 2465.43 577.143   1
   1  -4  -7 2916.97 539.399   4
   1   4   7 2567.56 615.710   3
   1   4   7 3610.75 527.202   7
  -1  -4   8 4206.03 691.607   6
   1  -4  -8 4671.04 650.557   4
  -1   4  -8 3810.81 697.268   5
  -1   4  -8 5029.36 770.689   1
   1   4   8 4189.93 781.551   3
   1   4   8 3856.89 586.333   7
   1  -4  -9 2084.98 481.730   4
  -1   4  -9 2406.42 613.946   5
  -1  -4   9 3226.90 664.260   6
   1   4   9 3623.34 595.574   7
  -1   4  -9 2518.31 637.538   1
   1   4   9 3530.30 753.310   3
  -1  -4  10 20428.0 1585.42   6
  -1   4 -10 19606.7 1584.50   1
   1   4  10 17349.8 1608.93   3
   1  -4 -10 19855.4 1423.62   4
  -1   4 -10 20268.7 1644.41   5
   1   4  10 18940.0 1389.30   7
  -1  -4  11 1059.65 471.196   6
   1  -4 -11 2112.45 523.282   4
   1   4  11 1831.81 654.319   3
  -1   4 -11 1962.25 589.200   1
  -1   4 -11 1154.20 532.881   5
   1  -4 -11 983.720 567.698   8
   1   4  11 1845.14 508.882   7
   1  -4 -12 17646.6 1711.07   8
   1  -4 -12 17060.5 1424.13   4
   1   4  12 19815.3 1548.78   7
  -1   4 -12 17902.0 1667.85   5
  -1  -4  12 16870.1 1552.44   6
  -1   4 -12 19050.4 1638.96   1
   1   4  12 22132.6 1920.99   3
  -1   4 -13 4303.04 826.249   1
   1  -4 -13 3466.54 831.601   8
  -1   4 -13 4870.00 915.897   5
   1  -4 -13 4964.50 797.839   4
  -1  -4  13 6262.70 970.239   6
   1   4  13 5048.16 834.561   7
   1   4  13 5627.36 1057.58   3
  -1   4 -14 223.225 363.964   1
   1  -4 -14 1311.91 627.285   8
   1  -4 -14 1267.73 509.702   4
  -1  -4  14 439.061 393.944   6
  -1   4 -14 470.244 456.502   5
   1   4  14 535.499 399.942   7
   1   4  14 1672.27 769.092   3
   1   4  15 354.863 513.845   3
   1  -4 -15 161.993 404.080   8
  -1  -4  15 173.205 361.317   6
   1   4  15 426.971 390.439   7
   1  -4 -15 1092.45 488.548   4
  -1   4 -15 899.810 605.499   5
   1  -4 -16 6689.88 1035.01   4
   1   4  16 6798.83 1246.57   3
   1   4  16 7463.87 1143.85   7
  -1   4 -16 7747.76 1263.55   5
   1  -4 -16 7053.74 1252.21   8
  -1  -4  16 6862.58 1112.53   6
  -1  -4  17 706.325 462.928   6
   1   4  17 1795.77 730.846   3
  -1   4 -17 1954.02 738.378   5
   1  -4 -17-74.2913 441.450   8
   1   4  17 246.089 380.330   7
   1   4  18 12115.0 1715.37   3
   1  -4 -18 12949.2 1712.15   8
  -1  -4  18 11567.7 1492.24   6
  -1   4 -18 13629.9 1796.71   5
   1   4  18 12537.6 1560.72   7
   1   4  19-278.922 463.056   7
   1  -4 -19 611.923 556.150   8
  -1  -4  19 1207.42 636.244   6
  -1   5  18 632.489 483.370   7
   1  -5  17 3262.49 903.644   6
   1   5 -17 5235.30 1125.66   5
  -1   5  17 5429.93 1060.56   7
  -1  -5 -17 3709.92 970.298   8
   1   5 -16 5335.52 1084.81   5
   1  -5  16 7354.81 1266.30   6
  -1  -5 -16 4171.25 980.553   8
  -1   5  16 5221.10 1005.39   7
   1   5 -16 4719.43 887.754   1
   1   5 -15 1953.10 719.046   5
  -1  -5 -15 1564.11 710.961   8
   1   5 -15 680.657 394.424   1
   1  -5  15 1091.84 549.558   6
  -1   5  15 1753.01 688.409   7
   1  -5  14 6930.25 1154.43   6
  -1  -5 -14 7070.60 1227.68   8
   1   5 -14 5849.46 937.538   1
  -1   5  14 10342.6 1343.33   7
   1   5 -14 5766.16 1086.27   5
  -1   5  13 6897.05 1076.72   7
   1  -5  13 5208.48 977.050   6
   1   5 -13 5781.16 1067.28   5
  -1  -5 -13 6454.40 1189.48   8
   1   5 -13 6442.70 959.059   1
   1   5 -12 1083.64 586.144   5
   1  -5  12 2197.72 656.814   6
   1   5 -12 1746.72 535.546   1
  -1   5  12 1917.67 588.881   7
  -1  -5 -12 1825.60 627.382   8
   1  -5  11 11205.5 1345.23   6
  -1  -5 -11 12621.2 1462.49   8
  -1   5  11 11135.8 1271.09   7
   1   5 -11 10702.3 1175.01   1
   1   5 -11 11224.2 1318.79   5
   1  -5  10 95.6433 362.764   6
   1   5 -10 403.241 471.838   5
  -1  -5 -10 323.186 463.263   8
   1   5 -10 23.1592 285.334   1
  -1   5  10 500.727 418.561   7
  -1   5   9 14085.3 1332.60   7
  -1  -5  -9 16387.2 1579.87   8
   1   5  -9 13874.6 1406.27   5
   1   5  -9 14211.5 1306.83   1
   1  -5   9 16418.1 1516.72   6
  -1  -5  -9 15177.7 975.777   4
   1   5  -8 24495.0 1813.38   5
  -1   5   8 23745.7 1698.97   7
  -1  -5  -8 26371.6 1945.40   8
   1  -5   8 27289.8 1930.38   6
  -1  -5  -8 27110.0 1142.80   9
  -1  -5  -8 26653.0 1264.27   4
   1   5  -8 23926.8 1683.90   1
   1  -5   7 1898.76 605.666   6
  -1   5   7 1417.65 499.099   2
  -1  -5  -7 1339.95 293.006   4
  -1   5   7 1133.86 460.547   7
  -1  -5  -7 1502.64 585.258   8
   1   5  -7 1426.82 514.272   5
  -1  -5  -7 1412.10 266.143   9
   1  -5   6 808.443 513.023   6
  -1   5   6 1150.85 423.290   2
  -1  -5  -6 696.994 445.304   8
  -1  -5  -6 939.497 243.620   9
  -1  -5  -6 933.335 244.904   4
   1   5  -6 1866.12 601.684   5
  -1   5   6 1492.78 475.140   7
   1   5  -5-193.611 324.461   2
   1  -5   5-143.012 372.491   6
  -1   5   5 171.589 333.117   2
  -1  -5  -5 310.399 176.858   9
   1   5  -5-525.859 429.475   5
  -1   5   5-18.6110 276.716   7
  -1  -5  -5 489.796 438.229   8
  -1  -5  -5 158.298 163.116   4
  -1  -5  -4 2012.16 503.801   6
  -1   5   4 1669.73 448.208   7
  -1   5   4 2279.87 521.337   2
  -1  -5  -4 1593.13 288.258   9
  -1  -5  -4 1754.31 486.433   8
   1  -5   4 1552.65 481.394   6
   1   5  -4 1254.26 144.490   3
  -1  -5  -4 2012.11 316.468   4
   1   5  -4 1151.73 442.534   2
   1   5  -4 1455.46 452.932   5
   1   5  -3 20124.5 787.176   3
  -1   5   3 21574.5 1440.34   2
  -1   5   3 23048.4 1458.17   7
   1   5  -3 23817.9 1547.07   2
  -1  -5  -3 23373.7 1520.79   6
  -1  -5  -3 24303.9 1527.43   8
  -1  -5  -3 22332.9 1100.05   9
  -1   5   3 18759.9 654.794   9
   1  -5   3 23170.1 1520.79   6
   1  -5   2 11708.5 534.434   3
   1  -5   2 12371.4 1092.46   6
   1   5  -2 12328.1 677.861   3
  -1   5   2 12343.1 1078.50   2
  -1  -5  -2 13231.8 1080.55   8
  -1   5   2 12117.6 619.674   9
   1   5  -2 11435.3 1083.11   2
  -1  -5  -2 15613.4 1224.31   6
   1   5  -1 4359.82 686.523   2
   1  -5   1 4565.42 662.809   6
  -1   5   1 5850.03 762.792   2
  -1  -5  -1 4858.88 708.078   6
  -1  -5  -1 4897.30 640.849   8
   1   5  -1 4556.40 461.616   3
  -1   5   1 4766.69 434.903   9
   1  -5   1 4801.36 411.864   3
   1  -5   0 40854.2 1952.54   6
   1  -5   0 40161.8 1909.91   4
  -1   5   0 38374.0 1993.08   2
  -1  -5   0 42022.7 1796.58   8
   1   5   0 40586.0 2074.45   2
   1   5   0 38695.0 1569.44   3
  -1  -5   0 38762.2 2028.12   6
   1  -5  -1 5676.77 711.270   6
  -1   5  -1 5913.13 779.945   2
  -1  -5   1 4294.67 518.854   8
   1   5   1 5135.86 751.821   2
  -1  -5   1 4647.76 730.558   6
   1  -5  -1 5183.71 709.163   4
   1   5   1 4921.51 567.155   3
   1   5   2 11180.2 829.079   7
  -1  -5   2 13287.9 1182.88   6
   1   5   2 12262.2 950.969   3
  -1   5  -2 11977.8 1013.23   5
  -1   5  -2 11716.8 1114.50   2
   1  -5  -2 12904.2 1024.80   4
  -1  -5   2 12535.6 816.808   8
   1   5   2 9738.38 1020.06   2
   1  -5  -2 14417.5 1081.72   6
  -1  -5   3 21518.9 1003.84   8
   1  -5  -3 22448.3 1394.55   4
   1   5   3 21845.3 1367.52   3
  -1   5  -3 24434.7 1490.10   5
   1  -5  -3 21638.1 1340.95   6
   1   5   3 24547.8 1258.85   7
  -1  -5   3 25171.8 1647.40   6
  -1   5  -4 1103.36 432.075   5
   1  -5  -4 1217.08 368.964   4
   1  -5  -4 2085.83 439.650   6
  -1  -5   4 1345.52 505.748   6
   1   5   4 1990.03 509.560   3
  -1  -5   4 1325.29 205.940   8
   1   5   4 1369.86 343.256   7
   1  -5  -5 127.891 254.683   4
  -1  -5   5-188.032 315.332   6
   1   5   5 200.513 189.061   7
  -1   5  -5 103.722 350.119   5
   1   5   5 172.497 349.278   3
   1  -5  -5 178.120 216.870   6
  -1   5  -6 1058.88 542.255   1
   1   5   6 970.612 315.062   7
  -1   5  -6 516.677 390.282   5
   1   5   6 711.483 443.875   3
  -1  -5   6 1162.11 462.914   6
   1  -5  -6 1408.38 403.618   4
  -1  -5   7 1858.08 587.688   6
  -1   5  -7 2530.00 628.863   1
  -1   5  -7 1117.61 479.344   5
   1   5   7 868.921 484.673   3
   1  -5  -7 1257.01 391.345   4
   1   5   7 991.649 339.548   7
   1   5   8 27372.1 1586.16   7
  -1   5  -8 25626.2 1810.19   1
  -1   5  -8 27177.2 1858.04   5
   1  -5  -8 24934.1 1587.75   4
  -1  -5   8 24339.4 1801.18   6
   1   5   8 26374.2 1893.74   3
   1   5   9 15212.8 1488.89   3
  -1   5  -9 15056.4 1435.76   5
  -1   5  -9 14457.8 1423.53   1
   1   5   9 11966.4 1085.95   7
   1  -5  -9 14686.7 1221.09   4
  -1  -5   9 16922.3 1510.56   6
   1  -5 -10-57.0700 261.643   4
   1   5  10-8.88141 429.500   3
  -1  -5  10-78.0261 416.624   6
   1  -5 -10-432.689 422.221   8
  -1   5 -10 27.1052 404.000   5
  -1   5 -10-522.953 464.956   1
   1   5  10 204.934 285.638   7
  -1  -5  11 12434.5 1381.79   6
   1   5  11 12983.4 1475.53   3
   1  -5 -11 15220.4 1308.69   4
   1  -5 -11 11917.9 1448.20   8
  -1   5 -11 13662.2 1459.34   5
   1   5  11 14724.9 1299.52   7
  -1   5 -11 14049.6 1438.43   1
   1  -5 -12 2770.57 777.412   8
   1  -5 -12 2101.29 526.957   4
  -1   5 -12 2696.28 692.644   1
   1   5  12 2336.34 718.170   3
  -1  -5  12 2112.27 635.453   6
   1   5  12 1791.87 516.087   7
  -1   5 -12 2320.22 735.233   5
   1  -5 -13 6771.16 1168.72   8
  -1  -5  13 7730.09 1154.31   6
  -1   5 -13 6558.87 1118.78   5
  -1   5 -13 6719.10 1055.02   1
   1   5  13 5982.68 1132.46   3
   1   5  13 7623.41 1024.18   7
   1  -5 -13 6685.25 940.181   4
   1  -5 -14 4818.19 1014.16   8
  -1   5 -14 7054.79 1176.97   5
  -1   5 -14 6757.54 1127.80   1
  -1  -5  14 5238.71 969.411   6
   1   5  14 6005.09 1163.32   3
   1  -5 -14 7142.52 995.281   4
   1   5  14 7519.08 1044.68   7
  -1   5 -15 1265.59 560.510   5
   1   5  15 996.415 662.005   3
  -1   5 -15 2194.16 717.538   1
  -1  -5  15 1284.45 535.575   6
   1   5  15 2863.06 687.718   7
   1  -5 -15 131.269 476.363   8
  -1  -5  16 8888.51 1314.23   6
   1   5  16 5245.75 1118.29   3
   1  -5 -16 5372.13 1149.25   8
  -1   5 -16 5196.29 1100.95   5
   1   5  16 5486.64 995.798   7
  -1  -5  17 4247.12 969.901   6
  -1   5 -17 5603.25 1136.32   5
   1  -5 -17 3455.50 970.580   8
   1   5  17 4411.72 1084.21   3
  -1  -5  18 458.882 406.853   6
  -1   6  17 2768.49 803.158   7
   1  -6  16 1317.58 633.954   6
  -1   6  16 2886.24 793.215   7
   1  -6  15 9725.76 1471.06   6
  -1   6  15 8633.40 1312.20   7
  -1  -6 -15 9953.65 1545.65   8
   1   6 -15 9055.22 1270.66   1
   1   6 -15 7355.88 1298.68   5
   1   6 -14 1395.54 683.464   5
  -1   6  14 498.910 428.940   7
   1  -6  14 782.681 546.536   6
  -1  -6 -14 1574.80 689.298   8
   1   6 -14 1063.75 489.838   1
   1   6 -13 7540.72 1118.29   1
   1  -6  13 7733.44 1239.60   6
  -1   6  13 10853.7 1362.35   7
   1   6 -13 9403.61 1385.04   5
  -1  -6 -13 13974.2 1721.23   8
   1   6 -12 1062.35 568.204   5
  -1  -6 -12 2338.35 810.060   8
   1   6 -12 904.431 522.417   1
   1  -6  12 657.528 564.824   6
  -1   6  12 1261.68 508.373   7
  -1   6  11 1365.33 496.488   2
  -1  -6 -11 114.437 411.484   8
   1   6 -11 796.906 477.588   1
   1   6 -11 346.563 497.913   5
   1  -6  11 697.599 590.881   6
  -1   6  11 435.834 319.001   7
   1  -6  10 863.833 585.454   6
   1   6 -10 472.685 427.751   5
  -1  -6 -10 568.148 538.391   8
   1   6 -10 448.558 402.964   1
  -1   6  10 200.902 334.342   2
  -1   6  10 376.687 423.667   7
   1   6  -9 11577.8 1276.80   1
   1   6  -9 8023.25 1152.84   5
  -1  -6  -9 11904.5 1416.89   8
  -1   6   9 11990.6 1297.79   7
  -1   6   9 11094.4 1186.40   2
   1  -6   9 11037.9 1339.00   6
  -1   6   8 1096.52 470.402   7
   1  -6   8 1527.48 594.172   6
  -1   6   8 196.136 313.829   2
  -1  -6  -8 1080.12 584.690   8
   1   6  -8 1320.53 569.990   5
   1   6  -7 29287.2 2049.58   5
  -1   6   7 27556.2 1848.96   2
  -1   6   7 29160.4 1919.96   7
   1  -6   7 29169.9 2078.56   6
  -1  -6  -7 30729.5 2145.69   8
   1  -6   6 814.957 456.255   6
  -1  -6  -6 2112.19 370.259   4
   1   6  -6 2435.30 700.203   5
  -1   6   6 1259.14 468.233   7
  -1  -6  -6 1881.55 597.468   8
  -1   6   6 1094.89 437.277   2
   1  -6   5 3918.79 743.952   6
   1   6  -5 5123.33 887.938   5
  -1   6   5 5432.56 814.724   2
   1   6  -5 5107.76 837.716   2
  -1  -6  -5 6269.52 966.752   8
  -1   6   5 4251.91 741.063   7
  -1  -6  -5 5258.63 552.765   4
  -1   6   4-374.395 390.595   2
   1   6  -4 73.5674 385.127   2
  -1  -6  -4 212.058 318.141   6
   1   6  -4 627.030 486.266   5
  -1   6   4-289.773 356.891   7
   1  -6   4-108.677 409.428   6
  -1  -6  -4 544.810 466.341   8
   1  -6   3 31.9882 371.901   6
  -1   6   3 289.688 375.105   2
   1   6  -3 168.463 98.4630   3
  -1   6   3 25.4230 311.664   7
  -1  -6  -3-174.326 371.477   8
   1   6  -3 368.282 389.045   5
   1   6  -3 264.224 445.595   2
  -1  -6  -3 248.656 339.690   6
   1   6  -2 2232.22 308.639   3
  -1  -6  -2 2204.65 612.312   6
  -1  -6  -2 3236.98 616.443   8
   1  -6   2 1780.98 512.255   6
   1   6  -2 2370.90 585.945   2
  -1   6   2 1560.30 554.024   2
  -1  -6  -1 13172.3 1266.02   6
   1   6  -1 11493.3 784.707   3
  -1   6   1 11588.5 1159.59   2
  -1  -6  -1 11536.7 1045.20   8
   1  -6   1 11891.4 1171.27   6
   1   6  -1 11437.4 1190.14   2
  -1  -6   0 173.423 329.794   8
   1   6   0 588.232 420.896   2
   1  -6   0-128.014 290.787   6
  -1   6   0 73.1983 366.407   2
  -1  -6   0 622.973 448.880   6
   1   6   0 566.330 292.503   3
   1   6   1 10860.1 890.972   3
   1  -6  -1 12854.6 1158.19   6
   1  -6  -1 11760.3 1072.90   4
  -1  -6   1 14226.8 1036.01   8
  -1   6  -1 10866.2 1151.90   2
  -1  -6   1 10864.7 1154.65   6
   1   6   1 11175.9 1173.27   2
  -1   6  -2 2445.74 517.453   5
  -1   6  -2 2095.52 582.852   2
   1  -6  -2 2254.66 540.081   6
   1   6   2 1521.10 553.190   2
   1   6   2 1190.76 346.235   7
   1   6   2 1816.25 448.476   3
  -1  -6   2 2126.96 380.994   8
   1  -6  -2 1693.15 461.491   4
  -1  -6   2 2532.15 688.329   6
   1   6   3 160.268 346.921   3
   1   6   3 266.036 332.198   2
  -1  -6   3 385.804 420.553   6
   1  -6  -3 10.2061 270.095   6
   1   6   3 265.031 226.239   7
  -1   6  -3 883.728 422.791   5
   1  -6  -3 662.489 391.172   4
  -1  -6   3 6.43835 147.289   8
  -1   6  -4 492.521 373.569   5
   1   6   4-314.804 424.759   2
  -1  -6   4 291.262 351.596   6
  -1  -6   4 57.3930 116.045   8
   1   6   4-104.474 254.108   7
   1   6   4 450.686 381.579   3
   1  -6  -4-111.714 262.111   4
   1  -6  -4 487.287 353.779   6
   1   6   5 5360.77 675.969   7
   1   6   5 4951.57 795.095   3
   1  -6  -5 6574.91 816.681   4
  -1   6  -5 5230.60 817.049   5
   1  -6  -5 4312.14 681.956   6
  -1  -6   5 5439.92 911.152   6
   1   6   6 1427.25 536.830   3
  -1   6  -6 1423.17 506.866   5
  -1  -6   6 2327.33 628.473   6
  -1   6  -6 1836.04 586.074   1
   1   6   6 2095.97 455.428   7
   1  -6  -6 1506.44 443.165   4
  -1  -6   7 29103.7 2058.16   6
   1   6   7 30316.4 2014.02   3
  -1   6  -7 29481.0 2053.30   1
  -1   6  -7 27835.7 1963.95   5
   1  -6  -7 30285.9 1781.97   4
   1   6   7 26784.7 1622.62   7
   1  -6  -8 740.314 355.793   4
   1   6   8 1132.03 512.544   3
  -1   6  -8 1116.16 497.493   5
   1   6   8 369.525 299.872   7
  -1  -6   8 916.642 475.716   6
  -1   6  -8 514.112 486.467   1
  -1  -6   9 10199.1 1276.37   6
   1  -6  -9 9927.75 1326.67   8
  -1   6  -9 10112.2 1245.83   1
   1  -6  -9 11146.6 1102.43   4
  -1   6  -9 10085.7 1241.32   5
   1   6   9 10362.5 1296.01   3
   1   6   9 9395.91 1002.81   7
  -1   6 -10-465.110 447.230   5
  -1   6 -10 139.789 416.253   1
   1  -6 -10 471.306 565.139   8
  -1  -6  10 955.010 549.509   6
   1   6  10 412.025 529.405   3
   1   6  10 924.058 428.391   7
   1  -6 -10-115.083 219.623   4
   1  -6 -11 611.462 343.063   4
   1   6  11 82.1489 518.893   3
  -1   6 -11 391.036 381.695   1
   1   6  11 575.214 324.883   7
   1  -6 -11 159.217 497.729   8
  -1   6 -11 924.918 519.991   5
  -1  -6  11 1743.86 690.332   6
   1   6  12 86.3981 414.145   3
   1  -6 -12 451.990 334.378   4
  -1   6 -12 462.866 521.004   1
  -1   6 -12 336.447 363.322   5
   1  -6 -12 813.782 589.845   8
  -1  -6  12 299.115 396.123   6
   1   6  12 639.468 396.332   7
  -1   6 -13 7723.29 1250.19   5
  -1  -6  13 8439.37 1258.85   6
   1   6  13 8548.87 1352.21   3
  -1   6 -13 9242.80 1316.10   1
   1  -6 -13 9451.77 1418.71   8
   1   6  13 10429.3 1203.14   7
   1   6  14 1983.96 762.342   3
  -1   6 -14 789.434 516.886   1
   1  -6 -14 1974.66 732.822   8
  -1  -6  14 852.844 576.307   6
  -1   6 -14 1986.43 739.474   5
   1  -6 -15 7419.23 1326.52   8
   1   6  15 8784.86 1450.62   3
  -1  -6  15 8518.79 1356.95   6
  -1   6 -15 8961.17 1412.74   5
  -1   6 -15 8336.67 1270.96   1
  -1  -6  16 2329.04 798.309   6
  -1   6 -16 3999.54 981.866   5
   1  -6 -16 3171.17 954.761   8
  -1   6 -16 1106.46 561.698   1
  -1  -6  17 1879.97 707.531   6
  -1   7  16 2433.76 817.737   7
   1   7 -15-98.2907 349.949   1
  -1   7  15 1159.26 573.928   7
   1   7 -14 3858.18 866.916   1
   1  -7  14 3639.36 960.995   6
   1   7 -14 3321.84 901.526   5
  -1  -7 -14 3658.86 1034.01   8
  -1   7  14 3388.73 837.168   7
   1   7 -13 431.089 472.182   5
  -1  -7 -13 1059.43 606.312   8
   1  -7  13 657.091 522.741   6
  -1   7  13 161.360 303.117   2
  -1   7  13 955.566 545.641   7
   1   7 -13 583.382 433.938   1
   1  -7  12 3893.83 934.218   6
  -1   7  12 4143.97 882.840   7
  -1  -7 -12 4775.18 1103.12   8
  -1   7  12 3951.62 803.412   2
   1   7 -12 6056.45 1162.09   5
   1   7 -12 6499.40 1090.83   1
   1   7 -11 6880.33 1092.25   1
   1   7 -11 9263.02 1358.44   5
  -1   7  11 6752.50 1039.63   2
   1  -7  11 8594.43 1322.96   6
  -1   7  11 7890.29 1154.47   7
  -1  -7 -11 10178.7 1466.87   8
   1   7 -10 2734.81 794.766   5
   1  -7  10 1371.67 584.681   6
  -1   7  10 2022.57 594.450   2
  -1  -7 -10 1114.13 549.175   8
  -1   7  10 1370.65 526.794   7
   1   7 -10 1321.11 567.117   1
   1   7  -9 1864.68 662.518   5
  -1   7   9 2923.16 707.834   7
   1  -7   9 2403.90 705.114   6
  -1   7   9 3043.87 698.467   2
   1   7  -9 2034.23 638.633   1
  -1  -7  -9 2958.03 827.061   8
   1  -7   8 2221.49 691.543   6
  -1   7   8 3431.51 732.005   2
   1   7  -8 3728.94 864.150   5
  -1  -7  -8 4570.51 953.366   8
  -1   7   8 4816.13 854.555   7
   1  -7   7 1806.76 643.660   6
  -1   7   7 1174.20 515.664   7
  -1   7   7 533.872 419.046   2
   1   7  -7 1033.22 490.607   5
  -1  -7  -7 1204.48 573.059   8
  -1  -7  -6 24005.7 1942.36   8
  -1   7   6 22409.0 1726.35   7
   1   7  -6 18835.4 1731.09   5
  -1   7   6 22600.4 1786.16   2
   1  -7   6 20918.6 1837.83   6
  -1  -7  -5 3844.49 818.654   8
   1   7  -5 3050.71 742.610   5
   1   7  -5 4569.35 878.765   2
  -1   7   5 4867.23 846.858   2
  -1   7   5 5400.67 864.099   7
   1  -7   5 5668.95 959.779   6
   1  -7   4 491.311 420.194   6
  -1  -7  -4 506.458 374.113   6
  -1  -7  -4 778.098 443.506   8
   1   7  -4 1130.64 481.480   2
  -1   7   4 775.275 424.467   2
   1   7  -4 1442.90 557.105   5
  -1   7   4 1302.93 492.694   7
   1   7  -3 3501.26 741.868   5
  -1   7   3 2521.71 647.214   2
  -1  -7  -3 2417.36 666.778   6
   1   7  -3 3571.18 763.951   2
  -1   7   3 2659.93 621.933   7
   1  -7   3 1587.46 547.109   6
  -1  -7  -3 4579.03 792.719   8
  -1   7   2 2728.72 691.121   2
  -1  -7  -2 2310.02 654.930   6
  -1  -7  -2 2725.23 623.183   8
   1  -7   2 2402.29 675.014   6
   1   7  -2 911.883 553.592   2
   1   7  -1 419.579 448.753   2
  -1   7   1 152.571 397.239   2
  -1  -7  -1-269.022 401.109   6
  -1  -7  -1 439.710 299.280   8
   1  -7   1-35.7889 319.102   6
  -1  -7   0 5096.98 910.109   6
   1   7   0 5032.92 593.352   3
  -1   7   0 4585.40 825.790   2
  -1  -7   0 5116.57 729.238   8
   1   7   0 4299.74 843.590   2
   1  -7   0 5383.27 852.505   6
   1  -7  -1-185.149 285.963   6
  -1  -7   1 628.502 467.606   6
  -1  -7   1 462.639 300.115   8
  -1   7  -1-88.2822 328.397   5
   1   7   1 216.163 283.011   3
   1   7   1 560.403 441.997   2
  -1   7  -1 301.726 421.596   2
  -1  -7   2 2314.18 672.510   6
  -1   7  -2 2504.14 682.678   2
   1  -7  -2 2910.12 657.733   6
   1   7   2 3070.24 552.964   3
  -1  -7   2 2631.29 457.827   8
   1   7   2 3267.27 740.754   2
  -1   7  -2 2881.68 627.668   5
   1   7   2 3032.18 530.177   7
   1  -7  -2 2726.58 581.201   4
  -1   7  -3 2853.05 653.123   5
   1  -7  -3 3857.86 714.656   6
  -1  -7   3 4143.71 824.709   6
   1  -7  -3 3245.43 632.241   4
   1   7   3 2864.90 523.030   7
   1   7   3 3499.59 760.463   2
   1   7   3 3673.58 667.518   3
   1  -7  -4 1697.45 494.959   4
   1   7   4 614.437 303.130   7
  -1  -7   4 1595.31 630.303   6
   1  -7  -4 1162.41 434.519   6
   1   7   4 744.203 389.067   3
  -1   7  -4 1425.44 510.221   5
   1   7   4 1686.33 614.541   2
   1   7   5 3566.03 617.189   7
   1   7   5 2996.19 741.539   2
   1  -7  -5 4491.38 749.281   6
  -1  -7   5 4585.83 895.486   6
  -1   7  -5 5442.10 902.602   5
   1   7   5 4850.59 815.971   3
   1  -7  -5 3465.67 671.337   4
  -1  -7   6 20010.8 1783.46   6
  -1   7  -6 19738.2 1693.25   5
   1   7   6 19551.0 1728.11   2
  -1   7  -6 18920.1 1732.65   1
   1   7   6 18513.0 1368.06   7
   1  -7  -6 18296.6 1433.88   4
   1   7   6 18064.4 1585.06   3
   1   7   7 803.652 522.969   2
  -1  -7   7 1853.97 635.332   6
   1   7   7 1284.09 495.346   3
   1   7   7 720.925 349.823   7
  -1   7  -7 1760.59 636.639   1
  -1   7  -7 693.111 448.031   5
   1  -7  -7 1354.82 447.859   4
  -1   7  -8 3187.51 781.724   5
   1  -7  -8 4767.47 980.261   8
  -1   7  -8 5136.42 941.032   1
   1  -7  -8 3381.98 641.321   4
   1   7   8 5026.97 906.750   3
   1   7   8 4014.59 682.459   7
  -1  -7   8 4904.01 966.482   6
  -1   7  -9 1759.23 633.088   5
  -1   7  -9 3183.18 812.749   1
  -1  -7   9 2284.05 727.665   6
   1  -7  -9 2502.71 587.810   4
   1  -7  -9 2624.26 823.210   8
   1   7   9 2527.02 741.043   3
  -1  -7  10 1010.59 493.698   6
   1  -7 -10 2044.32 827.852   8
   1   7  10 1846.16 660.171   3
  -1   7 -10 499.459 470.718   5
   1   7  11 6938.49 1163.16   3
  -1   7 -11 9221.43 1323.47   5
   1  -7 -11 7645.04 1309.76   8
  -1   7 -11 8655.79 1334.34   1
  -1  -7  11 7826.85 1232.27   6
  -1   7 -12 4423.47 948.807   1
   1   7  12 3946.30 958.292   3
   1  -7 -12 4714.88 1073.26   8
  -1  -7  12 4337.92 971.738   6
  -1   7 -12 3265.51 835.494   5
  -1  -7  13 933.250 604.925   6
  -1   7 -13 1706.29 708.053   1
   1  -7 -13 132.655 535.575   8
   1   7  13 549.011 563.630   3
  -1   7 -13 360.215 475.177   5
   1  -7 -14 5093.64 1208.38   8
  -1   7 -14 6377.33 1184.25   1
   1   7  14 5280.18 1182.66   3
  -1   7 -14 4926.53 1098.58   5
  -1  -7  14 5142.61 1088.29   6
  -1  -7  15-46.3228 324.299   6
  -1   7 -15 857.184 571.411   1
   1   8 -14 1168.01 660.044   1
   1   8 -13 969.985 520.630   1
   1  -8  12 5365.84 1112.91   6
  -1  -8 -12 8332.53 1438.06   8
   1   8 -12 5671.78 1191.41   5
   1   8 -12 4549.59 987.653   1
  -1   8  12 3676.99 838.011   2
  -1   8  12 4823.20 975.566   7
   1  -8  11 1193.01 666.235   6
  -1   8  11 642.543 455.941   2
  -1  -8 -11 322.432 499.259   8
   1   8 -11-968.171 587.797   5
   1   8 -11 845.501 504.208   1
  -1   8  11 1188.68 559.622   7
  -1   8  10 12461.3 1491.43   2
   1  -8  10 10994.1 1545.66   6
   1   8 -10 11308.5 1519.63   5
  -1   8  10 8896.98 1230.65   7
  -1  -8 -10 11774.4 1605.69   8
   1   8 -10 10147.7 1397.99   1
  -1   8   9 1954.43 633.239   2
   1   8  -9 2129.79 710.445   1
   1   8  -9 1109.48 501.307   5
  -1  -8  -9 1544.81 669.633   8
  -1   8   9 1463.86 544.698   7
   1  -8   9 2349.05 813.129   6
  -1   8   8 1964.94 640.878   2
   1  -8   8 3323.49 883.402   6
  -1  -8  -8 2782.75 779.826   8
   1   8  -8 1877.00 655.789   5
  -1   8   8 2655.50 729.399   7
  -1   8   7 110.417 284.911   2
  -1  -8  -7-55.0987 384.374   8
   1   8  -7 1046.72 584.105   5
  -1   8   7 275.298 373.283   7
   1  -8   7 481.220 434.805   6
   1  -8   6 3567.30 905.493   6
  -1   8   6 2958.96 696.258   7
  -1  -8  -6 4754.40 967.451   8
  -1   8   6 2461.35 698.049   2
   1   8  -6 3208.38 809.216   5
  -1  -8  -5 1202.23 525.106   8
   1  -8   5 130.394 394.197   6
   1   8  -5 1677.87 642.804   5
  -1   8   5 1723.20 548.433   7
  -1   8   5 1495.12 583.863   2
   1  -8   4 14288.7 1549.90   6
  -1  -8  -4 13748.8 1500.10   6
   1   8  -4 13655.5 1519.45   5
   1   8  -4 13292.8 1515.77   2
  -1   8   4 16148.5 1518.27   7
  -1  -8  -4 14550.2 1491.06   8
  -1   8   4 13351.5 1481.35   2
   1   8  -3 4444.40 906.982   5
   1  -8   3 3952.81 866.735   6
  -1   8   3 3579.33 737.519   7
  -1  -8  -3 5549.54 1007.41   6
   1   8  -3 4331.80 902.564   2
  -1   8   3 4846.58 881.332   2
  -1  -8  -3 5249.45 899.278   8
  -1  -8  -2 1968.00 561.909   8
  -1  -8  -2 1620.50 549.142   6
   1  -8   2 1717.69 673.992   6
  -1   8   2 2548.10 749.497   2
  -1   8   2 1321.96 478.677   7
   1   8  -2 2335.86 662.236   5
   1   8  -2 2917.93 789.621   2
   1  -8   1 1271.42 567.475   6
  -1  -8  -1 838.589 544.730   6
  -1  -8  -1 587.626 331.436   8
  -1   8   1 66.7589 407.321   2
   1   8  -1 1149.08 603.634   2
  -1  -8   0 195.751 356.530   6
   1   8   0-271.980 518.752   2
   1  -8   0-287.268 386.015   6
  -1   8   0 961.138 518.465   2
  -1  -8   0 405.470 354.706   8
  -1  -8   1 1404.59 598.281   6
  -1   8  -1 1326.89 582.043   2
  -1   8  -1 354.024 344.349   5
   1   8   1 1339.49 624.250   2
  -1   8  -2 1878.17 590.591   5
  -1  -8   2 2304.79 707.429   6
   1  -8  -2 1902.15 560.618   6
   1   8   2 2122.23 506.427   7
   1   8   2 1794.71 625.519   2
  -1   8  -2 1464.90 611.048   2
   1  -8  -3 4532.10 839.267   6
  -1  -8   3 4788.15 970.118   6
   1   8   3 5220.38 977.138   2
  -1   8  -3 4617.18 857.891   5
   1   8   3 4926.74 738.521   7
   1   8   4 13492.4 1298.49   3
  -1  -8   4 13898.9 1583.74   6
   1  -8  -4 14680.5 1348.59   4
  -1   8  -4 13791.2 1447.29   5
   1  -8  -4 13871.5 1390.74   6
   1   8   4 13996.1 1562.27   2
   1   8   5 1237.29 634.688   2
  -1  -8   5 773.095 468.044   6
   1   8   5 1037.96 462.110   3
   1  -8  -5 1609.90 550.350   6
  -1   8  -5 1075.54 512.411   5
   1  -8  -5 939.690 519.827   8
   1  -8  -5 1372.41 461.564   4
  -1   8  -6 3548.93 798.949   5
   1   8   6 2364.35 643.763   3
   1  -8  -6 4223.74 910.062   8
  -1   8  -6 3177.67 827.870   1
   1   8   6 4116.15 913.217   2
  -1  -8   6 3263.66 820.463   6
   1  -8  -6 3415.41 664.607   4
   1   8   7 122.855 408.051   2
  -1  -8   7-186.782 419.395   6
  -1   8  -7-116.576 429.025   5
   1  -8  -7 895.969 532.745   8
  -1   8  -7 758.597 568.301   1
   1   8   7-11.2421 360.398   3
   1  -8  -8 1373.96 634.966   8
  -1   8  -8 2422.96 784.053   1
   1   8   8 2315.79 730.217   2
   1   8   8 2876.65 733.025   3
  -1   8  -8 2939.11 785.794   5
  -1  -8   8 1724.24 713.879   6
  -1  -8   9 1385.56 645.854   6
  -1   8  -9 1744.85 684.251   5
   1  -8  -9 1457.47 652.692   8
  -1   8  -9 107.389 433.155   1
   1   8   9 1752.33 649.940   2
   1   8   9 1227.04 610.773   3
   1   8  10 11712.3 1503.19   3
   1  -8 -10 10800.8 1550.44   8
  -1   8 -10 9946.12 1418.03   5
  -1  -8  10 10871.3 1528.56   6
   1   8  10 9955.47 1389.27   2
  -1   8 -10 11099.2 1526.89   1
  -1  -8  11-315.987 505.737   6
   1  -8 -11 657.645 568.706   8
  -1   8 -11 641.335 463.404   1
   1   8  11-762.331 518.376   2
   1   8  11-309.516 431.921   3
  -1   8 -11 197.398 420.134   5
  -1   8 -12 6847.47 1204.98   5
  -1  -8  12 5354.62 1162.14   6
   1   8  12 6711.67 1246.29   3
  -1   8 -12 6697.33 1240.49   1
   1   8  12 5736.81 1085.41   2
   1  -8 -12 4826.94 1120.37   8
   1   8  13-381.886 489.979   3
   1   8  13 208.707 396.622   2
   1   8  14 1325.88 614.391   2
  -1   9  11 980.636 531.168   2
   1   9 -10 688.902 608.821   1
  -1  -9 -10 1029.68 653.686   8
  -1   9  10 1455.25 675.822   2
   1   9  -9 6127.27 1174.12   5
  -1   9   9 4548.55 985.129   2
   1   9  -9 3904.08 949.285   1
  -1  -9  -9 4617.56 1066.53   8
   1  -9   9 5408.73 1174.52   6
   1   9  -8 1139.95 562.073   1
   1  -9   8 645.714 529.186   6
   1   9  -8 867.975 518.548   5
  -1  -9  -8 249.705 544.605   8
  -1   9   8 997.616 532.439   7
  -1   9   8 58.5099 310.779   2
   1  -9   7 1384.35 616.446   6
  -1   9   7 774.029 461.235   7
   1   9  -7 130.812 380.353   5
  -1  -9  -7 1742.73 755.676   8
  -1   9   7 551.924 484.091   2
   1  -9   6 2537.21 816.575   6
   1   9  -6 2435.03 752.516   5
  -1  -9  -6 1814.75 653.831   8
  -1   9   6 2630.54 670.352   7
  -1   9   6 2334.59 737.238   2
  -1  -9  -5 6100.11 1072.74   8
   1   9  -5 6113.58 1114.14   5
  -1   9   5 5928.98 1046.04   7
  -1   9   5 4876.86 991.614   2
   1  -9   5 4278.49 982.025   6
   1  -9   4 2885.66 836.526   6
  -1  -9  -4 1046.99 530.089   6
   1   9  -4 356.029 410.734   2
  -1  -9  -4 1241.10 525.773   8
   1   9  -4 763.875 499.443   5
  -1   9   4 1022.96 458.383   7
  -1   9   4 1230.41 533.734   2
   1   9  -3 7864.64 1230.38   2
  -1   9   3 6766.64 1058.69   7
  -1  -9  -3 7652.69 1205.69   6
  -1  -9  -3 7486.45 1109.52   8
   1   9  -3 8898.59 1290.19   5
   1  -9   3 7264.10 1181.83   6
  -1   9   3 7464.08 1209.89   2
   1  -9   2 1869.68 682.850   6
  -1  -9  -2 1333.56 558.496   6
  -1   9   2 1429.29 613.048   2
  -1  -9  -2 904.943 396.874   8
   1   9  -2 1887.97 673.673   5
   1   9  -2 450.839 389.888   2
  -1   9   2 622.992 405.439   7
   1  -9   1 570.062 473.616   6
  -1  -9  -1 1301.04 567.457   6
   1   9  -1 201.209 440.523   2
  -1   9   1 1429.38 667.144   2
  -1   9   1 978.656 482.650   7
  -1   9   0 6272.36 1101.22   2
   1  -9   0 7155.38 1137.34   6
  -1  -9   0 7596.03 1226.12   6
  -1   9   0 6182.96 1010.43   5
   1   9   0 7571.02 1259.75   2
   1  -9  -1 213.047 364.265   6
  -1  -9   1 356.640 381.339   6
  -1   9  -1 1366.25 552.809   5
  -1   9  -1 966.419 544.884   2
   1  -9  -1 1384.62 523.274   8
   1   9   1 276.594 426.416   2
  -1  -9   2 1277.41 639.406   6
   1  -9  -2 1701.99 562.842   6
  -1   9  -2 892.466 472.468   5
   1   9   2 2605.81 796.459   2
   1  -9  -2 1123.41 520.154   8
  -1  -9   3 5401.46 1067.94   6
   1  -9  -3 7157.73 1080.49   6
   1  -9  -3 7288.68 1121.45   8
  -1   9  -3 7421.02 1114.77   5
   1   9   3 6098.67 1097.63   2
  -1  -9   4 911.129 572.678   6
   1  -9  -4 545.375 457.583   8
   1  -9  -4 506.704 413.169   6
   1   9   4 1784.78 655.007   2
  -1   9  -4 1472.74 600.920   5
   1   9   5 6298.40 1136.11   2
  -1  -9   5 5253.34 1085.30   6
   1  -9  -5 5811.40 988.301   6
  -1   9  -5 3905.85 877.110   5
   1  -9  -5 6105.22 1088.82   8
   1  -9  -6 1787.49 647.007   8
  -1  -9   6 2100.37 717.095   6
  -1   9  -6 2709.78 774.575   5
  -1   9  -6 1710.94 719.137   1
   1   9   6 1760.66 704.854   2
  -1  -9   7 1159.49 670.673   6
  -1   9  -7 1296.60 611.447   1
  -1   9  -7 437.993 461.050   5
   1   9   7 885.815 633.002   2
   1  -9  -7 798.829 550.294   8
  -1   9  -8 2250.57 716.015   5
  -1  -9   8 938.031 575.318   6
  -1   9  -8 2005.23 792.803   1
   1  -9  -8 869.370 566.666   8
   1   9   8 1159.60 631.428   2
   1   9   9 3690.91 918.488   2
   1  -9  -9 4312.96 1048.39   8
  -1   9  -9 5840.11 1144.43   5
  -1   9  -9 4388.68 1068.58   1
  -1  -9   9 5346.21 1179.55   6
   1   9  10 1098.25 593.860   2
   1  -9 -10 2223.22 806.945   8
  -1   9 -10 1255.13 687.070   5
  -1 -10  -7 6525.65 1210.07   8
  -1  10   7 4470.62 1021.35   2
  -1  10   6 734.426 622.677   2
  -1 -10  -6-181.962 387.714   8
   1 -10   5 3868.57 990.966   6
  -1  10   5 4483.25 997.810   2
  -1 -10  -5 4025.77 917.797   8
   1  10  -5 3025.36 899.963   5
   1 -10   4 149.870 399.303   6
  -1  10   4-372.367 432.431   2
   1  10  -4 1016.72 624.867   5
  -1  10   3 125.394 451.624   2
  -1 -10  -3-836.889 514.499   6
   1 -10   3 115.829 440.056   6
   1  10  -3 412.282 442.645   5
   1  10  -3-86.8150 466.974   2
  -1  10   2 476.663 372.049   7
   1 -10   2 1120.78 629.374   6
  -1 -10  -2 1562.52 668.690   6
   1  10  -2 339.503 387.465   5
  -1  10   2 1140.44 531.046   2
   1  10  -2 929.824 531.403   2
  -1  10   1 4384.47 928.834   7
   1 -10   1 5049.36 1025.56   6
  -1  10   1 5266.70 1004.03   5
  -1 -10  -1 6980.22 1259.13   6
  -1  10   1 4485.50 1009.85   2
   1  10  -1 5576.75 1166.03   2
   1  10  -1 4197.02 969.839   5
  -1 -10   0 2213.91 783.871   6
   1 -10   0 2310.03 706.715   6
  -1  10   0 740.737 529.644   2
  -1  10   0 1512.61 592.012   7
  -1  10   0 3475.05 832.172   5
   1  10   0 2207.66 772.847   2
  -1 -10   1 5027.82 1077.06   6
   1 -10  -1 3816.31 895.113   6
   1  10   1 5746.73 1123.81   2
  -1  10  -1 3652.05 840.128   5
  -1 -10   2 279.135 492.109   6
   1 -10  -2 604.469 475.252   6
   1  10   2 651.178 479.315   2
   1 -10  -3-442.229 411.837   6
  -1 -10   3 513.945 642.355   6
  -1  10  -3 1160.53 556.248   5
  -1 -10   4 574.060 545.006   6
   1 -10  -4-405.467 485.688   6
   1 -10  -4 203.029 394.945   8
   1  10   4 804.599 601.613   2
  -1  10  -4 141.377 394.687   5
   1 -10  -5 3520.03 916.417   8
  -1  10  -5 3980.04 923.563   5
   1 -10  -6 709.809 567.911   8
  -1  10  -6 947.059 563.840   5
   1 -10  -7 6259.01 1253.14   8
  -1  10  -7 4600.39 1029.76   5
   2   0   0 681224. 13178.8   9
  -2   0   0 680776. 13184.6   9
  -2   0   0 676965. 13026.5   4
   2   0   0 671636. 13013.7   4
   2   0  -1 68217.1 1779.00   7
  -2   0  -1 64498.7 1911.99   9
  -2   0   1 63748.5 1871.80   9
   2   0   1 64112.6 1736.51   4
   2   0   1 63631.9 1663.17   5
   2   0   1 66120.9 1921.86   9
   2   0  -1 65949.8 1880.74   9
  -2   0   1 60702.1 1727.55   7
   2   0  -1 63299.7 1835.52   4
  -2   0  -1 65274.5 1738.16   4
  -2   0   1 63337.3 1827.61   4
   2   0  -2 34677.2 964.161   6
   2   0   2 35623.5 1194.77   5
   2   0  -2 36213.9 1270.90   9
   2   0  -2 34401.6 979.408   5
  -2   0  -2 34473.3 1343.71   9
   2   0   2 34174.1 1307.53   8
  -2   0   2 35215.7 1259.70   9
   2   0   2 34902.9 1294.10   3
   2   0  -2 31433.3 1257.32   4
  -2   0   2 31923.3 1204.12   7
   2   0   2 33235.6 1122.76   4
  -2   0  -2 34168.0 1134.33   4
   2   0  -2 35813.7 1246.13   7
  -2   0   3 6719.54 536.888   9
   2   0  -3 6659.34 537.503   7
  -2   0  -3 7266.22 566.965   5
   2   0  -3 7640.06 549.765   9
  -2   0   3 6918.71 424.759   5
   2   0   3 7270.30 589.581   3
   2   0  -3 7123.93 345.946   6
  -2   0   3 6585.24 336.966   6
   2   0  -3 6726.08 428.290   5
  -2   0  -3 6537.35 463.538   4
  -2   0   3 6232.29 543.247   7
  -2   0  -3 7421.50 609.202   8
   2   0  -3 7068.56 602.026   4
   2   0   3 7081.22 545.661   5
  -2   0   4 14454.7 822.349   9
  -2   0   4 13184.3 687.718   5
  -2   0  -4 15669.9 898.479   5
  -2   0   4 14292.3 548.617   6
  -2   0  -4 14851.1 753.136   4
   2   0  -4 14155.3 547.204   6
   2   0   4 14077.6 870.769   3
  -2   0  -4 15589.7 922.643   8
  -2   0   4 14563.6 893.261   7
   2   0  -4 15177.1 737.192   5
   2   0   5 5105.02 567.708   3
  -2   0  -5 5618.48 603.512   5
  -2   0  -5 4494.08 546.176   8
   2   0  -5 4097.02 464.709   5
  -2   0   5 4465.08 318.967   6
  -2   0   5 4814.52 583.627   7
  -2   0   5 4638.41 434.304   5
  -2   0   6 78697.0 2753.97   7
  -2   0  -6 84376.3 2783.30   5
  -2   0  -6 90304.9 2768.04   8
   2   0   6 86561.4 2726.61   3
   2   0  -6 83227.7 2497.72   5
  -2   0   6 81305.7 2082.45   6
  -2   0   7 4064.18 634.534   7
  -2   0  -7 5692.20 702.073   5
  -2   0  -7 4863.07 625.987   8
   2   0  -7 4658.30 562.943   5
   2   0   7 3158.63 556.484   3
  -2   0   7 5252.09 429.274   6
  -2   0  -8 18298.5 1309.53   5
  -2   0  -8 18888.6 1231.99   8
  -2   0   8 18038.5 1312.94   7
   2   0  -8 17978.9 1151.73   5
  -2   0   8 17917.2 775.188   1
   2   0   8 18588.8 1250.48   3
  -2   0   8 18519.3 908.410   6
  -2   0   9 25.7999 360.017   7
  -2   0  -9 127.068 293.613   8
  -2   0  -9 516.216 428.165   5
  -2   0   9 379.005 151.558   1
   2   0  -9 335.350 277.071   5
   2   0   9 500.178 373.933   3
  -2   0   9 558.559 215.624   6
  -2   0 -10-34.1783 341.923   5
   2   0 -10-266.663 315.566   5
  -2   0 -10 157.611 312.138   8
  -2   0  10 270.333 199.516   6
  -2   0  10 48.1877 369.959   7
   2   0  10 131.426 346.302   3
  -2   0 -11 8546.03 933.021   8
  -2   0  11 7164.38 691.989   6
  -2   0 -11 9451.33 1091.30   5
   2   0 -11 7651.95 915.136   5
   2   0  11 8334.23 988.152   3
  -2   0  11 9926.85 1123.55   7
   2   0 -12 15397.2 1348.82   5
  -2   0 -12 18099.0 1405.57   8
   2   0  12 15555.2 1391.83   3
  -2   0 -12 18070.8 1569.54   5
   2   0 -12 14976.9 1206.12   8
  -2   0  12 15334.5 1487.67   7
  -2   0  12 16952.9 1113.94   6
  -2   0 -13 1221.84 453.892   8
  -2   0  13 1367.13 362.791   6
   2   0 -13 951.975 416.122   8
  -2   0  13 1451.43 507.787   7
  -2   0 -13 713.035 486.637   5
   2   0  13 1588.30 549.839   3
   2   0 -13 1914.60 576.715   5
  -2   0 -14 10256.5 1295.02   5
   2   0 -14 14032.3 1405.42   5
  -2   0 -14 9565.65 1103.67   8
   2   0 -14 10506.4 1081.88   8
   2   0  14 11628.7 1293.15   3
  -2   0  14 12211.7 1430.65   7
  -2   0  14 9318.53 901.833   6
   2   0 -15 3396.69 647.398   8
  -2   0 -15 4610.14 799.807   8
   2   0 -15 4829.18 900.803   5
   2   0  15 4387.41 849.798   3
  -2   0  15 6748.88 1120.80   7
  -2   0 -15 6634.07 1114.14   5
   2   0 -16 6327.30 1057.55   5
  -2   0 -16 7908.03 1232.61   5
   2   0 -16 7528.65 983.578   8
  -2   0 -16 6339.24 944.640   8
   2   0  16 9591.58 1251.78   3
  -2   0  16 7440.23 1215.95   7
   2   0  17 1301.94 565.264   3
  -2   0 -17 1374.54 562.392   8
   2   0 -17 168.639 387.701   5
  -2   0  17 1921.79 752.740   7
  -2   0 -17 1191.68 598.256   5
  -2   0  18 303.069 471.931   7
   2   0 -18 755.997 544.065   5
  -2   0 -18 2413.04 754.444   5
  -2   0 -18 1384.03 531.874   8
   2   0  18 1872.77 694.858   3
   2   0 -19-296.538 570.490   5
   2   0  19 781.076 535.870   3
  -2   0  19 320.316 501.663   7
  -2   0 -19 748.104 655.561   5
   2   0  20 223.084 439.132   6
   2   0 -20 771.918 497.995   5
   2   0  20-413.853 496.483   3
   2  -1  20 1842.95 728.248   6
   2   1 -20 295.316 492.528   5
   2  -1  19 2083.30 739.555   6
   2   1 -19 1489.41 706.164   5
  -2   1  19 1065.30 605.975   7
  -2  -1 -19 1949.82 661.192   8
   2  -1  18 2620.07 777.170   6
   2   1 -18 1522.61 662.817   5
   2  -1  18 1906.30 639.071   3
  -2  -1 -18 836.060 500.583   8
  -2   1  18 2083.29 675.651   7
   2  -1  17 235.270 408.960   6
  -2   1  17 264.864 516.312   7
   2   1 -17 530.876 440.129   5
  -2  -1 -17 286.830 413.318   8
   2  -1  17-44.4676 285.874   3
  -2  -1 -16 2901.28 725.584   8
  -2   1  16 2241.65 741.615   7
   2   1 -16 942.435 518.423   5
   2  -1  16 1416.10 536.738   3
  -2  -1 -16 2033.48 687.912   5
  -2  -1 -15 5438.21 918.591   8
   2   1 -15 3611.39 845.345   5
  -2   1  15 3614.28 874.513   7
   2  -1  15 6148.28 940.697   3
  -2  -1 -15 3728.77 869.484   5
  -2  -1 -14 4290.10 821.470   8
   2  -1  14 6526.14 943.034   3
   2   1 -14 4537.03 651.498   8
   2   1 -14 4494.09 852.083   5
  -2  -1 -14 6088.06 1012.32   5
  -2   1  14 5027.09 970.710   7
  -2  -1 -13 5787.05 890.482   8
   2   1 -13 6553.79 747.222   8
   2   1 -13 6930.60 983.754   5
  -2  -1 -13 9013.40 1197.86   5
  -2   1  13 7834.66 1137.73   7
  -2   1  13 6565.92 674.602   6
   2  -1  13 7138.96 940.827   3
   2   1 -12 6194.92 700.681   8
  -2  -1 -12 6587.87 916.624   8
   2   1 -12 6733.62 950.076   5
  -2  -1 -12 8068.37 1076.19   5
  -2   1  12 7982.12 1103.77   7
   2  -1  12 7892.22 947.775   3
  -2   1  12 6638.79 652.429   6
  -2   1  11 1068.00 261.914   6
  -2  -1 -11 1080.70 451.155   5
   2   1 -11 747.984 293.649   8
   2   1 -11 599.896 309.932   5
  -2  -1 -11 1191.76 488.349   8
   2  -1  11 911.110 447.070   3
  -2   1  11 1082.91 542.900   7
   2   1 -10 17331.6 1330.74   5
   2  -1  10 17136.2 1268.69   3
  -2  -1 -10 17347.1 1427.55   5
  -2   1  10 17328.9 1441.47   7
  -2  -1 -10 17698.7 1377.26   8
  -2   1  10 19051.9 961.505   6
   2   1  -9 11875.0 1046.03   5
  -2   1   9 11287.8 1172.17   7
  -2  -1  -9 14093.4 1207.34   5
  -2   1   9 12006.6 686.206   1
  -2   1   9 10667.2 660.519   6
  -2  -1  -9 12637.5 1126.58   8
   2  -1   9 12993.3 1049.92   3
  -2  -1  -8 7197.94 865.613   5
  -2   1   8 5538.23 761.551   7
  -2   1   8 5680.95 426.499   1
  -2  -1  -8 5983.00 761.602   8
   2   1  -8 4576.81 615.013   5
   2  -1   8 6024.13 691.639   3
  -2   1   8 6432.06 450.120   6
   2   1  -7 55831.0 2136.53   5
   2  -1   7 58172.8 2093.13   3
  -2   1   7 53993.0 1461.66   6
  -2  -1  -7 54274.8 2245.54   8
  -2   1   7 57279.5 2362.89   7
   2   1  -7 54575.3 1633.40   1
   2   1  -6 428.046 253.184   5
  -2   1   6 330.373 91.2339   6
   2   1  -6 435.373 164.129   1
  -2   1   6 422.743 336.061   7
  -2  -1  -6 512.115 331.353   8
   2  -1   6 580.076 278.374   3
   2   1  -5 76508.5 2140.89   6
   2   1  -5 74711.1 2337.48   5
   2  -1   5 75463.3 2297.94   3
  -2  -1  -5 76848.5 2159.20   7
  -2  -1  -5 79805.3 2610.91   8
  -2   1   5 73765.1 2550.70   7
   2   1  -5 74872.0 1880.30   1
  -2   1   5 76098.4 2110.25   5
  -2   1   4 136290. 3252.77   9
  -2  -1  -4 141620. 3612.40   9
   2   1  -4 134287. 3425.60   5
  -2  -1  -4 141711. 3033.51   4
   2   1  -4 136446. 2997.24   2
   2  -1   4 136756. 3422.74   3
  -2  -1  -4 140738. 3189.97   7
   2   1  -4 141866. 3294.27   6
  -2   1   4 139721. 2809.01   2
  -2   1   4 138192. 3734.77   7
  -2   1   4 131365. 3103.33   5
  -2  -1  -4 147108. 3789.45   8
  -2   1   3 42492.6 1166.33   5
   2  -1   3 43066.0 1583.30   4
  -2  -1  -3 45033.5 1246.28   7
   2   1  -3 45944.7 1508.05   5
   2   1  -3 45476.7 1242.93   2
   2  -1   3 46670.5 1509.90   5
  -2   1   3 44024.5 1387.57   9
   2   1  -3 46448.0 1528.90   7
   2  -1   3 46968.8 1533.17   3
  -2  -1  -3 43903.2 1615.80   9
  -2   1   3 43887.9 1698.77   7
  -2  -1  -3 43893.3 1679.29   8
  -2  -1  -3 47646.4 1184.05   4
   2   1  -3 45942.4 1434.87   6
   2  -1   2 20814.1 826.949   5
  -2   1   2 21695.8 1055.57   7
  -2   1   2 20908.0 683.732   1
  -2  -1  -2 19632.0 614.778   7
   2   1  -2 20599.4 841.331   7
   2  -1   2 20572.3 986.660   4
  -2   1   2 21214.5 857.420   9
  -2  -1  -2 20061.7 643.690   4
  -2  -1  -2 22002.4 1058.30   8
  -2  -1  -2 21493.4 1020.07   9
   2   1  -2 22241.8 901.755   6
   2  -1   1 36288.5 1041.09   5
  -2   1   1 38252.4 1244.16   9
   2  -1   1 38448.4 1309.07   1
   2   1  -1 40222.0 1308.55   6
   2   1  -1 38204.8 1281.40   8
   2   1  -1 37017.9 1086.34   7
  -2   1   1 36565.7 1366.22   7
  -2  -1  -1 38328.1 1406.22   8
   2  -1   1 35167.8 1374.29   4
  -2  -1  -1 40468.4 1444.14   9
  -2  -1  -1 36204.1 1018.21   4
  -2   1   1 38104.8 1128.03   1
   2   1   0 38063.6 1310.26   6
   2   1   0 39982.0 1341.45   8
   2   1   0 37785.0 1373.78   9
   2  -1   0 34323.8 1326.25   4
  -2   1   0 37408.3 1269.30   9
  -2   1   0 36498.8 1342.36   4
  -2   1   0 37464.4 1202.87   1
  -2  -1   0 34562.6 920.569   7
  -2  -1   0 35614.2 1357.35   9
   2  -1   0 37780.3 1201.16   1
   2   1   0 36022.4 1085.59   4
  -2  -1   1 38876.3 1325.00   6
  -2   1  -1 39911.9 1099.54   5
   2  -1  -1 39607.9 1281.15   9
  -2   1  -1 39209.5 1349.89   1
   2   1   1 44306.5 1485.77   9
   2   1   1 41559.5 1446.64   8
  -2  -1   1 38046.5 1123.51   7
   2   1   1 39433.3 1427.47   3
  -2   1  -1 40348.1 1419.42   4
   2  -1  -1 39494.7 1452.85   4
   2   1   1 38861.7 1049.06   4
  -2  -1   1 38813.0 1449.47   9
  -2   1  -2 20689.9 836.441   5
   2  -1  -2 22075.4 871.023   9
  -2   1  -2 21446.3 1010.09   1
  -2  -1   2 21314.0 1048.03   9
   2  -1  -2 22213.8 709.568   2
   2   1   2 23000.8 674.646   4
   2   1   2 20960.0 1041.24   3
  -2  -1   2 20515.7 888.203   6
   2  -1  -2 22123.2 1069.65   4
  -2  -1   2 21262.5 877.644   7
  -2   1  -2 22494.5 1019.07   4
  -2   1  -3 43586.1 1473.28   5
  -2  -1   3 39852.4 1458.62   7
  -2  -1   3 45113.6 1636.54   9
   2  -1  -3 42993.6 1140.60   5
   2   1   3 43852.7 1645.61   3
  -2  -1   3 41481.3 1378.32   6
  -2   1  -3 43940.6 1636.86   1
   2  -1  -3 40950.9 1324.04   9
   2  -1  -3 41317.1 1638.50   4
   2  -1  -4 138650. 3225.23   9
   2  -1  -4 132264. 3102.95   5
   2   1   4 141179. 3698.15   3
  -2   1  -4 144999. 3533.48   5
  -2  -1   4 134362. 3490.44   7
  -2   1  -4 140229. 3693.75   1
  -2  -1   4 137652. 3651.60   9
   2  -1  -4 138645. 3710.21   4
  -2  -1   4 130054. 3230.07   6
   2  -1  -5 75070.0 2114.28   9
   2  -1  -5 73825.2 2101.02   5
  -2  -1   5 75541.8 1874.90   2
  -2  -1   5 77595.0 2477.15   7
  -2   1  -5 75639.9 2457.09   5
   2  -1  -5 79342.9 2582.42   4
   2   1   5 77344.7 2569.34   3
  -2  -1   5 71000.5 2107.26   6
  -2  -1   6 146.531 153.293   6
  -2   1  -6-5.60403 237.998   8
   2  -1  -6 199.440 304.259   4
   2  -1  -6 288.478 235.086   5
  -2   1  -6 428.511 363.612   5
  -2  -1   6 769.128 166.013   2
  -2  -1   6 766.948 338.317   7
   2   1   6 765.805 383.035   3
  -2   1  -7 54493.9 2049.48   8
  -2  -1   7 54967.7 1628.55   2
   2   1   7 54057.0 2285.84   3
  -2  -1   7 56383.8 2277.22   7
   2  -1  -7 56786.7 2294.74   4
   2   1   7 57610.8 2040.14   7
  -2   1  -7 58285.1 2304.34   5
   2  -1  -7 54191.2 1970.59   5
  -2  -1   7 53928.8 1859.08   6
  -2  -1   8 5770.72 757.030   7
   2  -1  -8 5775.00 662.262   5
   2   1   8 6330.07 817.607   3
  -2   1  -8 6224.41 787.010   5
  -2  -1   8 6235.01 596.076   6
  -2  -1   8 6002.95 477.998   2
  -2   1  -8 6424.93 696.135   8
   2   1   8 5503.32 623.527   7
  -2  -1   9 12269.7 1162.97   7
  -2   1  -9 11894.9 1114.78   5
  -2   1  -9 12987.0 990.664   8
   2   1   9 13961.1 1052.71   7
   2   1   9 13572.5 1186.89   3
   2  -1  -9 11703.8 989.877   5
  -2  -1   9 10988.1 841.557   6
  -2   1 -10 15454.1 1331.13   5
  -2  -1  10 16563.8 1401.94   7
  -2   1 -10 15426.5 1147.24   8
   2  -1 -10 16008.4 1219.42   5
   2   1  10 17940.6 1439.31   3
   2   1  10 18036.5 1283.92   7
  -2  -1  10 17929.9 1122.66   6
  -2   1 -11 683.000 341.047   8
   2  -1 -11 437.755 299.635   5
  -2   1 -11 490.113 446.856   5
   2   1  11 1052.57 523.881   3
  -2  -1  11 766.969 304.411   6
  -2  -1  11 321.883 369.421   7
   2   1  12 8269.29 1106.70   3
  -2   1 -12 9235.76 1139.34   5
   2  -1 -12 7833.39 967.044   5
  -2   1 -12 7941.24 881.630   8
  -2  -1  12 8552.36 1138.52   7
  -2  -1  12 7627.37 812.215   6
  -2   1 -13 11679.0 1321.22   5
  -2  -1  13 7225.14 823.346   6
   2   1  13 7966.62 1097.67   3
  -2   1 -13 7874.15 922.846   8
  -2  -1  13 7477.02 1086.95   7
   2  -1 -13 5997.32 875.832   8
   2  -1 -13 7626.54 981.891   5
  -2  -1  14 5606.16 756.394   6
  -2   1 -14 3554.49 660.528   8
  -2   1 -14 3784.55 817.172   5
   2  -1 -14 3641.65 683.233   8
   2  -1 -14 5015.04 854.405   5
  -2  -1  14 6837.37 1099.92   7
   2   1  14 3974.30 818.892   3
  -2  -1  15 5005.41 736.144   6
  -2   1 -15 4073.38 721.702   8
   2  -1 -15 3981.46 755.642   8
   2  -1 -15 3766.23 819.937   5
   2   1  15 4747.03 960.553   3
  -2  -1  15 3378.34 872.025   7
  -2   1 -15 6748.39 1130.72   5
   2  -1 -16 803.611 464.469   5
   2   1  16 1381.85 576.784   3
  -2   1 -16 1823.99 506.716   8
  -2  -1  16 1950.37 678.322   7
   2  -1 -16 1969.56 578.033   8
  -2   1 -16 2403.01 696.281   5
   2   1  17-81.8061 458.183   3
   2  -1 -17 816.981 549.542   5
   2  -1 -17-543.556 408.553   8
  -2   1 -17 86.4572 480.456   5
  -2  -1  17 330.063 513.570   7
   2  -1 -18 2399.21 761.378   5
  -2   1 -18 2845.50 818.498   5
   2   1  18 2916.59 798.544   3
  -2  -1  18 1119.46 598.257   7
   2  -1 -19 0.91573 391.513   4
   2   1  19 1271.41 671.876   3
   2  -1 -19 1847.16 708.722   5
  -2   1 -19 1209.27 692.283   5
  -2  -1  19 2108.64 789.664   7
   2  -1 -20 540.916 557.306   5
   2  -1 -20 402.384 387.708   4
   2   1  20 432.138 557.521   3
  -2  -2 -20-353.888 469.434   8
  -2  -2 -19 6511.36 1184.95   8
   2  -2  19 7588.12 1294.65   6
   2   2 -19 5698.14 1141.08   5
  -2   2  19 3699.48 1027.99   7
   2  -2  18 2299.86 741.726   6
   2   2 -18 2868.05 846.112   5
  -2  -2 -18 1009.32 541.267   8
  -2   2  18 1305.79 594.861   7
   2  -2  17 5193.40 1047.33   6
   2   2 -17 6209.25 1127.19   5
  -2   2  17 3829.47 948.286   7
  -2  -2 -17 4573.17 992.195   8
   2  -2  16 899.765 448.874   3
   2  -2  16 240.680 349.345   6
  -2  -2 -16 1251.59 583.640   8
   2   2 -16 553.468 554.927   5
  -2   2  16 1103.38 554.211   7
  -2  -2 -15 8014.88 1168.79   8
   2   2 -15 7646.14 1149.13   5
   2  -2  15 7920.62 995.446   3
   2  -2  15 7355.67 1121.52   6
  -2   2  15 5467.93 1069.36   7
   2  -2  14 1188.92 560.254   6
   2  -2  14 1486.53 475.468   3
   2   2 -14 2054.25 634.405   5
  -2  -2 -14 910.585 507.081   8
  -2   2  14 1738.68 692.498   7
   2  -2  13 2511.73 661.757   6
   2   2 -13 4305.79 813.777   5
   2  -2  13 3555.96 654.217   3
  -2   2  13 2877.48 723.004   7
  -2  -2 -13 1973.84 658.475   8
   2   2 -12 2838.96 657.564   5
  -2  -2 -12 2927.99 675.356   8
   2   2 -12 3113.61 416.510   8
  -2   2  12 3167.56 735.100   7
   2  -2  12 4223.78 673.643   3
   2  -2  12 4525.72 823.707   6
   2   2 -11 18362.1 971.828   8
   2   2 -11 18110.2 1487.62   5
  -2   2  11 18147.4 1569.14   7
   2  -2  11 17431.3 1256.91   3
   2   2 -11 20664.0 1219.94   1
  -2  -2 -11 18840.0 1549.71   8
   2  -2  11 19464.4 1564.49   6
   2  -2  10 5191.68 678.406   3
   2   2 -10 5644.62 620.454   1
  -2  -2 -10 5129.65 831.740   8
   2   2 -10 5374.96 484.740   8
   2   2 -10 3828.96 709.460   5
  -2   2  10 4554.81 764.268   7
  -2   2   9 21828.0 940.419   6
   2   2  -9 24233.5 1591.45   5
  -2  -2  -9 26738.2 1717.53   8
   2  -2   9 25058.4 1364.11   3
   2   2  -9 23592.9 1220.22   1
  -2   2   9 25506.0 1711.56   7
  -2   2   8 1272.50 196.923   6
  -2   2   8 1288.86 467.854   7
  -2  -2  -8 115.188 234.574   9
   2   2  -8 1065.07 423.810   5
  -2  -2  -8 2736.73 617.250   8
   2  -2   8 1555.13 377.391   3
   2   2  -8 1365.07 303.411   1
   2   2  -7 5987.24 549.158   1
  -2  -2  -7 5826.83 644.696   9
   2   2  -7 5413.06 687.303   5
   2  -2   7 6395.84 600.631   3
  -2  -2  -7 6419.88 809.974   8
  -2   2   7 6858.25 819.545   7
  -2   2   7 5967.22 372.343   6
  -2  -2  -6 2394.02 531.728   8
  -2   2   6 3351.20 594.540   7
   2   2  -6 4556.78 612.261   5
  -2  -2  -6 4584.65 564.758   9
  -2   2   6 3679.59 254.937   6
   2  -2   6 4070.36 474.442   3
  -2   2   5 32222.5 1139.28   2
  -2   2   5 32268.4 1223.51   5
  -2  -2  -5 34254.5 1463.96   9
   2  -2   5 31288.2 1250.14   3
   2   2  -5 33889.8 1553.45   5
  -2   2   5 33619.4 1658.65   7
  -2  -2  -5 33257.5 1179.41   7
  -2  -2  -5 32172.3 1659.84   8
  -2   2   5 29721.2 841.741   6
   2   2  -4 8791.98 747.457   5
  -2  -2  -4 9415.02 724.335   9
  -2   2   4 9092.93 545.752   5
  -2   2   4 8885.90 471.427   9
  -2  -2  -4 9629.45 845.648   8
   2   2  -4 10716.4 667.163   2
   2   2  -4 9098.57 488.529   8
  -2   2   4 8891.39 815.945   7
  -2  -2  -4 8989.42 488.195   7
  -2   2   4 9020.29 546.858   2
   2  -2   4 9437.29 604.667   3
  -2   2   4 8523.87 369.004   6
   2   2  -3 309667. 6832.34   5
  -2  -2  -3 320201. 6808.08   9
   2   2  -3 309541. 6258.87   8
  -2  -2  -3 325848. 7048.94   8
  -2   2   3 292941. 5993.51   6
  -2   2   3 327480. 7057.77   7
  -2   2   3 303160. 6171.73   5
  -2   2   3 312932. 6137.57   9
   2  -2   3 319480. 6995.23   4
  -2  -2  -3 300917. 5970.92   7
   2  -2   3 320974. 6424.93   3
   2   2  -3 304900. 6530.87   2
   2  -2   3 314534. 6937.45   6
   2   2  -3 315128. 6561.93   7
  -2   2   3 306318. 6359.51   2
   2   2  -2 16043.7 746.679   8
  -2   2   2 15950.5 683.027   9
   2   2  -2 17248.8 875.029   2
  -2  -2  -2 16656.7 996.446   8
   2   2  -2 17256.0 761.102   7
   2  -2   2 16213.9 986.302   4
  -2   2   2 16928.7 1011.66   7
   2  -2   2 17864.8 960.426   6
  -2  -2  -2 15629.0 917.495   9
  -2   2   2 15617.8 772.101   2
   2  -2   2 15389.0 758.045   5
  -2   2   2 15955.4 643.636   6
   2   2  -1 977.366 210.508   8
   2  -2   1 539.608 235.806   6
  -2  -2  -1 334.748 219.242   9
  -2  -2  -1 1074.91 296.353   8
  -2   2   1 580.008 191.209   9
   2   2  -1 559.840 130.592   7
   2  -2   1 911.464 358.593   4
   2  -2   0 664.696 292.382   4
  -2  -2   0 601.851 249.433   9
  -2  -2   0 838.106 277.725   8
  -2  -2   0 788.996 313.442   6
  -2   2   0 802.614 145.174   5
  -2   2   0 981.883 261.512   1
   2   2   0 655.605 220.589   3
   2   2   0 691.098 95.2308   7
   2  -2   0 1052.89 241.773   6
   2   2   0 668.404 210.771   8
   2  -2  -1 526.520 299.019   4
  -2  -2   1 430.454 260.274   9
  -2   2  -1 377.554 152.541   5
  -2  -2   1 413.094 234.783   6
   2   2   1 599.971 266.618   3
  -2  -2   1 228.650 177.697   8
  -2   2  -1 633.049 254.048   1
   2  -2  -1 386.208 161.430   6
   2  -2  -1 313.280 155.527   2
  -2   2  -2 17201.7 823.854   5
  -2   2  -2 17306.6 983.966   1
   2   2   2 17756.8 1014.92   3
  -2  -2   2 16334.6 1008.38   9
   2  -2  -2 16537.0 795.036   2
   2  -2  -2 17088.6 1038.32   4
  -2  -2   2 17925.4 787.667   7
   2  -2  -2 17837.6 675.990   6
  -2  -2   2 16635.3 953.714   6
   2  -2  -3 312444. 6095.32   6
   2  -2  -3 296265. 6199.78   9
  -2   2  -3 328458. 6725.92   5
  -2  -2   3 321566. 7104.23   9
   2   2   3 334100. 7108.74   3
  -2  -2   3 307069. 6618.61   7
   2   2   3 310676. 6059.09   7
  -2   2  -3 326751. 7065.75   1
   2  -2  -3 321281. 7049.49   4
  -2  -2   3 313758. 6864.02   6
  -2   2  -4 9384.54 828.429   1
   2  -2  -4 8122.73 452.080   9
   2   2   4 9455.46 838.350   3
   2   2   4 9604.53 510.252   7
  -2  -2   4 9799.44 718.345   7
   2  -2  -4 9903.80 821.378   4
  -2   2  -4 9228.08 712.905   5
  -2  -2   4 8853.01 702.122   6
   2   2   5 35965.1 1230.63   7
   2   2   5 34153.8 1679.46   3
  -2  -2   5 29995.7 1402.50   6
   2  -2  -5 29630.3 1032.62   9
  -2   2  -5 34472.0 1661.56   1
   2  -2  -5 33700.0 1593.33   4
  -2  -2   5 29452.3 1471.25   7
  -2   2  -5 34053.2 1520.19   5
   2  -2  -6 4196.34 607.404   4
  -2  -2   6 3372.58 474.720   6
   2  -2  -6 4281.79 363.220   9
  -2   2  -6 4491.62 603.161   5
  -2   2  -6 3939.42 652.685   1
   2   2   6 6200.12 780.549   3
   2   2   6 4701.33 470.023   7
  -2  -2   6 3655.76 550.825   7
  -2   2  -7 5622.33 764.907   1
   2  -2  -7 5819.49 735.463   4
  -2   2  -7 5026.14 681.554   5
   2  -2  -7 5989.36 464.674   9
  -2  -2   7 5094.09 601.884   6
   2   2   7 5298.55 758.734   3
   2   2   7 6134.73 592.772   7
  -2  -2   7 5700.75 705.215   7
  -2  -2   8 884.211 305.834   6
   2  -2  -8 1211.07 423.727   4
   2  -2  -8 755.270 345.296   5
  -2   2  -8 1062.24 466.477   1
  -2   2  -8 895.574 408.056   5
  -2  -2   8 1839.99 528.488   7
   2   2   8 1076.56 472.830   3
   2   2   8 934.986 285.780   7
   2  -2  -9 25622.4 1477.38   5
  -2   2  -9 24524.1 1626.92   5
   2   2   9 26890.6 1465.81   7
  -2  -2   9 27349.8 1741.41   7
   2   2   9 27531.7 1785.99   3
   2  -2  -9 26772.0 1662.76   4
  -2  -2   9 25559.9 1449.85   6
  -2  -2  10 5006.98 673.594   6
  -2  -2  10 5058.12 811.211   7
   2   2  10 5329.75 900.257   3
   2  -2 -10 4623.62 737.255   4
  -2   2 -10 5468.11 859.154   5
   2  -2 -10 5356.10 723.901   5
   2   2  10 5536.13 718.677   7
  -2  -2  11 21133.8 1649.93   7
   2  -2 -11 20220.8 1454.40   5
  -2   2 -11 18596.0 1556.97   5
   2   2  11 17032.9 1306.59   7
   2   2  11 18459.3 1587.19   3
   2  -2 -11 19264.8 1523.85   4
  -2  -2  11 17557.2 1271.72   6
   2  -2 -12 2837.83 661.634   4
   2   2  12 3058.81 606.206   7
   2  -2 -12 3073.14 641.922   5
  -2   2 -12 2193.82 660.189   5
   2   2  12 2817.15 719.711   3
  -2  -2  12 3057.69 702.367   7
  -2  -2  12 3471.71 615.753   6
  -2   2 -13 2958.73 737.874   5
   2  -2 -13 3181.31 711.916   4
  -2  -2  13 3228.88 740.524   7
   2  -2 -13 3862.27 753.099   5
   2   2  13 3146.63 757.142   3
  -2  -2  13 3195.30 622.229   6
   2   2  13 3586.13 678.481   7
  -2  -2  14 1665.81 493.519   6
   2  -2 -14 945.384 557.647   5
   2  -2 -14 1503.82 605.668   8
   2  -2 -14 1202.28 541.589   4
  -2   2 -14 1337.53 565.466   5
   2   2  14 740.533 513.160   3
  -2  -2  14 1789.79 632.935   7
   2   2  14 3038.37 677.868   7
   2  -2 -15 7448.03 1085.65   8
  -2  -2  15 6410.57 1145.19   7
   2  -2 -15 8785.05 1202.86   4
  -2  -2  15 8661.04 1029.13   6
  -2   2 -15 7264.22 1170.10   5
   2   2  15 7479.82 1179.59   3
   2  -2 -15 6797.63 1041.21   5
   2   2  15 7954.02 1099.37   7
   2  -2 -16 1492.87 549.890   8
  -2  -2  16 1295.45 475.570   6
   2  -2 -16 1184.51 569.677   5
   2  -2 -16 512.496 416.079   4
  -2   2 -16 591.485 537.850   5
  -2  -2  16 1296.34 695.272   7
   2   2  16 792.618 511.015   3
   2  -2 -17 6075.91 1084.22   4
  -2   2 -17 5336.13 1067.38   5
   2  -2 -17 4643.67 936.474   8
   2   2  17 3476.65 902.290   3
   2  -2 -18 1798.54 655.035   4
  -2   2 -18 3296.48 915.671   5
   2   2  18 2473.25 844.830   3
   2  -2 -18 2233.73 721.230   8
   2  -2 -19 6845.19 1214.91   4
   2  -2 -19 7007.31 1189.42   8
   2   2  19 10045.0 1499.78   3
   2  -2 -20 1362.76 680.438   4
   2  -3  19 3714.90 943.527   6
  -2  -3 -19 3373.16 927.250   8
   2  -3  18 4622.95 1065.95   6
  -2  -3 -18 3123.05 902.093   8
  -2   3  18 1910.21 780.375   7
   2   3 -18 3307.69 881.029   5
  -2  -3 -17 1558.05 722.716   8
   2   3 -17 513.890 582.770   5
  -2   3  17 170.537 399.123   7
   2  -3  17 763.537 541.499   6
  -2   3  16 2668.12 778.167   7
   2  -3  16 1902.55 688.769   6
   2   3 -16 2729.00 797.599   5
  -2  -3 -16 3278.02 885.829   8
  -2  -3 -15 5665.46 840.447   9
   2  -3  15 4575.74 991.413   6
  -2  -3 -15 5964.34 1071.70   8
  -2   3  15 4931.14 1005.11   7
   2   3 -15 5195.90 1029.84   5
   2  -3  14 712.062 508.764   6
  -2  -3 -14-5.27720 289.962   9
   2   3 -14 1009.00 573.421   5
  -2   3  14 155.459 437.198   7
  -2  -3 -14 69.2272 439.332   8
   2  -3  13 4102.81 875.949   6
  -2  -3 -13 5406.20 770.319   9
   2  -3  13 5307.89 704.122   3
   2   3 -13 5722.09 990.794   5
  -2  -3 -13 4741.03 931.184   8
  -2   3  13 5486.98 990.001   7
   2   3 -13 4900.18 694.365   1
   2  -3  12 9112.94 874.149   3
   2  -3  12 9605.85 1208.36   6
  -2  -3 -12 9342.95 962.066   9
   2   3 -12 9684.47 1188.81   5
  -2   3  12 10546.3 1274.93   7
   2   3 -12 8479.91 888.776   1
  -2  -3 -12 10311.6 871.777   4
  -2  -3 -12 9855.46 1226.92   8
   2  -3  11 7527.28 1038.74   6
   2  -3  11 8613.11 811.818   3
   2   3 -11 8622.15 860.794   1
  -2  -3 -11 9023.10 921.575   9
  -2  -3 -11 8932.69 1143.05   8
   2   3 -11 8527.73 1074.62   5
  -2   3  11 8545.12 1132.53   7
  -2  -3 -11 8713.93 755.096   4
  -2   3  10 19273.4 1586.16   7
  -2  -3 -10 22489.5 1386.64   9
   2   3 -10 18418.8 1497.67   5
  -2  -3 -10 19957.4 1660.15   8
   2   3 -10 17514.8 1200.13   1
   2  -3  10 18585.6 1142.03   3
  -2  -3 -10 21274.0 1105.71   4
   2  -3  10 19065.7 1587.02   6
   2  -3   9 9663.08 1099.86   6
  -2  -3  -9 9447.84 859.531   9
   2   3  -9 9192.48 1029.55   5
  -2  -3  -9 9463.41 1116.56   8
   2   3  -9 10446.4 887.433   1
   2  -3   9 9361.42 753.308   3
  -2   3   9 10126.8 1104.73   7
  -2  -3  -9 9937.00 682.061   4
   2   3  -8 14326.1 1227.45   5
   2  -3   8 14297.6 881.509   3
  -2  -3  -8 15011.0 765.241   4
  -2   3   8 17011.3 1369.76   7
  -2  -3  -8 15281.8 1058.92   9
  -2  -3  -8 16099.4 1363.40   8
   2   3  -8 15778.7 1063.25   1
   2  -3   8 15262.8 1321.42   6
  -2   3   8 13753.4 721.392   6
  -2   3   7 32022.4 1414.25   2
  -2   3   7 32418.2 1145.28   6
   2   3  -7 32774.5 1803.75   5
  -2  -3  -7 30773.1 1868.62   8
   2  -3   7 30322.8 1260.67   3
   2  -3   7 35932.6 1932.24   6
  -2   3   7 33707.9 1876.78   7
  -2  -3  -7 32352.0 1076.52   4
  -2  -3  -7 33530.2 1552.67   9
  -2  -3  -6 9959.21 793.670   9
  -2   3   6 8956.64 954.898   7
   2  -3   6 9149.15 603.588   3
  -2  -3  -6 8882.51 418.316   4
   2  -3   6 10619.9 1022.99   6
  -2   3   6 9321.54 715.766   2
   2   3  -6 7366.43 848.519   5
  -2  -3  -6 9042.31 1005.99   8
  -2   3   6 9440.23 545.147   6
   2  -3   5 9174.39 901.069   6
   2   3  -5 7020.65 791.989   5
  -2  -3  -5 8828.61 558.767   7
   2   3  -5 8035.64 711.060   2
   2  -3   5 7620.93 514.334   3
   2   3  -5 7149.92 359.604   8
  -2  -3  -5 8838.03 722.213   9
  -2  -3  -5 7380.75 829.668   8
  -2   3   5 7519.93 853.584   7
  -2   3   5 8463.74 661.555   2
  -2   3   5 7904.38 494.827   6
  -2  -3  -4 37049.8 1543.32   9
  -2   3   4 34079.6 1314.35   5
   2  -3   4 35557.0 1189.46   3
   2   3  -4 34872.1 1069.74   8
  -2  -3  -4 37492.2 1810.88   8
   2   3  -4 35052.4 1535.88   2
  -2   3   4 34539.2 1746.33   7
  -2   3   4 35165.2 1436.70   2
   2   3  -4 34817.8 1692.09   5
  -2   3   4 34821.1 1193.04   6
   2  -3   4 37856.4 1768.10   6
   2  -3   3 387.966 311.187   6
   2   3  -3 925.257 301.767   2
  -2   3   3 503.047 144.837   6
  -2  -3  -3 825.392 304.504   9
  -2   3   3 482.679 108.456   9
   2   3  -3 446.165 141.762   8
  -2  -3  -3 652.518 321.001   8
  -2   3   3 544.328 353.596   7
  -2   3   3 920.438 295.256   2
  -2   3   2 28826.2 956.787   9
  -2  -3  -2 27792.7 1315.59   9
   2   3  -2 30768.5 1144.31   8
  -2   3   2 29355.3 1311.59   2
  -2  -3  -2 31575.7 1490.17   8
   2   3  -2 30147.0 1212.72   3
   2   3  -2 29766.4 1147.51   7
   2   3  -2 28829.6 1378.51   2
   2  -3   2 29433.2 1508.14   4
  -2   3   2 27154.0 1115.97   6
   2  -3   2 28979.6 1405.00   6
  -2  -3  -1 69113.8 2475.02   6
  -2  -3  -1 71971.4 2309.78   9
  -2   3   1 70732.7 2279.28   2
   2   3  -1 73207.8 2119.96   8
   2   3  -1 68647.8 2126.46   3
  -2  -3  -1 68735.7 2316.93   8
   2  -3   1 67336.2 2469.28   4
   2   3  -1 67012.7 1841.70   7
   2  -3   1 69647.6 2291.18   6
  -2  -3   0 74.3105 233.398   9
   2  -3   0 87.4743 185.341   6
   2   3   0 24.2337 196.875   3
  -2  -3   0 119.307 201.832   8
  -2  -3   0-12.1755 300.452   6
  -2   3   0 40.7650 166.405   5
   2   3   0 267.213 105.911   7
   2  -3   0 313.010 277.457   4
   2   3   1 65425.5 1641.99   4
  -2   3  -1 67932.6 2012.20   5
   2  -3  -1 67301.4 2397.51   4
   2   3   1 74730.8 2309.19   3
  -2  -3   1 70343.1 2396.64   9
  -2  -3   1 66135.8 2065.12   8
   2  -3  -1 72401.2 2097.95   6
  -2  -3   1 66887.4 2414.04   6
  -2  -3   2 29127.6 1111.83   8
   2   3   2 28125.8 837.020   7
  -2   3  -2 29197.7 1249.12   5
   2  -3  -2 30714.1 1173.57   6
  -2  -3   2 29195.5 1495.03   9
   2   3   2 32973.0 1476.38   3
   2  -3  -2 29362.6 1478.99   4
  -2   3  -2 27881.1 1443.15   1
  -2  -3   2 31009.5 1523.65   6
   2  -3  -3 731.246 337.898   4
  -2  -3   3 641.109 313.206   6
   2  -3  -3 479.101 180.159   6
  -2   3  -3 517.370 229.774   5
  -2   3  -3 657.050 371.655   1
  -2  -3   3 507.031 318.652   9
   2   3   3 407.816 118.527   7
   2   3   3 667.361 361.281   3
  -2   3  -4 38137.5 1623.03   5
   2   3   4 37722.3 1802.06   3
  -2   3  -4 36342.4 1793.42   1
   2  -3  -4 35781.2 1239.75   6
   2  -3  -4 34625.8 1728.71   4
  -2  -3   4 36549.5 1710.51   6
   2   3   4 36665.6 1181.20   7
   2  -3  -5 7995.37 818.550   4
  -2   3  -5 7291.56 852.015   1
  -2  -3   5 7662.28 778.299   6
  -2   3  -5 7621.10 758.240   5
   2   3   5 8430.66 560.680   7
   2   3   5 9172.35 921.471   3
  -2   3  -6 8694.35 847.795   5
   2  -3  -6 8214.27 831.073   4
   2   3   6 9039.22 652.155   7
  -2   3  -6 7431.26 847.357   1
   2   3   6 8795.18 950.084   3
  -2  -3   6 11279.6 943.704   6
  -2   3  -7 30749.0 1705.36   5
   2   3   7 34947.9 1448.25   7
   2  -3  -7 27345.8 866.881   9
   2   3   7 33394.7 1911.18   3
  -2   3  -7 34368.8 1867.77   1
   2  -3  -7 30357.1 1689.97   4
  -2  -3   7 31239.4 1662.39   6
   2  -3  -8 12760.5 597.609   9
  -2   3  -8 14845.0 1226.24   5
  -2   3  -8 14406.7 1265.73   1
   2   3   8 15967.0 1028.79   7
   2  -3  -8 15299.4 1240.82   4
   2   3   8 13676.6 1282.15   3
  -2  -3   8 16067.2 1200.14   6
  -2   3  -9 9681.35 1083.52   1
  -2   3  -9 8764.89 1035.54   5
   2   3   9 9524.24 853.021   7
  -2  -3   9 10019.2 987.620   6
   2  -3  -9 10998.1 1071.68   4
   2   3   9 9628.05 1127.55   3
   2   3  10 20388.9 1682.24   3
  -2   3 -10 19115.3 1541.38   5
  -2  -3  10 17835.4 1366.47   6
  -2   3 -10 22648.1 1678.00   1
   2   3  10 20137.7 1331.59   7
   2  -3 -10 17725.9 1457.26   4
  -2  -3  11 8453.97 974.958   6
   2  -3 -11 8020.62 992.677   4
   2   3  11 9151.75 1205.59   3
  -2   3 -11 8178.84 1115.74   5
   2   3  11 8384.26 912.296   7
  -2   3 -11 9161.92 1110.57   1
   2   3  12 10396.3 1291.40   3
   2  -3 -12 9306.58 1105.69   4
  -2  -3  12 7739.87 951.840   6
  -2   3 -12 10305.3 1231.23   5
   2   3  12 9702.55 1036.84   7
  -2  -3  13 5189.75 811.412   6
   2  -3 -13 3912.17 768.520   4
   2   3  13 4772.23 1018.17   3
  -2   3 -13 5363.29 968.105   5
   2   3  13 5207.97 809.844   7
   2  -3 -14-27.3232 378.354   8
  -2  -3  14 952.960 403.377   6
   2  -3 -14 953.603 507.165   4
  -2   3 -14 660.503 589.975   5
   2   3  14 700.254 607.816   3
   2   3  14 500.793 337.872   7
  -2  -3  15 5440.20 882.102   6
   2  -3 -15 4660.14 872.357   4
  -2   3 -15 3810.11 887.558   5
   2   3  15 5111.97 1011.60   3
   2  -3 -15 4035.54 886.133   8
   2   3  15 4431.54 811.404   7
  -2  -3  16 2655.97 643.375   6
   2  -3 -16 1642.60 581.751   4
   2   3  16 2940.73 843.922   3
  -2   3 -16 2365.61 754.879   5
   2  -3 -16 1655.49 598.347   8
   2   3  16 2634.83 674.092   7
   2   3  17 1941.73 645.021   7
   2  -3 -17 1369.01 625.543   8
  -2   3 -17-32.8622 467.847   5
   2  -3 -17 839.899 484.810   4
   2   3  17 632.138 494.534   3
   2  -3 -18 3567.54 854.079   4
  -2   3 -18 4612.93 1112.07   5
   2  -3 -18 2341.97 777.725   8
   2   3  18 3040.09 917.820   3
   2  -3 -19 3070.41 858.533   4
   2  -3 -19 2166.51 737.588   8
   2  -3 -20-181.326 321.832   4
   2  -3 -20 793.407 481.202   8
   2  -4  18-375.095 461.001   6
   2   4 -18 1220.71 588.411   5
  -2  -4 -18 497.634 491.397   8
  -2   4  18 87.7803 459.698   7
   2  -4  17 2728.59 806.560   6
  -2   4  17 3988.16 947.282   7
  -2  -4 -17 4371.21 1035.62   8
   2   4 -17 5162.99 1063.77   5
   2  -4  16 5230.25 1066.79   6
   2   4 -16 4659.89 1035.60   5
  -2  -4 -16 3912.95 958.783   8
  -2   4  16 2755.49 797.311   7
   2  -4  15 815.017 598.736   6
  -2  -4 -15 1350.64 658.569   8
  -2   4  15 762.275 536.119   7
   2   4 -15 2129.09 743.852   5
   2  -4  14 9717.22 1351.46   6
   2   4 -14 10112.1 1367.76   5
   2   4 -14 8501.77 1009.83   1
  -2  -4 -14 11003.2 1426.23   8
  -2   4  14 8933.79 1274.74   7
   2  -4  13 2371.79 773.990   6
  -2  -4 -13 1209.29 636.787   8
   2   4 -13 1927.78 485.391   1
   2   4 -13 2130.54 683.734   5
  -2   4  13 1846.41 678.067   7
   2  -4  12 8940.11 1225.69   6
  -2  -4 -12 8291.81 1203.13   8
   2   4 -12 8598.94 974.082   1
   2   4 -12 9103.12 1205.51   5
  -2   4  12 10914.8 1302.86   7
  -2  -4 -12 11802.8 1031.24   9
   2  -4  11 6716.63 1033.71   6
   2   4 -11 7092.86 868.102   1
  -2  -4 -11 7290.60 784.462   9
  -2  -4 -11 7883.55 1172.44   8
   2   4 -11 6175.52 988.179   5
  -2   4  11 7018.53 1026.81   7
   2  -4  10 714.458 505.191   6
   2   4 -10 784.972 395.755   1
   2   4 -10 323.066 370.486   5
  -2  -4 -10 464.302 258.053   9
  -2  -4 -10 606.107 453.346   8
  -2   4  10 71.2549 413.473   7
   2  -4   9 1869.11 620.065   6
  -2  -4  -9 2814.97 338.157   4
   2   4  -9 3018.49 556.109   1
  -2  -4  -9 2920.06 484.985   9
  -2   4   9 2787.93 651.221   7
   2  -4   9 2927.64 364.257   3
   2   4  -9 3417.47 696.253   5
  -2  -4  -9 2751.35 728.536   8
  -2   4   9 2786.83 461.755   2
   2   4  -8 21711.9 1623.08   5
  -2   4   8 23511.2 1361.84   2
  -2  -4  -8 25217.5 1359.28   9
   2  -4   8 23226.6 963.975   3
  -2  -4  -8 23596.2 1750.23   8
  -2   4   8 22912.5 1691.80   7
  -2  -4  -8 23323.6 912.515   4
   2   4  -8 20935.9 1395.39   1
   2  -4   8 22948.5 1707.96   6
  -2   4   7 9965.10 864.871   2
   2  -4   7 10551.2 1119.78   6
  -2  -4  -7 9501.68 808.709   9
   2  -4   7 9883.52 556.419   3
  -2  -4  -7 12414.0 1247.33   8
  -2   4   7 11178.9 1139.41   7
   2   4  -7 8880.11 1008.91   5
  -2  -4  -7 10093.2 492.873   4
  -2  -4  -6 34516.4 953.721   4
   2  -4   6 36566.6 1139.61   3
   2   4  -6 38722.8 2044.00   5
  -2   4   6 39262.5 1753.35   2
  -2  -4  -6 40437.5 2160.35   8
  -2  -4  -6 39237.8 1659.72   9
   2   4  -6 36607.6 1810.90   2
  -2   4   6 37589.3 2062.43   7
   2  -4   6 37910.9 2055.94   6
   2  -4   5 2251.34 236.745   3
   2  -4   5 2081.81 518.972   6
  -2   4   5 2707.36 468.176   2
  -2   4   5 1317.88 501.009   7
  -2  -4  -5 2648.70 437.973   9
   2   4  -5 2633.38 574.747   5
   2   4  -5 1872.53 434.312   2
  -2  -4  -5 2603.13 585.109   8
  -2   4   4 1449.47 469.290   7
   2  -4   4 1392.80 197.950   3
  -2  -4  -4 1720.72 363.190   9
   2   4  -4 992.813 237.002   3
  -2  -4  -4 1084.60 448.611   8
   2   4  -4 1386.67 491.046   5
   2  -4   4 1832.66 509.906   6
   2   4  -4 1619.64 441.107   2
  -2   4   4 1236.49 333.605   2
   2   4  -3 2883.50 523.361   2
   2  -4   3 3122.32 558.323   6
   2   4  -3 3878.72 429.496   3
  -2  -4  -3 2315.59 495.443   8
  -2   4   3 2630.56 193.936   9
  -2  -4  -3 3035.23 453.555   9
  -2   4   3 4673.22 679.077   7
  -2   4   3 3338.98 519.402   2
  -2  -4  -2 15445.5 1003.94   9
   2   4  -2 15675.0 889.646   3
  -2  -4  -2 16151.8 1148.18   8
  -2   4   2 15570.5 1073.16   2
   2   4  -2 15228.2 1115.47   2
   2  -4   2 16689.7 1222.18   4
   2  -4   2 14129.8 1076.18   6
  -2  -4  -2 15283.0 1196.63   6
   2   4  -1 4962.60 522.967   3
  -2  -4  -1 5283.73 608.381   9
  -2  -4  -1 5243.36 706.884   6
   2  -4   1 5542.69 646.697   6
  -2  -4  -1 4922.73 604.082   8
  -2   4   1 4898.92 631.275   2
   2  -4   1 4533.26 670.779   4
   2   4  -1 5388.86 682.496   2
   2  -4   0 106441. 3119.72   6
  -2   4   0 97996.9 2843.07   5
   2  -4   0 103721. 3367.21   4
  -2   4   0 98009.9 3213.04   2
   2   4   0 97650.6 2918.78   3
  -2  -4   0 103214. 3009.40   8
   2   4   0 97244.7 2599.27   4
  -2  -4   0 104364. 3170.98   9
  -2  -4   0 100044. 3403.38   6
   2  -4  -1 5865.68 602.388   6
  -2  -4   1 5194.19 709.452   6
   2   4   1 4716.19 567.020   3
  -2   4  -1 4627.10 518.741   5
  -2  -4   1 3842.66 577.955   9
  -2  -4   1 4226.25 484.513   8
   2   4   1 4023.91 355.465   4
   2  -4  -1 4200.25 662.569   4
  -2   4  -2 14142.2 961.096   5
  -2  -4   2 14786.6 1166.06   6
   2   4   2 15647.6 715.350   7
   2   4   2 15137.0 1053.47   3
   2   4   2 14791.8 624.355   4
   2  -4  -2 15528.2 1164.88   4
  -2  -4   2 15085.5 833.000   8
   2  -4  -2 15682.2 962.892   6
   2  -4  -3 3597.70 573.271   4
   2  -4  -3 3861.80 470.823   6
  -2  -4   3 3318.83 351.411   8
   2   4   3 2996.60 222.810   4
  -2   4  -3 4206.67 555.044   5
   2   4   3 3810.94 355.391   7
  -2  -4   3 3829.44 654.036   6
   2   4   3 3881.68 604.284   3
  -2   4  -3 4676.46 674.552   1
   2  -4  -4 1906.92 487.471   4
  -2  -4   4 1368.15 449.934   6
   2   4   4 878.212 395.774   3
   2  -4  -4 809.489 242.196   6
  -2   4  -4 759.301 293.483   5
  -2   4  -4 1338.03 497.089   1
   2   4   4 1090.66 231.747   7
   2  -4  -5 3257.81 595.708   4
  -2  -4   5 2864.51 585.783   6
   2  -4  -5 2020.94 350.963   6
  -2   4  -5 3025.20 620.543   1
   2   4   5 2661.55 351.375   7
   2   4   5 2150.32 564.904   3
  -2   4  -5 2013.81 467.569   5
   2   4   6 37313.2 1490.31   7
  -2   4  -6 37206.2 1907.05   5
  -2   4  -6 36590.0 2029.19   1
   2  -4  -6 37439.9 1917.93   4
   2   4   6 39879.2 2124.10   3
  -2  -4   6 35692.0 1960.08   6
  -2   4  -7 10202.5 1105.44   1
  -2  -4   7 8515.48 979.884   6
  -2   4  -7 9761.93 1005.99   5
   2   4   7 11033.1 1157.97   3
   2  -4  -7 11280.1 1057.21   4
   2   4   7 10576.4 803.796   7
   2   4   8 24157.0 1809.73   3
  -2   4  -8 22642.8 1633.46   5
  -2   4  -8 22972.9 1688.73   1
   2   4   8 25267.4 1346.10   7
   2  -4  -8 23284.5 1567.80   4
  -2  -4   8 22071.3 1578.65   6
  -2  -4   9 4427.72 744.209   6
   2  -4  -9 2397.61 591.979   4
  -2   4  -9 3364.46 694.163   5
   2   4   9 3357.67 746.204   3
  -2   4  -9 2683.96 674.281   1
   2   4   9 2780.57 493.801   7
   2  -4 -10 303.250 338.100   4
   2   4  10 399.623 266.702   7
  -2  -4  10 603.959 406.402   6
  -2   4 -10 1023.95 548.943   1
  -2   4 -10-170.860 393.811   5
   2   4  10 863.244 501.946   3
  -2  -4  11 6187.46 908.390   6
   2  -4 -11 6460.61 929.407   4
  -2   4 -11 8771.07 1143.38   1
  -2   4 -11 7447.41 1054.31   5
   2   4  11 6888.01 1108.55   3
   2   4  11 7489.73 863.195   7
  -2   4 -12 12650.6 1389.83   5
  -2  -4  12 7774.76 1045.72   6
   2  -4 -12 10029.9 1155.64   4
   2   4  12 12118.3 1433.94   3
  -2   4 -12 8952.42 1180.94   1
   2   4  12 8972.39 993.295   7
  -2  -4  13 2902.30 682.705   6
   2  -4 -13 1281.69 501.250   4
  -2   4 -13 1516.71 643.864   1
  -2   4 -13 2239.19 678.259   5
   2   4  13 1456.65 469.838   7
   2   4  13 1573.82 623.542   3
  -2  -4  14 8384.29 1131.91   6
   2  -4 -14 9524.39 1195.15   4
   2  -4 -14 8859.41 1321.75   8
  -2   4 -14 9389.13 1307.61   5
   2   4  14 9849.64 1392.96   3
   2   4  14 9467.25 1121.48   7
  -2  -4  15 1719.81 628.709   6
   2  -4 -15 866.519 463.154   4
   2  -4 -15 1575.67 646.156   8
   2   4  15 631.418 384.820   7
   2   4  15-286.415 430.784   3
  -2   4 -15 1687.23 683.038   5
   2  -4 -16 3051.59 867.414   8
  -2  -4  16 3364.49 776.649   6
   2  -4 -16 3833.42 821.175   4
  -2   4 -16 3535.44 937.550   5
   2   4  16 4692.58 1049.65   3
   2   4  16 4409.15 847.947   7
  -2  -4  17 4295.25 874.971   6
   2  -4 -17 4189.29 915.364   4
   2  -4 -17 4953.85 1095.84   8
  -2   4 -17 4838.43 1056.58   5
   2   4  17 5232.62 1153.49   3
   2  -4 -18 541.658 440.056   4
   2  -4 -18 730.134 568.991   8
   2  -5  17 325.331 549.874   6
  -2   5  17 1076.37 621.822   7
  -2  -5 -17 564.302 626.001   8
   2  -5  16-222.074 547.151   6
   2   5 -16-57.1302 397.134   5
  -2  -5 -16-150.841 552.350   8
  -2   5  16 517.837 525.131   7
   2  -5  15 1852.45 678.711   6
   2   5 -15 1714.72 652.970   5
  -2  -5 -15 3136.86 888.130   8
  -2   5  15 1639.69 634.813   7
   2  -5  14 720.964 455.071   6
   2   5 -14 451.449 512.485   5
  -2  -5 -14 1608.50 696.850   8
  -2   5  14 1425.69 589.778   7
   2   5 -14 467.832 290.248   1
   2  -5  13 4754.33 973.627   6
   2   5 -13 4634.96 967.070   5
   2   5 -13 2773.65 639.167   1
  -2   5  13 4384.90 916.969   7
  -2  -5 -13 4088.71 937.854   8
   2  -5  12 3915.13 865.996   6
   2   5 -12 4449.70 925.548   5
  -2   5  12 3649.71 645.893   2
  -2  -5 -12 5338.90 1049.24   8
  -2   5  12 4709.99 905.770   7
   2   5 -12 3927.99 736.679   1
   2  -5  11 4511.00 883.412   6
  -2  -5 -11 2531.46 744.521   8
   2   5 -11 3469.20 810.345   5
   2   5 -11 3504.67 686.814   1
  -2   5  11 2504.49 540.389   2
  -2   5  11 2121.57 628.211   7
   2   5 -10 7090.32 918.526   1
   2  -5  10 6917.04 1078.61   6
  -2   5  10 6748.46 830.852   2
  -2  -5 -10 6656.07 1094.19   8
   2   5 -10 6135.17 1016.61   5
  -2   5  10 6967.64 1043.47   7
   2  -5   9 7480.16 1071.19   6
  -2   5   9 5836.17 946.608   7
  -2   5   9 6938.60 830.054   2
  -2  -5  -9 7293.34 720.112   9
  -2  -5  -9 8396.53 1143.46   8
   2   5  -9 6904.16 896.281   1
   2   5  -9 6407.52 995.326   5
   2  -5   8 12645.4 1335.21   6
  -2  -5  -8 10401.6 852.546   9
  -2  -5  -8 11413.9 1303.54   8
   2   5  -8 11094.4 1257.49   5
  -2   5   8 12427.6 1302.22   7
  -2   5   8 11507.7 1052.69   2
  -2  -5  -7 22366.5 1241.66   9
  -2  -5  -7 23374.0 1786.06   8
   2   5  -7 18566.7 878.518   3
  -2   5   7 20149.7 1392.95   2
   2   5  -7 21246.0 1667.48   5
   2  -5   7 19286.6 1598.12   6
  -2   5   7 23993.2 1730.15   7
   2   5  -6 931.284 407.392   2
  -2   5   6 609.821 342.109   2
   2  -5   6 1116.64 518.699   6
   2   5  -6 899.634 210.429   3
  -2  -5  -6 1188.34 321.982   9
  -2   5   6 360.898 381.045   7
  -2  -5  -6 1285.31 531.081   8
   2   5  -6 1180.68 526.056   5
   2   5  -5 14911.7 1333.05   5
   2   5  -5 14517.6 1225.31   2
  -2  -5  -5 15726.6 1368.14   8
  -2   5   5 12464.4 1101.78   2
  -2  -5  -5 14321.8 984.434   9
   2   5  -5 13624.6 748.437   3
   2  -5   5 14819.0 1330.56   6
  -2   5   5 14222.1 1295.09   7
  -2  -5  -4 27505.7 1392.18   9
  -2   5   4 28389.0 1764.80   7
   2  -5   4 24019.7 763.622   3
   2   5  -4 27054.1 1118.53   3
   2  -5   4 22158.8 732.243   3
   2   5  -4 29088.8 1725.11   2
  -2   5   4 26103.8 1559.61   2
   2   5  -4 26675.7 1741.57   5
  -2  -5  -4 26931.0 1748.96   8
   2  -5   4 27196.3 1740.00   6
   2   5  -3 2303.65 347.199   3
  -2  -5  -3 3744.71 696.550   6
  -2   5   3 1630.13 154.465   9
  -2   5   3 1699.85 160.755   9
  -2  -5  -3 2035.29 409.995   9
  -2  -5  -3 2380.12 513.320   8
  -2   5   3 2990.41 620.481   7
  -2   5   3 2202.20 487.355   2
   2  -5   3 2323.31 257.707   3
   2   5  -3 2378.91 554.866   2
   2  -5   3 1565.42 496.099   6
  -2  -5  -2 17941.0 1407.61   6
   2   5  -2 14847.7 895.776   3
   2  -5   2 14524.1 765.264   3
   2   5  -2 15651.6 1267.03   2
  -2  -5  -2 17842.7 1311.10   8
  -2   5   2 16351.6 1233.84   2
  -2  -5  -2 14491.6 1048.45   9
   2  -5   2 15968.4 1244.42   6
  -2  -5  -1 15585.7 1316.24   6
   2   5  -1 12471.0 1139.29   2
   2  -5   1 14043.3 1209.64   4
  -2  -5  -1 13188.5 1011.40   9
   2   5  -1 14222.3 923.223   3
  -2   5   1 13222.8 1128.63   2
  -2  -5  -1 12598.1 1039.82   8
   2  -5   1 13462.0 1101.54   6
   2   5   0 2315.13 548.479   2
   2  -5   0 2789.08 514.339   6
  -2  -5   0 2163.61 600.919   6
  -2  -5   0 1505.84 409.132   9
  -2  -5   0 1270.44 354.477   8
   2  -5   0 2095.59 524.190   4
   2   5   0 1981.60 403.770   3
  -2   5   0 2503.46 585.706   2
   2   5   1 12818.0 1177.75   2
   2   5   1 12722.1 990.000   3
  -2   5  -1 11491.3 930.218   5
  -2  -5   1 13690.4 933.143   8
   2  -5  -1 12731.6 1116.99   4
   2  -5  -1 13837.8 1051.17   6
  -2  -5   1 12505.7 1203.33   6
   2  -5  -2 14923.2 1213.72   4
   2   5   2 13321.2 713.127   4
  -2  -5   2 14119.0 1255.14   6
  -2   5  -2 15122.4 1086.33   5
   2  -5  -2 14686.7 1067.00   6
   2   5   2 15299.6 1121.54   3
  -2  -5   2 15355.0 932.074   8
   2   5   2 15574.9 847.066   7
   2   5   3 1980.17 242.873   4
  -2  -5   3 3287.52 683.512   6
   2  -5  -3 2354.73 447.838   6
   2   5   3 2742.60 366.116   7
  -2   5  -3 2511.52 480.330   5
   2   5   3 2204.49 513.577   3
  -2  -5   3 2604.86 353.719   8
   2  -5  -3 2085.65 513.944   4
  -2  -5   4 25638.6 984.895   8
   2   5   4 28620.1 1706.41   3
  -2   5  -4 26768.9 1573.20   5
   2   5   4 27660.6 1208.41   7
   2  -5  -4 28973.0 1713.97   4
  -2   5  -4 24946.7 1714.05   1
   2   5   4 23966.5 863.301   4
  -2  -5   4 27797.8 1798.21   6
   2  -5  -4 27458.3 1420.38   6
   2  -5  -5 12498.0 931.091   6
   2   5   5 14026.1 1274.11   3
   2  -5  -5 13613.9 1184.66   4
  -2   5  -5 13597.1 1152.34   5
   2   5   5 13267.7 842.962   7
  -2   5  -5 13275.7 1275.36   1
  -2  -5   5 15103.4 1336.64   6
   2  -5  -6 829.471 409.290   4
  -2  -5   6 820.625 463.519   6
  -2   5  -6 965.399 447.964   5
  -2   5  -6 791.353 485.754   1
   2   5   6 1230.58 287.885   7
   2   5   6 1091.92 525.391   3
   2   5   7 21991.4 1689.86   3
   2   5   7 19864.6 1178.63   7
  -2   5  -7 22087.7 1590.39   5
  -2   5  -7 21304.0 1674.99   1
   2  -5  -7 21369.4 1532.21   4
  -2  -5   7 18741.4 1540.42   6
   2  -5  -8 10270.4 1091.02   4
  -2   5  -8 12382.6 1302.20   1
  -2  -5   8 9766.36 1128.70   6
  -2   5  -8 10459.0 1150.58   5
   2   5   8 10228.2 877.926   7
   2   5   8 12731.0 1368.71   3
   2  -5  -9 7732.46 965.839   4
  -2  -5   9 7819.55 1045.19   6
   2   5   9 7559.71 796.433   7
  -2   5  -9 6003.14 929.027   5
   2   5   9 6352.93 1015.95   3
  -2   5  -9 6981.37 1038.73   1
   2  -5 -10 6609.47 926.024   4
  -2  -5  10 7506.07 1055.45   6
  -2   5 -10 8031.04 1115.82   1
  -2   5 -10 8986.82 1133.88   5
   2   5  10 8874.34 901.130   7
   2   5  10 5484.03 988.222   3
   2  -5 -11 3548.05 744.088   4
  -2   5 -11 2970.98 768.572   1
  -2   5 -11 2394.12 717.361   5
   2   5  11 3404.86 844.425   3
   2   5  11 4536.45 698.110   7
  -2  -5  11 3152.91 745.854   6
  -2  -5  12 2952.55 767.019   6
  -2   5 -12 4600.12 902.675   1
   2   5  12 3190.84 819.962   3
   2  -5 -12 3941.12 761.771   4
   2   5  12 4105.36 703.657   7
  -2   5 -12 4356.26 892.303   5
   2  -5 -13 3039.42 701.552   4
  -2  -5  13 2281.00 649.571   6
  -2   5 -13 1792.26 657.686   5
   2  -5 -13 2499.76 819.116   8
  -2   5 -13 4013.15 854.293   1
   2   5  13 3179.28 863.629   3
  -2  -5  14 1196.93 527.249   6
   2  -5 -14 1271.99 519.504   4
   2  -5 -14 1032.66 672.749   8
   2   5  14 2361.93 777.619   3
  -2   5 -14 1299.64 580.202   5
  -2   5 -14 1851.31 628.906   1
  -2  -5  15 2355.69 718.106   6
   2  -5 -15 2781.99 865.443   8
  -2   5 -15 1679.29 606.749   1
  -2   5 -15 3144.86 825.646   5
   2  -5 -15 2206.01 680.081   4
   2   5  15 2752.23 831.515   3
  -2  -5  16 1387.16 625.404   6
   2  -5 -16 942.509 466.571   4
   2   5  16 1760.93 664.387   3
  -2   5 -16 1510.30 631.571   5
   2  -5 -16 84.0375 373.006   8
  -2   5 -17 1072.17 671.309   5
  -2  -5  17 653.531 461.496   6
   2  -5 -17 405.904 540.651   8
  -2   6  16-514.957 495.264   7
   2  -6  15 493.716 442.145   6
  -2  -6 -15 1411.63 724.117   8
   2   6 -15 1541.01 753.061   5
  -2   6  15 1329.74 600.303   7
   2   6 -14 2014.52 623.045   1
   2  -6  14 2779.48 830.792   6
  -2   6  14 3159.94 844.769   7
   2   6 -14 1889.00 766.328   5
  -2  -6 -14 1322.55 719.946   8
   2  -6  13-126.548 438.576   6
   2   6 -13 644.602 557.084   5
  -2  -6 -13 262.331 480.045   8
  -2   6  13 49.0683 360.118   7
   2   6 -13 781.008 468.777   1
   2  -6  12 1393.65 606.531   6
   2   6 -12 1457.69 533.894   1
   2   6 -12 2247.80 725.221   5
  -2  -6 -12 1499.93 631.921   8
  -2   6  12 1088.57 500.574   7
   2  -6  11 14208.1 1624.49   6
   2   6 -11 12415.2 1487.01   5
  -2   6  11 13221.9 1489.45   7
  -2  -6 -11 16214.8 1747.39   8
  -2   6  11 12812.9 1250.25   2
   2   6 -11 13268.5 1371.39   1
   2  -6  10 1173.80 542.807   6
  -2   6  10 913.109 392.804   2
   2   6 -10 579.057 546.834   5
  -2  -6 -10 1361.86 611.292   8
   2   6 -10 1112.28 493.654   1
  -2   6  10 1458.68 516.386   7
   2  -6   9 7702.43 1138.34   6
  -2   6   9 8356.55 1000.64   2
   2   6  -9 5807.06 984.657   5
   2   6  -9 7406.60 1024.57   1
  -2   6   9 7718.95 1100.58   7
  -2  -6  -9 6761.29 1110.49   8
  -2   6   8 419.752 344.966   2
   2  -6   8 719.711 447.328   6
  -2  -6  -8 757.574 498.030   8
   2   6  -8 653.884 469.380   5
  -2   6   8 1879.42 631.869   7
  -2   6   7 1028.54 434.006   2
   2  -6   7 951.134 552.266   6
  -2   6   7 1227.42 558.462   7
  -2  -6  -7 917.564 558.292   8
   2   6  -7 1652.79 566.207   5
   2   6  -6 2008.34 600.964   5
   2  -6   6 2683.66 631.845   6
  -2   6   6 3081.84 680.295   7
  -2  -6  -6 3224.48 485.379   9
  -2  -6  -6 3457.47 778.871   8
   2   6  -6 1579.01 520.846   2
  -2   6   6 4016.87 689.128   2
  -2  -6  -5 17243.3 1128.66   9
   2   6  -5 18328.2 1589.99   5
   2   6  -5 17994.4 1491.40   2
  -2  -6  -5 16881.9 1504.80   8
  -2   6   5 17365.6 1400.18   2
  -2   6   5 14988.0 1435.43   7
   2  -6   5 18105.3 1550.19   6
   2  -6   4 3247.44 688.540   6
  -2  -6  -4 3826.32 556.598   9
  -2  -6  -4 3680.38 733.932   8
   2   6  -4 3304.58 718.439   5
  -2   6   4 3288.66 683.462   7
   2   6  -4 3062.27 657.486   2
   2   6  -4 3109.21 361.780   3
  -2   6   4 3051.39 621.030   2
  -2  -6  -3 39346.0 2319.80   6
  -2  -6  -3 41040.2 1888.46   9
  -2  -6  -3 41518.8 2210.75   8
   2   6  -3 39799.5 2253.75   2
  -2   6   3 40829.3 2272.44   7
   2   6  -3 39049.8 1512.75   3
  -2   6   3 37546.2 2118.51   2
   2  -6   3 38376.3 2211.27   6
  -2  -6  -2 12726.8 1301.37   6
   2   6  -2 11489.0 1183.15   2
   2   6  -2 11993.3 834.513   3
  -2  -6  -2 11074.6 1075.71   8
  -2   6   2 11180.3 1150.76   2
   2  -6   2 13845.9 1257.32   6
   2   6  -1 7029.78 970.328   2
   2  -6   1 7829.63 912.157   6
  -2  -6  -1 7517.30 1007.69   6
  -2  -6  -1 8177.65 892.578   8
  -2   6   1 6868.95 909.944   2
   2  -6   1 8201.99 1013.79   4
   2   6  -1 6913.75 691.795   3
   2  -6   0 889.747 424.048   6
  -2  -6   0 913.698 425.122   6
   2   6   0 1183.27 486.823   2
  -2  -6   0 548.116 311.764   8
  -2   6   0 744.642 444.098   2
  -2   6   0 193.100 289.382   5
   2  -6   0 887.555 449.447   4
   2   6   0 646.950 352.148   3
   2  -6  -1 7739.41 885.316   6
   2   6   1 7647.71 828.857   3
  -2  -6   1 8321.71 1059.71   6
  -2   6  -1 7866.01 864.149   5
  -2  -6   1 8914.00 838.356   8
   2   6   1 7777.67 991.462   2
   2  -6  -1 8615.32 1037.34   4
  -2  -6   2 14324.2 1366.04   6
  -2   6  -2 11150.6 1037.86   5
   2   6   2 12161.5 1075.42   3
  -2  -6   2 12892.3 919.542   8
   2   6   2 10811.2 1201.78   2
   2   6   2 12801.1 880.594   7
   2  -6  -2 11450.7 1162.20   4
   2  -6  -2 10390.8 1006.47   6
  -2  -6   3 38222.6 1540.30   8
   2   6   3 35621.7 2215.70   2
   2   6   3 38160.3 1607.68   7
   2  -6  -3 36320.0 2065.00   4
  -2   6  -3 38399.0 2022.85   5
   2   6   3 38237.9 2036.18   3
  -2  -6   3 38768.6 2300.77   6
   2  -6  -3 37515.2 1935.02   6
   2   6   4 3866.49 722.928   3
  -2   6  -4 3813.01 779.970   1
  -2  -6   4 3600.64 782.734   6
   2  -6  -4 2190.05 499.732   6
   2   6   4 3426.56 464.324   7
  -2   6  -4 3382.67 627.440   5
   2  -6  -4 3535.80 664.745   4
   2   6   5 18373.9 1494.91   3
  -2   6  -5 16841.8 1397.45   5
   2  -6  -5 16977.2 1232.01   6
  -2   6  -5 16024.5 1513.77   1
   2   6   5 17289.7 1063.07   7
   2  -6  -5 19310.0 1505.07   4
  -2  -6   5 17475.5 1589.87   6
   2  -6  -6 3337.95 666.998   4
  -2  -6   6 3904.97 806.647   6
  -2   6  -6 3498.87 714.298   5
   2   6   6 3554.00 500.849   7
  -2   6  -6 3353.07 737.524   1
   2   6   6 1671.96 517.712   3
   2  -6  -7 1210.02 469.935   4
  -2  -6   7 1075.37 546.662   6
   2   6   7 1402.31 335.267   7
  -2   6  -7 1063.93 520.183   5
   2   6   7 873.015 475.238   3
  -2   6  -7 1955.44 623.190   1
   2  -6  -8 1048.62 457.705   4
  -2  -6   8 536.230 371.760   6
  -2   6  -8 483.349 406.223   1
  -2   6  -8 1351.52 533.689   5
   2   6   8 955.484 502.669   3
   2  -6  -9 7828.67 1020.02   4
  -2   6  -9 9624.38 1254.47   1
  -2  -6   9 6658.54 1043.28   6
  -2   6  -9 7052.41 1048.35   5
   2   6   9 8905.02 1232.98   3
   2  -6 -10 1303.36 501.395   4
  -2  -6  10 1597.97 612.068   6
  -2   6 -10 1182.34 549.998   5
   2   6  10-31.4419 454.524   3
  -2   6 -10-312.555 552.594   1
  -2  -6  11 14153.0 1545.22   6
   2   6  11 12717.1 1537.51   3
   2  -6 -11 14496.6 1423.55   4
  -2   6 -11 15610.5 1622.83   5
  -2   6 -11 14425.2 1606.65   1
   2  -6 -12 1327.30 517.374   4
  -2  -6  12 1063.00 527.917   6
  -2   6 -12 1840.66 707.879   1
  -2   6 -12 1411.43 594.676   5
   2  -6 -12 786.999 579.078   8
   2   6  12 960.350 577.620   3
   2  -6 -13 52.6088 449.529   8
   2  -6 -13 80.3349 299.732   4
  -2  -6  13 174.999 388.319   6
  -2   6 -13 177.622 455.423   1
   2   6  13 527.624 604.916   3
  -2   6 -13-266.420 428.718   5
  -2  -6  14 1117.63 561.875   6
  -2   6 -14 642.592 530.634   1
  -2   6 -14 2095.54 745.963   5
   2  -6 -14 2389.58 865.556   8
   2   6  14 1815.47 726.996   3
  -2   6 -15 2575.13 845.511   1
   2   6  15 866.601 665.855   3
  -2  -6  15 695.837 511.254   6
  -2   6 -15 1108.01 581.010   5
   2  -6 -15 1702.75 709.319   8
  -2  -6  16-686.877 533.118   6
  -2   6 -16-725.048 528.874   1
  -2  -6  17 3814.13 973.245   6
  -2   7  15 2038.28 712.070   7
  -2   7  14 1059.84 621.910   7
   2   7 -13 2746.22 743.450   1
   2   7 -13 2528.35 776.488   5
   2  -7  13 1159.85 712.296   6
  -2  -7 -13 2214.98 809.047   8
  -2   7  13 1991.68 713.320   7
   2   7 -12 1370.80 511.912   1
  -2  -7 -12 2242.47 836.745   8
   2   7 -12 736.570 569.625   5
  -2   7  12 1259.15 582.714   7
  -2   7  11 3106.94 689.804   2
   2  -7  11 2527.52 783.549   6
  -2   7  11 2975.94 794.900   7
  -2  -7 -11 2220.31 808.422   8
   2   7 -11 2702.63 781.123   5
   2   7 -11 3659.48 809.292   1
   2   7 -10 9281.95 1231.19   1
  -2   7  10 8636.25 1110.35   2
   2  -7  10 8987.56 1322.34   6
   2   7 -10 10551.8 1437.74   5
  -2  -7 -10 7369.68 1251.53   8
  -2   7  10 11159.0 1382.46   7
  -2   7   9 378.605 345.932   2
   2  -7   9 723.575 473.522   6
  -2  -7  -9 988.396 584.717   8
   2   7  -9 1495.41 646.202   5
  -2   7   9 605.406 457.998   7
  -2   7   8 3054.24 649.868   2
   2  -7   8 3208.51 787.137   6
   2   7  -8 3986.48 865.513   5
  -2   7   8 4755.82 889.355   7
  -2  -7  -8 2573.55 783.859   8
   2  -7   7 5481.81 1010.30   6
  -2  -7  -7 7313.14 1128.14   8
   2   7  -7 5598.29 1014.32   5
  -2   7   7 7719.74 1119.68   7
  -2   7   7 6632.09 959.464   2
   2  -7   6 3009.04 786.773   6
   2   7  -6 2127.48 634.624   2
  -2  -7  -6 1663.85 614.200   8
   2   7  -6 1485.54 573.461   5
  -2   7   6 2091.82 613.222   7
  -2   7   6 1736.15 527.896   2
   2  -7   5 3032.63 736.732   6
   2   7  -5 1642.43 540.381   2
  -2  -7  -5 3720.24 785.851   8
   2   7  -5 2639.92 738.898   5
  -2   7   5 1304.68 561.228   7
  -2   7   5 3421.63 706.884   2
  -2  -7  -4 7606.27 1023.37   8
   2   7  -4 7688.21 1077.39   5
  -2   7   4 7862.81 1067.72   7
   2   7  -4 7596.41 1089.15   2
   2  -7   4 7446.46 1075.45   6
  -2   7   4 7548.42 1020.26   2
  -2  -7  -3 3074.28 697.616   8
   2  -7   3 2012.97 611.126   6
  -2   7   3 3643.10 742.258   7
  -2  -7  -3 1398.37 519.334   6
  -2   7   3 3331.90 712.703   2
   2   7  -3 2282.75 666.650   2
   2  -7   2 9709.20 1148.56   6
  -2  -7  -2 11410.0 1324.78   6
  -2  -7  -2 7865.79 988.875   8
  -2   7   2 8737.03 1104.95   2
   2   7  -2 11517.0 1310.91   2
  -2  -7  -1 22528.2 1849.55   6
  -2   7   1 24482.2 1841.23   2
  -2  -7  -1 20597.7 1533.81   8
   2   7  -1 22958.3 1834.23   2
   2  -7   1 22855.4 1729.98   6
   2   7   0 12481.3 1372.18   2
  -2   7   0 10811.3 1099.62   5
   2  -7   0 11924.8 1218.16   6
  -2  -7   0 12321.3 1373.71   6
  -2  -7   0 11732.2 1075.04   8
   2   7   0 11397.1 985.878   3
  -2   7   0 8451.62 1119.85   2
   2   7   1 24717.1 1507.00   3
  -2   7  -1 21336.0 1565.99   5
   2  -7  -1 22950.7 1732.60   4
  -2  -7   1 21642.2 1404.04   8
   2   7   1 20715.6 1781.81   2
   2  -7  -1 24935.0 1738.08   6
  -2  -7   1 20723.2 1788.19   6
  -2  -7   2 8848.38 814.902   8
   2  -7  -2 8780.80 1071.73   4
   2  -7  -2 9629.94 1067.32   6
  -2  -7   2 9169.99 1208.37   6
   2   7   2 8686.68 1173.53   2
  -2   7  -2 10939.3 1117.85   5
   2   7   2 10705.5 1051.97   3
   2   7   2 11040.5 891.637   7
  -2  -7   3 3580.47 764.928   6
   2  -7  -3 3035.20 604.220   6
   2   7   3 2680.89 722.745   2
  -2   7  -3 2966.94 631.445   5
   2   7   3 1992.74 558.035   3
   2  -7  -3 1826.99 523.708   4
  -2  -7   4 5437.00 975.230   6
  -2   7  -4 6098.01 876.608   5
   2  -7  -4 7499.64 902.476   6
   2   7   4 5949.44 904.547   3
   2   7   4 7539.71 1104.05   2
   2  -7  -4 7080.26 972.406   4
  -2   7  -5 4335.84 905.271   1
  -2  -7   5 2501.21 735.638   6
   2  -7  -5 2576.24 555.610   6
   2   7   5 2605.04 691.443   2
  -2   7  -5 4431.35 792.523   5
   2   7   5 2100.55 598.036   3
   2  -7  -5 2057.96 583.199   4
   2  -7  -6 1543.78 492.201   4
  -2  -7   6 1690.94 607.023   6
   2  -7  -6 2416.40 533.978   6
  -2   7  -6 2042.75 603.015   5
  -2   7  -6 1597.89 625.346   1
   2   7   6 2060.40 625.913   3
   2  -7  -7 7800.92 1038.11   4
  -2  -7   7 7014.20 1108.27   6
  -2   7  -7 6623.66 1019.31   5
   2   7   7 6515.59 1031.64   3
  -2   7  -7 6825.55 1103.56   1
  -2  -7   8 4030.07 901.940   6
  -2   7  -8 3103.08 792.132   1
  -2   7  -8 4668.40 885.045   5
   2   7   8 5209.41 954.061   3
   2  -7  -8 5098.37 848.108   4
   2  -7  -9 23.7240 283.899   4
  -2  -7   9 340.254 390.242   6
  -2   7  -9 296.210 421.823   1
   2   7   9 470.399 507.250   3
   2  -7 -10 8400.92 1104.96   4
  -2  -7  10 12249.0 1506.83   6
  -2   7 -10 8235.69 1219.60   5
   2   7  10 10016.1 1358.04   3
  -2   7 -10 8477.89 1292.64   1
  -2  -7  11 2775.66 776.966   6
   2  -7 -11 5938.28 999.629   4
   2  -7 -11 2969.78 919.462   8
  -2   7 -11 4111.41 940.509   5
  -2   7 -11 3411.08 902.847   1
   2   7  11 3161.21 906.355   3
  -2  -7  12 3824.40 885.358   6
   2  -7 -12 2580.09 927.419   8
  -2   7 -12 3266.84 863.509   5
  -2   7 -12 1963.75 707.162   1
   2   7  12 1138.95 591.134   3
  -2  -7  13 3210.85 901.447   6
  -2   7 -13 2266.42 823.863   1
   2  -7 -13 2301.53 798.021   8
  -2   7 -13 2711.25 789.863   5
   2   7  13 3340.91 956.652   3
  -2  -7  14 631.813 494.716   6
  -2   7 -14 1260.73 662.151   1
  -2   7 -14 447.771 486.111   5
   2   7  14-40.6977 365.223   3
  -2  -7  15 3965.80 1015.41   6
  -2   8  14 3926.83 983.890   7
   2   8 -13 1448.91 586.889   1
  -2   8  13 70.2822 363.476   7
   2   8 -12 908.701 486.722   1
  -2   8  12 1021.47 561.756   7
  -2  -8 -12 1405.84 737.429   8
   2  -8  11 929.863 516.605   6
   2   8 -11 1211.51 596.131   1
   2   8 -11 1008.38 590.013   5
  -2  -8 -11 2073.10 748.523   8
  -2   8  11 1675.55 647.351   7
   2   8 -10-43.4043 344.870   1
   2   8 -10 84.4772 407.026   5
  -2  -8 -10 201.109 532.906   8
  -2   8  10 371.782 472.423   7
   2  -8  10 358.221 511.104   6
  -2   8  10-221.793 407.096   2
   2  -8   9 359.988 467.236   6
   2   8  -9 198.727 363.346   5
   2   8  -9 130.405 370.591   1
  -2  -8  -9 103.568 368.339   8
  -2   8   9 610.205 484.721   7
  -2   8   9 137.072 276.744   2
   2  -8   8 16719.8 1799.19   6
  -2   8   8 12530.5 1498.64   7
  -2  -8  -8 10666.0 1491.10   8
   2   8  -8 13084.3 1618.23   5
  -2   8   8 12497.8 1432.45   2
   2  -8   7 507.341 432.155   6
   2   8  -7 290.094 400.804   5
  -2   8   7 195.534 365.782   7
  -2   8   7 372.777 423.125   2
   2  -8   6 12565.7 1509.85   6
  -2   8   6 14165.8 1549.56   7
  -2  -8  -6 15481.4 1645.16   8
   2   8  -6 14341.6 1625.92   5
  -2   8   6 10983.8 1330.99   2
   2  -8   5 1285.18 524.963   6
   2   8  -5 1802.79 634.271   5
  -2  -8  -5 1582.55 566.745   8
   2   8  -5 1586.16 656.018   2
  -2   8   5 1458.68 590.223   7
  -2   8   5 1640.83 583.850   2
   2  -8   4 4009.40 910.767   6
   2   8  -4 5090.89 970.062   2
  -2  -8  -4 5560.39 957.073   8
   2   8  -4 4109.75 891.368   5
  -2   8   4 6008.08 1012.39   7
  -2   8   4 4687.81 868.280   2
   2  -8   3 529.663 455.675   6
  -2   8   3 1260.04 570.617   2
  -2   8   3 85.2493 368.448   7
  -2  -8  -3-398.904 469.743   6
   2   8  -3 332.837 390.992   5
  -2  -8  -3 709.334 453.944   8
   2   8  -3 1259.29 546.937   2
   2   8  -2 6371.26 1070.20   2
   2  -8   2 5498.18 940.870   6
  -2  -8  -2 6835.19 1119.42   6
  -2  -8  -2 7457.34 1002.95   8
  -2   8   2 4929.55 901.383   7
  -2   8   2 6988.32 1072.95   2
   2  -8   1 2565.98 702.727   6
  -2  -8  -1 2234.91 663.817   6
  -2  -8  -1 2465.53 578.025   8
  -2   8   1 2052.74 639.800   2
  -2   8   1 1452.41 450.261   5
   2   8  -1 2996.59 796.968   2
   2  -8   0 11446.3 1313.86   6
  -2  -8   0 13123.1 1510.25   6
  -2   8   0 10298.4 1159.42   5
   2   8   0 13186.4 1501.87   2
   2   8   1 2190.11 698.122   2
   2  -8  -1 2667.49 663.213   6
  -2  -8   1 1278.78 598.958   6
  -2   8  -1 2569.87 613.753   5
   2   8   2 6349.38 1058.96   2
   2  -8  -2 5859.27 919.887   6
  -2  -8   2 6002.49 1056.16   6
  -2   8  -2 5598.89 874.574   5
   2  -8  -2 5841.65 952.007   4
  -2  -8   3 1540.33 687.105   6
   2  -8  -3 891.738 420.908   6
   2   8   3 738.170 505.890   2
   2   8   3 491.623 364.847   3
  -2   8  -3 1186.30 498.362   5
   2  -8  -3 1078.59 499.768   4
  -2  -8   4 4321.57 920.064   6
   2   8   4 4143.07 908.400   2
   2  -8  -4 4910.35 827.084   6
   2   8   4 4086.68 774.886   3
   2  -8  -4 6255.44 945.624   4
  -2   8  -4 5330.63 899.777   5
  -2  -8   5 857.701 551.729   6
  -2   8  -5 1987.46 698.894   1
   2  -8  -5 1596.54 516.376   6
   2   8   5 1584.66 638.692   2
   2   8   5 1387.97 543.684   3
  -2   8  -5 2475.81 683.329   5
   2  -8  -5 747.831 411.968   4
  -2  -8   6 15122.2 1696.51   6
  -2   8  -6 15410.4 1553.20   5
   2   8   6 15058.6 1671.10   2
   2   8   6 13578.0 1444.91   3
   2  -8  -6 13932.2 1421.67   4
  -2   8  -6 15029.3 1685.69   1
  -2   8  -7 790.353 487.823   1
  -2   8  -7 1835.90 609.649   5
  -2  -8   7-126.809 532.784   6
   2   8   7 738.707 442.513   2
   2   8   7 904.476 539.053   3
   2  -8  -7 611.446 459.619   4
   2   8   8 13019.2 1611.78   2
  -2  -8   8 13764.5 1652.75   6
   2   8   8 13423.0 1525.21   3
  -2   8  -8 14807.1 1610.16   5
  -2   8  -8 12093.5 1563.27   1
   2  -8  -8 14564.8 1459.98   4
   2   8   9-481.847 471.554   2
  -2  -8   9 691.825 588.291   6
   2   8   9 298.036 353.554   3
  -2   8  -9 1192.41 649.360   1
  -2   8  -9 1037.07 594.801   5
   2   8  10 111.343 366.840   3
  -2   8 -10-393.287 447.713   1
  -2  -8  10-1080.15 627.890   6
  -2   8 -10-66.5288 408.811   5
   2  -8 -10-288.446 555.864   8
  -2  -8  11 1245.27 662.311   6
   2  -8 -11 864.705 634.848   8
  -2   8 -11 1532.74 634.048   5
  -2   8 -11-90.4223 477.978   1
   2   8  11 920.101 516.900   3
  -2   8 -12-304.958 431.703   5
   2   8  12-1176.65 657.340   3
   2   9 -11-764.589 553.875   1
  -2   9  11-80.5101 404.615   7
   2   9 -10 1289.99 611.393   1
  -2   9  10 1192.09 558.008   7
   2   9  -9 315.055 427.440   1
  -2   9   9-175.559 368.617   2
  -2   9   9 448.262 406.792   7
  -2  -9  -9 1100.75 657.858   8
   2  -9   8 1123.59 653.430   6
  -2  -9  -8 1339.61 671.778   8
  -2   9   8 170.423 408.072   7
   2   9  -8 673.278 436.860   5
  -2   9   8 781.408 464.295   2
   2  -9   7 3340.72 934.899   6
  -2  -9  -7 2957.81 836.277   8
   2   9  -7 2103.49 738.796   5
  -2   9   7 1758.31 619.336   2
  -2   9   7 2301.02 754.852   7
  -2   9   6 1874.18 685.557   2
   2  -9   6 1018.02 592.060   6
  -2  -9  -6 1130.72 593.901   8
   2   9  -6-193.951 456.518   5
  -2   9   6 283.457 413.449   7
   2  -9   5 4849.27 999.128   6
  -2   9   5 5071.80 999.016   2
  -2  -9  -5 4322.90 922.843   8
   2   9  -5 5965.80 1130.34   5
  -2   9   5 5202.62 1014.31   7
   2   9  -5 4734.56 1033.60   2
   2  -9   4 9458.29 1357.83   6
  -2   9   4 6362.62 1090.45   2
  -2  -9  -4 8754.34 1233.67   8
   2   9  -4 10531.6 1448.15   5
   2   9  -4 9428.49 1378.31   2
  -2   9   4 7716.81 1199.15   7
   2  -9   3 396.175 462.922   6
  -2  -9  -3 1077.65 632.171   6
  -2   9   3 615.685 487.667   7
  -2  -9  -3 153.428 333.467   8
   2   9  -3 795.811 497.790   5
   2   9  -3 365.600 490.922   2
  -2   9   3 1542.57 598.833   2
   2  -9   2 4796.64 931.157   6
  -2  -9  -2 3927.25 953.255   6
  -2   9   2 4661.44 968.442   2
  -2   9   2 3556.93 744.893   5
   2   9  -2 3447.88 851.440   5
  -2   9   2 3839.85 850.215   7
   2   9  -2 4863.60 1022.95   2
   2  -9   1 3225.47 785.891   6
  -2  -9  -1 3746.20 966.656   6
  -2   9   1 3834.78 844.198   2
  -2   9   1 4056.69 787.704   5
  -2   9   1 3049.54 803.356   7
   2   9  -1 5568.43 1053.01   2
   2  -9   0 603.572 477.521   6
  -2  -9   0 854.969 574.062   6
  -2   9   0 189.016 338.530   5
   2   9   0-121.976 456.767   2
   2  -9  -1 3872.65 819.923   6
  -2  -9   1 4032.32 979.886   6
  -2   9  -1 4669.84 883.487   5
   2   9   1 6172.26 1126.44   2
   2   9   2 5472.05 1097.02   2
   2  -9  -2 3861.43 825.690   6
  -2  -9   2 1956.79 734.360   6
  -2   9  -2 5275.13 931.730   5
   2   9   3 1095.64 586.054   2
  -2  -9   3 1808.32 725.402   6
   2  -9  -3 1063.10 445.871   6
  -2   9  -3 1198.35 512.479   5
   2   9   4 7331.70 1245.36   2
  -2  -9   4 9703.46 1451.78   6
   2  -9  -4 7365.18 1081.55   6
  -2   9  -4 9348.76 1239.91   5
   2  -9  -4 11956.7 1369.48   4
  -2   9  -4 9148.07 1383.68   1
  -2   9  -5 5502.80 986.602   5
   2   9   5 3465.39 937.830   2
  -2  -9   5 5045.58 1109.54   6
  -2   9  -5 4993.60 1064.63   1
   2  -9  -5 4676.25 884.567   4
   2   9   6 1659.73 665.564   2
  -2  -9   6 1000.39 623.602   6
  -2   9  -6 1323.40 560.539   5
  -2   9  -6 1699.45 713.419   1
  -2   9  -7 2574.20 793.975   1
  -2  -9   7 3931.79 958.744   6
   2   9   7 3083.87 899.252   2
   2  -9  -7 2483.37 817.361   8
  -2   9  -7 1820.44 639.411   5
  -2  -9   8 1265.61 665.647   6
   2   9   8 1315.58 629.838   2
  -2   9  -8 1455.00 600.977   5
   2   9   8 1502.40 628.768   3
  -2   9  -8-193.271 454.237   1
   2  -9  -8 912.545 578.421   8
   2   9   9 810.208 526.288   2
   2  -9  -9-236.275 504.902   8
  -2   9  -9 379.780 414.154   5
   2   9   9 1281.71 650.455   3
  -2   9 -10 1865.64 682.205   5
   2   9  10 1249.02 644.150   3
   2   9  11 31.3397 443.855   3
  -2 -10  -7-37.1217 356.297   8
  -2  10   7-63.0961 369.683   2
  -2  10   7 185.204 387.831   7
  -2 -10  -6-703.849 481.802   8
  -2  10   6-399.565 383.031   2
   2 -10   5 4489.15 1062.69   6
  -2  10   5 3297.54 874.861   2
  -2  10   5 3536.74 925.059   7
   2 -10   4-573.047 515.990   6
  -2  10   4 1027.51 515.115   2
  -2  10   4 276.354 410.197   7
   2 -10   3 5066.95 1087.44   6
  -2  10   3 3480.38 919.797   2
   2  10  -3 6957.67 1268.88   5
   2  10  -3 7136.91 1316.92   2
  -2  10   3 6212.11 1120.97   7
   2  10  -2 114.540 425.029   5
   2 -10   2 520.604 466.445   6
  -2 -10  -2 325.311 480.661   6
  -2  10   2 712.098 508.449   7
   2  10  -2 78.3597 405.300   2
   2 -10   1 2517.52 805.713   6
  -2 -10  -1 2737.67 837.141   6
   2  10  -1 2434.57 800.227   2
  -2  10   1 2006.04 692.508   7
   2  10  -1 3528.00 947.160   5
   2 -10   0-68.7010 366.363   6
  -2 -10   0 673.961 510.986   6
  -2  10   0 179.695 399.271   7
   2  10   0 794.192 499.267   2
   2 -10  -1 2387.24 738.116   6
  -2 -10   1 2018.17 796.633   6
   2  10   1 3785.94 959.993   2
   2 -10  -2 106.881 367.221   6
  -2 -10   2 411.927 579.191   6
  -2  10  -2 687.768 483.301   5
  -2  10  -3 4528.58 952.949   5
   2 -10  -3 5661.16 1092.35   8
   2 -10  -4 309.580 476.834   8
  -2  10  -4 1985.02 708.150   5
  -2  10  -5 3584.53 876.617   5
   2 -10  -5 3746.75 914.701   8
  -2  10  -6-433.210 441.289   5
   2 -10  -6 425.127 492.177   8
  -2  10  -7-164.535 329.872   5
   3   0   0 113.609 200.985   4
  -3   0   0 623.637 309.834   9
  -3   0   0 99.6566 159.396   7
   3   0   1 2762.30 387.904   4
   3   0  -1 3172.57 435.603   4
  -3   0  -1 3671.77 497.591   9
   3   0   1 3175.23 324.563   5
  -3   0   1 3019.61 437.002   9
   3   0  -1 3296.85 318.439   1
  -3   0   1 3223.65 394.921   7
  -3   0   2 78207.9 2415.39   9
   3   0   2 81023.7 2201.22   5
  -3   0  -2 78866.4 2530.54   9
   3   0  -2 77779.3 1880.88   5
   3   0  -2 73708.9 1843.71   1
   3   0   2 77265.0 2469.41   3
  -3   0   2 74481.8 2290.36   7
   3   0   2 77433.5 2220.26   4
  -3   0  -2 76442.0 2205.84   4
   3   0  -2 75501.8 2403.26   4
   3   0  -2 78998.2 2015.56   6
  -3   0  -3 10342.7 850.721   9
   3   0   3 8717.59 768.171   3
   3   0  -3 8562.28 364.294   1
  -3   0   3 8683.52 723.764   7
   3   0   3 10304.9 678.469   4
   3   0  -3 9803.74 528.388   5
  -3   0   3 9926.50 768.758   9
   3   0  -3 9813.22 781.000   4
   3   0  -3 10345.6 519.372   6
  -3   0  -4 59216.9 2238.48   9
   3   0  -4 56210.7 1672.45   5
  -3   0   4 58907.1 2059.64   9
   3   0   4 58287.8 2134.17   3
  -3   0   4 54062.1 2037.74   7
   3   0  -4 57815.7 2166.48   4
   3   0  -4 55513.6 1476.38   6
  -3   0   5 11499.7 542.242   6
  -3   0   5 13164.8 996.494   7
  -3   0   5 12491.9 719.639   5
  -3   0  -5 13142.0 945.796   5
   3   0   5 12968.9 985.430   3
  -3   0   5 13875.4 946.534   9
  -3   0  -5 13037.6 1015.88   8
   3   0  -5 12651.3 1001.36   4
   3   0  -5 11866.5 724.534   5
   3   0  -5 13433.9 568.007   6
  -3   0  -6 12815.1 1000.09   5
   3   0   6 13321.3 1032.64   3
   3   0  -6 13167.3 835.677   5
  -3   0  -6 12279.7 1014.08   8
  -3   0   6 11525.8 975.380   7
   3   0  -6 11441.4 1014.77   4
  -3   0   6 13285.6 962.657   9
  -3   0   6 11425.3 553.994   6
   3   0   7 1069.26 425.394   3
  -3   0   7 1679.14 225.149   6
   3   0  -7 1261.76 304.201   5
  -3   0  -7 1474.30 449.867   8
  -3   0   7 1646.52 475.375   7
  -3   0  -7 1417.64 423.322   5
  -3   0   8 1883.03 265.731   6
  -3   0  -8 809.871 381.674   5
  -3   0  -8 1523.93 482.501   8
   3   0  -8 1087.44 333.004   5
  -3   0   8 1244.51 417.714   7
   3   0   8 1719.37 449.454   3
   3   0  -9 15018.7 1093.81   5
  -3   0  -9 17276.2 1360.41   5
  -3   0  -9 15294.2 1243.63   8
  -3   0   9 13777.1 497.834   2
  -3   0   9 15682.6 1331.44   7
   3   0   9 16500.4 1305.16   3
  -3   0   9 14428.7 766.392   6
  -3   0 -10 19305.1 1545.20   5
   3   0  10 20532.0 1533.92   3
  -3   0 -10 22368.2 1558.37   8
  -3   0  10 21654.7 1667.96   7
   3   0 -10 20972.7 1389.42   5
  -3   0  10 20380.6 993.372   6
   3   0 -11 15908.5 1309.35   5
  -3   0 -11 14810.3 1392.91   5
  -3   0 -11 14400.5 1298.11   8
   3   0  11 15306.4 1372.53   3
  -3   0  11 16749.7 1512.03   7
  -3   0  11 17422.3 954.940   6
  -3   0 -12 21648.2 1756.65   5
   3   0 -12 21763.9 1567.59   5
   3   0  12 20689.0 1660.79   3
  -3   0  12 20050.1 1748.45   7
  -3   0 -12 19339.8 1548.29   8
  -3   0  12 21835.9 1142.64   6
  -3   0 -13 1872.16 671.629   5
  -3   0 -13 744.217 482.106   8
   3   0 -13 1288.85 517.184   5
   3   0  13 276.033 384.274   3
  -3   0  13 456.596 504.271   7
   3   0  14 120.297 446.411   3
   3   0 -14-40.5275 340.082   5
  -3   0 -14 396.433 419.007   5
  -3   0 -14-236.038 327.504   8
  -3   0  14 495.003 507.850   7
  -3   0  15 1092.38 558.786   7
  -3   0 -15-244.782 442.537   5
   3   0 -15 247.349 384.272   5
   3   0  15 487.906 505.974   3
   3   0 -15 339.179 345.909   8
  -3   0 -15 488.092 382.646   8
  -3   0 -16 5687.14 938.599   8
   3   0  16 4455.32 917.091   3
   3   0 -16 4389.90 852.691   5
  -3   0  16 3162.82 930.835   7
  -3   0 -16 5306.50 1062.20   5
  -3   0 -17 1634.62 692.417   5
   3   0 -17 2408.29 704.668   5
  -3   0 -17 2202.76 644.262   8
  -3   0  17 3445.00 983.188   7
   3   0  17 1492.13 627.689   3
   3   0  18 14674.2 1703.15   3
  -3   0 -18 17902.4 2001.68   5
   3   0 -18 13018.6 1569.82   5
  -3   0 -18 13081.7 1503.29   8
  -3   0  18 15740.2 1903.37   7
   3   0  19 6600.84 1196.66   3
   3   0 -19 3014.88 802.270   5
   3   0  20 1170.14 597.523   3
   3   0 -20-618.232 487.836   5
   3   1 -20 3419.31 944.738   5
   3  -1  19 830.383 577.185   6
  -3  -1 -19 871.072 500.891   8
   3   1 -19 1933.37 705.394   5
  -3  -1 -18 626.518 490.733   8
   3   1 -18 1203.39 625.272   5
   3  -1  18 742.652 491.013   3
  -3   1  18 849.745 527.167   7
   3  -1  18 564.589 508.847   6
   3   1 -17 5089.55 964.751   5
   3  -1  17 7538.98 1132.32   3
  -3  -1 -17 6259.33 1084.29   8
  -3   1  17 6051.31 1181.43   7
   3   1 -16 2405.43 711.842   5
  -3  -1 -16 4793.86 946.323   8
   3  -1  16 3714.07 801.736   3
  -3   1  16 2230.94 770.876   7
  -3  -1 -15 3609.64 789.682   8
   3   1 -15 2956.81 730.487   5
   3  -1  15 3394.24 774.653   3
  -3   1  15 2524.84 757.647   7
   3   1 -14 6137.56 961.318   5
  -3  -1 -14 5604.86 958.056   8
   3  -1  14 5766.98 923.929   3
  -3   1  14 3727.98 882.918   7
   3   1 -13 7227.09 1013.87   5
  -3  -1 -13 7381.54 1030.00   8
  -3   1  13 6408.48 1087.19   7
   3  -1  13 7237.90 992.783   3
  -3   1  12 481.809 479.988   7
   3   1 -12 1070.12 432.459   5
   3  -1  12 439.218 334.262   3
  -3  -1 -12 939.496 528.615   8
  -3  -1 -11 28664.5 1909.65   8
  -3   1  11 29728.2 2035.12   7
   3  -1  11 27304.5 1778.56   3
   3   1 -11 24783.1 1675.35   5
   3   1 -10 7158.73 854.362   5
  -3  -1 -10 6460.20 894.813   8
  -3   1  10 7427.62 987.880   7
   3  -1  10 6672.21 843.685   3
  -3   1  10 6390.31 418.193   6
   3   1  -9 4097.42 640.073   5
  -3   1   9 4291.98 768.983   7
  -3  -1  -9 3865.81 665.689   8
   3  -1   9 3684.78 646.447   3
  -3   1   9 3174.63 245.616   6
   3  -1   8 68517.4 2601.87   3
  -3   1   8 70647.8 2879.05   7
  -3  -1  -8 68355.2 2816.14   8
   3   1  -8 59087.1 2396.66   5
   3  -1   7 8172.11 811.274   3
   3   1  -7 8593.35 784.126   5
  -3  -1  -7 8854.28 915.270   9
   3   1  -7 7846.39 429.510   1
  -3  -1  -7 8209.62 914.802   8
  -3   1   7 9319.14 982.279   7
   3  -1   6 6936.68 704.682   3
  -3   1   6 7274.03 645.752   9
  -3  -1  -6 6667.79 775.798   9
  -3  -1  -6 7042.71 810.595   8
   3   1  -6 6028.97 360.275   1
  -3  -1  -6 7188.56 536.705   4
  -3   1   6 8196.94 862.830   7
   3   1  -6 6588.19 665.631   5
   3   1  -5 12555.2 860.374   5
  -3   1   5 12459.0 823.230   9
   3  -1   5 13912.0 961.161   3
  -3  -1  -5 13267.6 1067.29   8
  -3   1   5 11929.1 995.948   7
  -3  -1  -5 13383.8 747.242   7
  -3  -1  -5 16282.4 1116.77   9
  -3   1   5 14340.5 690.413   5
  -3  -1  -5 14849.5 729.379   4
   3   1  -5 13124.8 747.572   6
   3   1  -4 20417.5 1040.19   5
  -3  -1  -4 23028.3 894.325   4
  -3   1   4 24353.3 1134.48   9
   3  -1   4 23228.6 1210.48   3
  -3  -1  -4 23720.7 1368.10   8
   3   1  -4 21696.5 775.555   2
  -3   1   4 21445.1 1275.12   7
  -3  -1  -4 21797.8 899.479   7
   3  -1   4 24481.9 1240.33   4
  -3  -1  -4 21961.9 1273.57   9
  -3   1   4 21944.7 774.754   5
   3   1  -4 21108.1 969.787   6
  -3   1   3 31000.5 1504.45   7
   3  -1   3 29960.1 1214.49   5
  -3   1   3 32867.9 1336.99   9
   3   1  -3 31264.8 1253.83   5
  -3  -1  -3 32397.0 1553.95   8
   3  -1   3 33377.3 1440.76   3
   3  -1   3 29745.2 1373.55   4
  -3  -1  -3 31725.6 1518.42   9
  -3  -1  -3 31332.9 1067.48   4
   3   1  -3 32198.9 1232.73   6
   3  -1   2 11573.1 830.247   4
  -3  -1  -2 12481.8 915.858   8
  -3   1   2 10082.0 807.972   7
   3   1  -2 12238.5 691.986   7
  -3   1   2 10999.9 751.416   9
   3  -1   2 12996.0 664.306   5
  -3  -1  -2 13316.7 634.432   4
   3   1  -2 11538.3 785.845   4
  -3   1   2 10995.0 550.503   1
  -3  -1  -2 10904.7 872.275   9
  -3  -1  -1 18198.8 1103.36   9
  -3   1   1 17396.2 976.972   9
   3  -1   1 17081.1 670.134   5
  -3   1   1 17364.3 788.418   1
   3   1  -1 18366.1 781.567   7
  -3   1   1 17483.4 999.647   7
   3  -1   1 16628.5 1003.63   4
   3   1  -1 15990.2 886.278   4
  -3  -1  -1 17097.2 778.969   4
  -3  -1  -1 17171.1 655.169   7
  -3  -1   0 59880.0 2107.06   9
  -3   1   0 61342.3 1994.44   9
  -3   1   0 57106.7 1771.15   1
  -3  -1   0 56513.4 1524.73   7
   3  -1   0 52283.1 1282.14   5
   3  -1   0 60826.8 1794.72   1
   3  -1   0 59473.5 2032.52   4
   3   1   0 59109.1 1746.64   4
  -3  -1   1 18500.4 1089.88   9
   3   1   1 17500.0 786.008   4
  -3   1  -1 16605.6 1005.91   9
   3   1   1 18096.9 1066.94   3
  -3  -1   1 16113.9 755.694   7
   3  -1  -1 17055.4 1038.10   4
   3  -1  -1 17953.6 794.642   1
  -3  -1   2 11826.7 702.952   7
  -3   1  -2 11129.8 629.060   5
  -3   1  -2 12419.8 893.043   9
  -3  -1   2 12040.7 897.131   9
   3   1   2 11863.4 891.841   3
   3  -1  -2 11433.0 872.104   4
   3   1   2 10610.5 568.890   4
  -3  -1   3 29475.8 1195.22   6
  -3  -1   3 29450.6 1454.35   9
  -3   1  -3 29570.9 1198.51   5
   3   1   3 28125.7 1438.05   3
   3  -1  -3 28482.4 841.041   2
  -3  -1   3 29823.9 1256.73   7
   3   1   3 29432.8 1001.13   4
   3  -1  -3 29197.1 1487.52   4
   3  -1  -3 27910.0 758.453   5
   3  -1  -3 26186.7 741.973   6
   3  -1  -4 22525.5 792.899   5
  -3  -1   4 22220.0 1287.53   9
  -3   1  -4 21846.7 1119.41   5
   3   1   4 22200.5 1308.17   3
  -3  -1   4 21192.8 996.026   6
  -3  -1   4 22959.7 1178.09   7
   3  -1  -4 22369.9 1331.92   4
   3  -1  -5 12199.6 666.144   5
  -3  -1   5 12970.7 1002.50   9
  -3  -1   5 12441.8 936.710   7
   3  -1  -5 14103.5 1084.75   4
   3   1   5 13042.8 1036.02   3
  -3   1  -5 13598.9 938.167   5
  -3  -1   5 13273.2 769.145   6
   3   1   6 5473.00 721.739   3
   3  -1  -6 5724.12 502.799   5
   3  -1  -6 4388.74 671.761   4
  -3   1  -6 5373.18 642.981   5
  -3  -1   6 6933.42 754.163   7
  -3  -1   6 5953.10 521.819   6
   3  -1  -7 6959.56 847.078   4
   3  -1  -7 8215.58 668.211   5
  -3   1  -7 8668.68 868.448   5
  -3  -1   7 8172.55 864.610   7
  -3  -1   7 8291.81 639.743   6
   3   1   7 10062.5 987.406   3
  -3   1  -8 65331.4 2673.36   5
   3  -1  -8 66012.6 2307.83   5
   3   1   8 71208.6 2848.32   3
  -3  -1   8 60319.1 2652.36   7
   3  -1  -8 67285.3 2804.52   4
  -3  -1   8 63941.1 2111.14   6
   3  -1  -9 3316.66 647.178   4
  -3  -1   9 3671.03 459.176   6
  -3  -1   9 3416.64 317.048   2
  -3   1  -9 4471.50 657.284   8
  -3   1  -9 3572.65 669.626   5
  -3  -1   9 3191.37 662.558   7
   3  -1  -9 3440.39 538.962   5
   3   1   9 4053.34 756.049   3
   3  -1 -10 7454.67 989.952   4
  -3   1 -10 6794.27 915.063   5
   3  -1 -10 8645.25 863.543   5
  -3   1 -10 8105.57 898.161   8
   3   1  10 6429.93 943.642   3
  -3  -1  10 6054.90 897.753   7
  -3  -1  10 6242.75 631.089   6
   3   1  11 28727.3 1975.35   3
  -3  -1  11 29093.4 1974.50   7
  -3   1 -11 27406.5 1907.13   5
   3  -1 -11 26563.8 1645.21   5
  -3   1 -11 27781.5 1747.32   8
   3  -1 -11 28879.1 1972.88   4
  -3  -1  11 27946.6 1425.17   6
  -3  -1  12 620.582 269.422   6
   3  -1 -12 104.177 267.577   5
  -3   1 -12 277.601 420.819   5
  -3  -1  12 409.068 471.111   7
  -3   1 -12 446.475 333.585   8
   3   1  12 435.822 515.311   3
   3  -1 -12 950.906 428.897   4
   3  -1 -13 6631.67 999.122   4
  -3  -1  13 6714.88 737.468   6
  -3   1 -13 8294.86 1003.56   8
  -3   1 -13 8007.00 1123.11   5
   3  -1 -13 8394.56 999.400   5
   3   1  13 7778.21 1109.77   3
  -3  -1  13 6411.46 1071.95   7
   3  -1 -14 5048.32 852.309   5
   3  -1 -14 5380.17 970.979   4
  -3   1 -14 6478.11 1082.94   5
  -3   1 -14 5529.74 839.462   8
   3   1  14 6505.37 1047.45   3
  -3  -1  14 5016.37 981.008   7
   3  -1 -15 3482.01 842.674   4
   3  -1 -15 4766.22 864.895   5
  -3   1 -15 4206.36 942.928   5
   3   1  15 3145.55 798.948   3
   3  -1 -15 3198.67 717.098   8
  -3  -1  15 3390.32 809.659   7
  -3   1 -15 3274.92 688.626   8
  -3   1 -16 2206.36 619.465   8
   3  -1 -16 3164.19 728.648   5
   3  -1 -16 2592.44 666.854   8
   3   1  16 3125.43 823.668   3
  -3   1 -16 2744.10 753.217   5
   3  -1 -16 3123.33 812.949   4
  -3  -1  16 2218.28 790.041   7
   3  -1 -17 9231.86 1251.10   5
  -3   1 -17 5290.34 1108.71   5
   3  -1 -17 8932.84 1338.74   4
   3  -1 -17 5535.20 958.655   8
   3   1  17 6906.62 1167.90   3
  -3  -1  17 8549.70 1369.90   7
   3  -1 -18 349.919 435.935   4
   3  -1 -18 651.077 459.723   5
  -3   1 -18 1315.98 718.099   5
   3   1  18 1899.44 699.606   3
  -3  -1  18 1413.40 662.367   7
   3  -1 -19 1436.90 683.206   4
   3   1  19 1071.42 624.231   3
   3  -1 -19 979.715 581.595   5
  -3  -2 -20 311.726 441.865   8
   3  -2  19 2970.85 893.635   6
  -3  -2 -19 2773.57 822.449   8
   3   2 -19 1833.92 702.950   5
   3  -2  18 75.1267 374.851   6
   3   2 -18 232.879 438.294   5
  -3  -2 -18 668.290 522.623   8
  -3   2  18 784.436 617.415   7
   3  -2  17 1671.88 664.094   6
  -3  -2 -17 2180.96 692.889   8
  -3  -2 -17 3578.12 786.065   9
  -3   2  17 1113.68 631.080   7
   3   2 -17 2085.52 716.588   5
   3  -2  16 2863.08 776.101   6
   3   2 -16 4560.08 947.746   5
  -3  -2 -16 3543.31 856.443   8
  -3   2  16 2490.04 791.803   7
  -3  -2 -16 3620.48 807.236   9
   3   2 -15 16165.4 1653.58   5
   3  -2  15 22853.0 1748.67   3
  -3  -2 -15 22688.3 1987.82   8
  -3   2  15 16912.7 1815.94   7
   3  -2  15 22173.1 2002.45   6
  -3  -2 -15 21244.1 1768.02   9
   3   2 -14 3567.83 782.806   5
  -3  -2 -14 3317.79 805.543   8
   3  -2  14 3063.34 650.617   3
  -3   2  14 4505.17 940.913   7
   3  -2  14 4125.61 872.207   6
  -3  -2 -14 3772.40 743.803   9
  -3  -2 -13 12074.9 1248.99   9
   3   2 -13 11318.2 1291.63   5
  -3  -2 -13 11273.2 1327.54   8
   3  -2  13 10470.9 1125.79   3
  -3   2  13 13837.4 1519.41   7
  -3  -2 -12 425.132 372.813   9
   3   2 -12 1105.02 487.447   5
  -3  -2 -12 425.821 502.141   8
   3  -2  12 1123.67 525.935   3
  -3   2  12 1237.64 595.013   7
  -3  -2 -11 3746.46 681.398   9
   3   2 -11 3973.67 748.750   5
   3  -2  11 4311.59 688.033   3
  -3   2  11 2748.68 729.893   7
  -3  -2 -11 2757.89 673.955   8
   3   2 -10 558.700 233.229   1
  -3   2  10 596.854 168.674   2
   3   2 -10 407.353 377.804   5
  -3  -2 -10 851.951 533.842   8
  -3   2  10 741.515 500.859   7
   3  -2  10-84.9752 269.434   3
  -3  -2 -10 743.820 408.855   9
   3   2  -9 10939.7 1066.56   5
   3  -2   9 9947.27 937.171   3
  -3  -2  -9 10212.1 1121.36   8
  -3  -2  -9 11394.3 1066.38   9
  -3   2   9 10607.9 583.058   2
   3   2  -9 10315.4 714.085   1
  -3   2   9 11904.9 1208.03   7
   3   2  -8 15079.6 1183.71   5
   3  -2   8 16193.5 1116.17   3
  -3   2   8 14752.0 1313.74   7
  -3  -2  -8 14421.7 1293.20   8
  -3   2   8 14251.4 653.640   2
  -3  -2  -8 15036.1 777.938   4
  -3  -2  -8 13695.1 1149.05   9
   3   2  -8 11003.4 726.921   1
  -3  -2  -7 33577.9 1748.34   9
   3  -2   7 31842.3 1551.29   3
  -3  -2  -7 31167.0 1852.01   8
  -3   2   7 33433.5 1065.96   2
   3   2  -7 32121.0 1681.25   5
  -3   2   7 31587.9 1875.16   7
  -3  -2  -7 35391.0 1158.90   4
   3   2  -7 30389.9 1241.43   1
  -3   2   6 5837.88 398.595   2
   3  -2   6 6561.45 645.564   3
  -3   2   6 6730.79 518.852   5
  -3  -2  -6 7916.89 807.339   9
  -3  -2  -6 6691.97 852.819   8
   3   2  -6 7199.16 749.125   5
  -3  -2  -6 7036.54 530.297   7
  -3  -2  -6 7138.58 411.121   4
  -3   2   6 7523.84 884.252   7
  -3   2   5 16727.8 863.768   9
  -3   2   5 19059.4 1321.27   7
   3   2  -5 17543.9 1117.79   5
  -3  -2  -5 18487.1 1194.99   9
  -3   2   5 16009.5 742.145   5
  -3  -2  -5 16500.5 577.629   4
   3  -2   5 18866.3 1052.68   3
   3   2  -5 17720.1 875.337   2
  -3  -2  -5 19091.4 1323.57   8
  -3  -2  -5 15413.2 726.360   7
   3   2  -4 2754.02 351.279   2
  -3  -2  -4 2757.28 508.992   9
   3  -2   4 3087.87 449.919   3
  -3   2   4 2378.19 224.223   5
  -3   2   4 2858.77 355.920   9
  -3  -2  -4 2754.45 234.303   7
   3   2  -4 1957.94 384.919   5
   3  -2   4 2824.49 517.724   4
  -3   2   4 3070.92 566.702   7
  -3  -2  -4 2147.46 504.669   8
  -3  -2  -3 5350.88 636.776   9
   3   2  -3 4404.18 452.261   2
  -3   2   3 4628.29 453.512   9
  -3   2   3 4824.99 644.039   7
  -3  -2  -3 5657.32 690.649   8
  -3   2   3 5162.83 429.458   1
   3  -2   3 6195.28 717.987   4
  -3   2   2 12606.8 996.538   7
  -3   2   2 14102.0 800.543   9
  -3  -2  -2 13990.7 999.976   9
  -3  -2  -2 13180.7 974.599   8
   3   2  -2 12946.7 681.110   7
   3  -2   2 13198.7 979.093   4
   3  -2   2 12280.3 663.192   5
  -3   2   2 13282.7 734.050   1
  -3   2   1 63460.4 2066.19   9
   3  -2   1 65812.8 1690.06   5
   3   2  -1 64286.0 1682.34   7
  -3   2   1 66230.6 2019.76   1
  -3  -2  -1 66287.7 2307.84   8
   3  -2   1 69073.3 2409.67   4
  -3  -2  -1 67966.0 2374.44   9
  -3   2   0 35510.3 1449.93   9
  -3  -2   0 35174.6 1632.83   9
   3   2   0 34848.1 1547.33   3
  -3   2   0 34916.7 1409.69   1
  -3  -2   0 31611.1 860.553   7
   3   2   0 33877.4 1174.24   4
   3  -2   0 33359.6 1629.68   4
   3  -2   0 36091.8 1333.50   6
  -3   2   0 33215.5 902.876   5
  -3  -2   1 62349.4 2221.46   6
  -3   2  -1 62217.4 1669.29   5
  -3  -2   1 65245.3 2358.82   9
   3   2   1 62274.9 2268.10   3
  -3   2  -1 65862.0 2205.60   1
  -3  -2   1 62919.1 1656.27   7
  -3   2  -1 66554.6 2201.18   9
   3   2   1 66544.0 1662.56   4
   3  -2  -1 65151.1 2376.89   4
   3  -2  -1 63521.1 1841.38   6
  -3  -2   2 11698.3 871.582   6
  -3   2  -2 13125.1 705.993   5
  -3  -2   2 12775.9 993.382   9
   3   2   2 13728.1 991.908   3
   3  -2  -2 13348.1 727.445   2
  -3  -2   2 12142.8 674.132   7
   3   2   2 13110.2 503.432   4
   3  -2  -2 13028.6 1038.76   4
  -3   2  -2 13233.7 954.474   1
   3  -2  -2 14212.6 631.540   6
   3  -2  -3 5498.93 712.690   4
   3   2   3 5418.72 678.044   3
  -3  -2   3 6228.87 625.059   6
   3  -2  -3 4980.48 454.147   9
   3  -2  -3 4671.90 396.346   2
  -3   2  -3 4883.52 619.525   1
  -3  -2   3 5352.87 503.284   7
  -3   2  -3 5643.26 511.024   5
  -3  -2   3 5335.64 677.581   9
   3  -2  -3 4867.00 290.013   6
  -3   2  -4 2524.46 400.258   5
   3   2   4 2672.41 536.821   3
   3  -2  -4 2410.95 489.986   4
  -3  -2   4 2752.67 444.851   6
  -3   2  -4 2667.40 516.926   1
   3  -2  -4 2798.37 346.735   9
  -3  -2   4 2743.24 506.479   9
  -3  -2   4 2605.73 393.956   7
  -3   2  -5 15533.4 1018.65   5
   3  -2  -5 15135.3 817.148   9
   3   2   5 15474.7 1195.67   3
  -3   2  -5 17477.3 1227.00   1
  -3  -2   5 15955.5 1064.83   7
  -3  -2   5 14853.3 1156.40   9
   3  -2  -5 15544.8 1169.49   4
  -3  -2   5 15802.7 992.250   6
   3   2   6 5592.19 789.676   3
  -3  -2   6 5886.78 615.369   6
   3  -2  -6 6179.92 802.013   4
  -3   2  -6 6088.83 691.820   5
  -3  -2   6 6077.46 695.465   7
  -3   2  -6 5807.98 775.472   1
  -3   2  -7 31409.1 1705.53   5
  -3   2  -7 33323.1 1878.12   1
   3  -2  -7 31738.2 1864.96   4
  -3  -2   7 29875.3 1705.10   7
   3   2   7 34311.6 1923.85   3
  -3  -2   7 32961.3 1553.44   6
   3  -2  -8 13834.5 939.453   5
   3  -2  -8 16037.6 1312.99   4
   3   2   8 14899.1 1309.31   3
  -3   2  -8 14470.0 1197.46   5
  -3  -2   8 14126.1 1211.08   7
  -3  -2   8 14388.3 1020.11   6
   3  -2  -9 10863.2 1136.75   4
   3  -2  -9 12017.7 943.879   5
  -3   2  -9 11320.3 1109.29   5
  -3  -2   9 11460.4 1139.34   7
   3   2   9 10154.1 1153.33   3
  -3  -2   9 9901.71 870.454   6
  -3   2 -10 664.367 477.997   5
  -3  -2  10 334.804 222.081   6
   3  -2 -10 496.475 429.843   4
   3  -2 -10 274.868 275.521   5
   3   2  10 27.7548 451.458   3
  -3  -2  10 1225.74 532.957   7
  -3  -2  11 4656.84 648.154   6
   3  -2 -11 4374.37 842.725   4
   3  -2 -11 3290.59 604.965   5
  -3   2 -11 4334.04 800.016   5
   3   2  11 3709.39 794.294   3
  -3  -2  11 4242.88 795.539   7
  -3  -2  12 746.368 315.570   6
   3  -2 -12 1136.30 572.611   4
   3  -2 -12 479.720 315.134   5
  -3   2 -12 1436.30 563.935   5
   3   2  12 1650.38 687.632   3
  -3  -2  12 923.859 502.417   7
   3  -2 -13 11473.5 1344.08   4
   3  -2 -13 11018.7 1154.21   5
  -3   2 -13 10528.3 1307.27   5
   3   2  13 12632.9 1463.83   3
  -3  -2  13 13233.8 1461.44   7
  -3  -2  13 13046.0 1133.15   6
  -3  -2  14 3934.44 657.731   6
   3   2  14 4342.88 930.571   3
   3  -2 -14 4704.01 930.982   4
   3  -2 -14 3438.37 733.402   5
  -3   2 -14 5284.18 1003.54   5
  -3  -2  14 4668.53 970.387   7
   3  -2 -15 21553.1 1745.36   5
  -3   2 -15 22202.0 2025.02   5
  -3  -2  15 20313.8 1964.94   7
   3   2  15 23024.7 2078.26   3
   3  -2 -15 19997.2 1869.18   4
  -3   2 -16 3037.96 857.109   5
   3  -2 -16 3287.08 778.217   5
   3  -2 -16 3885.40 901.547   4
   3  -2 -16 2038.41 675.157   8
   3   2  16 3942.77 907.819   3
  -3  -2  16 3977.81 948.301   7
   3  -2 -17 1986.20 633.971   4
   3  -2 -17 2694.13 729.808   8
   3   2  17 2449.47 795.904   3
  -3   2 -17 1462.36 607.735   5
  -3  -2  17 2087.88 713.822   7
   3  -2 -18 103.690 369.730   4
  -3   2 -18 17.6954 502.255   5
   3  -2 -18 1421.19 619.791   8
   3   2  18 1.92633 526.568   3
  -3  -2  18 189.843 460.150   7
   3  -2 -19 1604.15 659.933   4
   3   2  19 2826.29 885.723   3
   3  -3  18 1004.74 646.448   6
   3   3 -18 2463.13 738.329   5
  -3  -3 -18 1936.86 734.048   8
  -3   3  18 159.871 437.532   7
   3  -3  17 7076.06 1250.16   6
   3   3 -17 5208.42 1061.89   5
  -3  -3 -17 5146.29 1080.15   8
  -3   3  17 6096.95 1180.23   7
   3  -3  16 1570.97 658.153   6
  -3  -3 -16 2076.11 736.989   8
   3   3 -16 2027.44 701.206   5
  -3   3  16 4479.90 1005.89   7
   3  -3  15 626.950 522.967   6
  -3  -3 -15 828.880 381.833   9
  -3  -3 -15 487.267 392.694   8
  -3   3  15 830.935 495.515   7
   3  -3  14 9442.54 1347.92   6
  -3  -3 -14 9480.74 1310.67   8
  -3  -3 -14 9094.71 1086.58   9
   3   3 -14 8820.19 1210.00   5
  -3   3  14 10648.5 1418.95   7
   3  -3  13 985.795 552.147   6
  -3  -3 -13 905.007 460.817   9
   3   3 -13 786.592 483.943   5
  -3  -3 -13 474.866 472.440   8
  -3   3  13 1387.85 558.845   7
   3  -3  12 4039.56 879.411   6
   3   3 -12 3859.07 564.695   1
  -3  -3 -12 4484.57 746.973   9
   3   3 -12 3351.05 770.748   5
  -3  -3 -12 4474.62 833.111   8
   3  -3  12 4910.26 696.122   3
  -3   3  12 4134.28 901.603   7
  -3  -3 -11 23695.3 1604.10   9
   3   3 -11 23647.4 1785.64   5
   3  -3  11 23820.2 1456.04   3
  -3  -3 -11 20095.0 1751.07   8
   3   3 -11 21714.8 1293.13   1
  -3   3  11 19420.1 1729.07   7
   3  -3  11 23128.5 1867.85   6
   3  -3  10 3470.07 764.504   6
  -3   3  10 3124.26 407.356   2
  -3  -3 -10 3933.67 646.783   9
  -3  -3 -10 3507.66 817.556   8
   3   3 -10 3681.66 704.844   5
   3  -3  10 3843.49 572.574   3
  -3   3  10 2844.39 727.656   7
   3   3 -10 3449.19 511.660   1
   3  -3   9 4697.46 842.598   6
  -3   3   9 5012.03 862.099   7
  -3  -3  -9 4956.77 708.387   9
  -3   3   9 4829.88 493.420   2
   3   3  -9 3586.73 506.820   1
  -3  -3  -9 3278.48 734.872   8
   3   3  -9 3654.09 706.450   5
  -3  -3  -9 4630.90 384.009   4
   3  -3   9 4790.15 603.087   3
  -3  -3  -8 14687.9 1161.18   9
  -3  -3  -8 15196.3 609.384   4
   3   3  -8 16643.9 1330.04   5
   3  -3   8 15982.4 1037.12   3
  -3   3   8 15941.2 882.780   2
  -3   3   8 14815.0 1380.93   7
  -3  -3  -8 17289.6 1480.43   8
   3   3  -8 16642.5 1045.82   1
   3  -3   8 16230.4 1391.57   6
   3  -3   7 5611.31 838.612   6
   3  -3   7 5524.25 591.183   3
  -3  -3  -7 6625.93 758.953   9
  -3   3   7 5320.17 846.056   7
   3   3  -7 5583.02 421.262   8
  -3   3   7 5042.67 488.595   2
  -3  -3  -7 6074.18 904.901   8
   3   3  -7 5932.25 779.490   5
  -3  -3  -6 42607.8 2179.43   8
  -3  -3  -6 39113.7 1858.84   9
   3  -3   6 39510.6 1582.76   3
   3   3  -6 37103.4 1600.86   2
  -3   3   6 36448.1 1430.50   2
   3   3  -6 36275.8 1275.74   8
  -3  -3  -6 39104.8 1308.98   7
  -3   3   6 40636.8 2138.45   7
   3  -3   6 40846.2 2090.48   6
   3   3  -6 37305.2 1911.70   5
  -3   3   5 31339.8 1085.55   9
   3   3  -5 31527.9 1670.53   5
  -3  -3  -5 31706.7 1640.90   9
  -3   3   5 29423.8 1133.05   5
  -3   3   5 29269.1 1254.54   2
   3  -3   5 29955.6 1324.27   3
   3   3  -5 30906.1 1422.01   2
  -3  -3  -5 30929.7 1786.91   8
   3   3  -5 28612.9 1133.03   8
  -3  -3  -5 28104.1 943.150   7
  -3   3   5 29151.7 1751.44   7
   3  -3   5 28682.5 1672.77   6
  -3   3   4 11228.6 598.755   5
  -3  -3  -4 13450.8 1017.26   9
  -3   3   4 10921.5 609.643   9
  -3   3   4 9658.49 710.533   2
   3   3  -4 11053.0 959.977   5
   3   3  -4 11921.3 710.671   8
  -3  -3  -4 13124.2 1106.03   8
   3  -3   4 12025.5 800.571   3
   3   3  -4 10960.2 830.047   2
  -3   3   4 11519.1 1080.83   7
   3  -3   4 12839.1 1058.23   6
  -3  -3  -3 9786.43 926.242   8
  -3   3   3 8478.29 564.404   9
  -3   3   3 8592.79 478.684   5
  -3  -3  -3 9185.62 870.268   9
  -3   3   3 9137.16 930.468   7
   3  -3   3 10297.7 963.990   4
   3   3  -3 8931.90 759.501   2
   3  -3   3 8744.92 836.501   6
  -3   3   2 20217.6 956.738   9
  -3  -3  -2 19844.3 1238.80   9
  -3  -3  -2 21933.6 1310.41   8
  -3   3   2 19979.8 1340.18   7
   3   3  -2 18526.5 848.554   7
   3  -3   2 19327.6 1338.60   4
   3  -3   2 18089.7 1140.10   6
  -3   3   1 19187.9 725.207   5
  -3   3   1 16493.4 906.935   9
  -3  -3  -1 17492.0 1168.74   9
  -3  -3  -1 17152.4 1121.04   8
   3   3  -1 18535.9 1108.11   3
   3   3  -1 16825.3 690.244   7
   3  -3   1 18916.2 1292.86   4
  -3   3   1 17295.5 1051.69   1
   3  -3   1 19198.9 1105.61   6
   3  -3   0 1331.80 308.807   6
  -3  -3   0 1107.92 388.318   6
   3   3   0 1388.04 378.166   3
  -3   3   0 1273.92 340.616   1
  -3  -3   0 717.515 334.175   9
  -3   3   0 1025.14 295.519   9
  -3  -3   0 1275.21 336.556   8
  -3   3   0 1326.80 222.205   5
   3  -3   0 1346.95 472.703   4
  -3  -3   1 17879.7 1192.07   6
  -3  -3   1 17559.9 1200.81   9
   3  -3  -1 16625.0 1210.50   4
  -3  -3   1 16343.4 992.056   8
  -3   3  -1 16399.1 799.693   5
   3   3   1 17067.2 1116.84   3
  -3   3  -1 17980.9 1147.24   1
   3   3   1 16771.8 652.246   4
   3  -3  -1 17194.2 909.272   6
  -3   3  -2 19645.1 964.996   5
  -3  -3   2 18842.0 1294.80   9
   3   3   2 18528.0 1217.73   3
  -3   3  -2 20357.8 1263.84   1
   3  -3  -2 19120.5 1304.93   4
   3  -3  -2 19721.1 912.941   6
  -3  -3   2 18668.5 1227.75   6
  -3   3  -3 8353.62 856.955   1
   3  -3  -3 7796.68 854.544   4
   3   3   3 8146.59 852.936   3
  -3  -3   3 8417.58 821.981   6
  -3   3  -3 7769.97 646.180   5
  -3  -3   3 8664.38 909.991   9
   3  -3  -3 8693.86 533.427   6
  -3   3  -4 10821.1 1001.78   1
   3  -3  -4 9612.49 969.336   4
  -3   3  -4 10556.0 825.133   5
  -3  -3   4 11193.3 1043.07   9
   3   3   4 13348.3 1115.99   3
  -3  -3   4 11372.5 964.982   6
   3  -3  -4 10352.3 529.517   6
   3   3   5 30125.1 1759.10   3
  -3   3  -5 31250.9 1770.54   1
  -3  -3   5 29264.9 1463.49   7
   3  -3  -5 30249.7 1763.35   4
  -3   3  -5 30885.9 1556.53   5
  -3  -3   5 31615.8 1640.02   6
   3   3   6 39848.9 2102.16   3
   3  -3  -6 32960.5 1167.01   9
  -3   3  -6 40709.7 1877.45   5
  -3   3  -6 40708.2 2090.21   1
  -3  -3   6 37604.0 1802.36   7
   3  -3  -6 38881.0 2023.85   4
  -3  -3   6 38111.5 1847.45   6
   3  -3  -7 4311.24 705.068   4
  -3  -3   7 5548.90 700.561   6
  -3   3  -7 5702.91 828.510   1
  -3  -3   7 4695.38 671.568   7
  -3   3  -7 5373.66 740.024   5
   3  -3  -7 4508.72 380.981   9
   3   3   7 4614.26 817.852   3
   3   3   8 15916.8 1457.61   3
  -3   3  -8 15322.2 1381.75   1
  -3  -3   8 16445.1 1292.90   7
   3   3   8 18285.9 1040.99   7
   3  -3  -8 18273.5 1444.19   4
  -3   3  -8 15405.0 1278.07   5
  -3  -3   8 16572.2 1232.81   6
  -3   3  -9 4230.20 786.572   1
  -3  -3   9 4096.52 637.470   6
   3  -3  -9 3183.62 662.761   4
  -3   3  -9 3094.80 629.073   5
   3   3   9 3762.77 833.509   3
  -3  -3   9 4410.02 738.014   7
   3   3   9 3366.01 488.096   7
  -3  -3  10 3657.35 628.965   6
   3  -3 -10 2883.48 675.775   4
  -3   3 -10 4870.24 846.495   5
  -3   3 -10 4275.53 816.287   1
   3   3  10 2955.28 765.068   3
  -3  -3  10 4673.98 805.014   7
   3   3  10 3157.06 525.308   7
  -3   3 -11 20202.0 1668.64   5
  -3  -3  11 20314.3 1674.71   7
   3   3  11 22609.6 1890.09   3
   3  -3 -11 19479.4 1652.39   4
  -3  -3  11 19325.2 1436.48   6
   3   3  12 3313.78 850.164   3
  -3  -3  12 5009.39 766.156   6
   3  -3 -12 4349.97 828.149   4
  -3   3 -12 4388.00 835.209   5
  -3  -3  12 3014.30 742.450   7
  -3  -3  13 781.000 419.569   6
   3  -3 -13 703.894 457.361   4
  -3   3 -13-139.257 452.328   5
   3   3  13 228.033 468.974   3
  -3  -3  14 8036.49 993.825   6
   3  -3 -14 8682.75 1205.50   4
   3   3  14 8831.78 1310.33   3
  -3   3 -14 9225.06 1290.05   5
  -3  -3  15 685.513 377.273   6
   3  -3 -15 398.209 479.363   4
  -3   3 -15 559.687 528.320   5
   3  -3 -16 2678.98 760.142   4
  -3   3 -16 2396.32 750.396   5
   3  -3 -16 2309.87 735.887   8
   3   3  16 919.406 565.180   3
   3  -3 -17 5171.06 1052.41   4
  -3   3 -17 4624.21 1051.16   5
   3  -3 -17 5530.87 1109.53   8
   3   3  17 4915.62 1106.41   3
   3  -3 -18 761.976 495.298   4
  -3   3 -18-280.686 624.659   5
   3  -3 -18 1865.02 689.978   8
   3   3  18 1029.72 591.009   3
   3  -3 -19 4198.63 991.106   4
   3  -3 -19 3864.46 983.338   8
   3  -4  17 1548.95 722.607   6
   3   4 -17 2000.48 707.600   5
  -3  -4 -17 1245.93 686.240   8
  -3   4  17 1943.38 758.453   7
   3  -4  16 5284.22 1091.02   6
   3   4 -16 5367.11 1066.63   5
  -3  -4 -16 5556.68 1112.42   8
  -3   4  16 6117.38 1180.24   7
   3  -4  15 1020.26 560.953   6
   3   4 -15 1535.20 615.338   5
  -3  -4 -15 1038.50 555.978   8
  -3   4  15 1086.70 570.105   7
   3  -4  14 430.326 483.269   6
   3   4 -14 26.6664 493.812   5
  -3  -4 -14-272.441 374.556   8
   3  -4  13 2819.67 762.022   6
  -3  -4 -13 2971.79 636.704   9
   3   4 -13 3534.78 821.182   5
  -3  -4 -13 4991.77 1021.19   8
  -3   4  13 3257.47 863.403   7
   3  -4  12 15820.2 1644.26   6
   3   4 -12 12493.3 1418.92   5
  -3  -4 -12 14071.6 1573.80   8
   3   4 -12 12946.0 1122.77   1
  -3  -4 -12 13846.1 1233.83   9
  -3   4  12 13416.2 1513.17   7
   3  -4  11 5120.74 931.270   6
   3   4 -11 3770.91 630.250   1
  -3  -4 -11 4485.02 690.099   9
   3   4 -11 4449.49 847.461   5
  -3  -4 -11 4567.90 886.900   8
  -3   4  11 4336.70 900.076   7
  -3  -4 -10 12955.8 1134.60   9
   3   4 -10 13557.2 1373.14   5
  -3  -4 -10 13736.5 1470.17   8
  -3   4  10 11501.2 905.063   2
  -3   4  10 13936.7 1462.97   7
   3   4 -10 12444.0 1062.07   1
   3  -4  10 14110.0 1456.34   6
  -3   4   9 1444.00 348.369   2
   3  -4   9 760.694 527.332   6
  -3  -4  -9 1710.81 635.703   8
   3   4  -9 1683.83 433.782   1
   3   4  -9 1489.28 572.895   5
  -3  -4  -9 1240.17 407.543   9
  -3   4   9 698.742 484.263   7
   3  -4   9 1328.71 320.310   3
   3  -4   8 2572.08 699.501   6
  -3  -4  -8 3402.55 589.886   9
  -3  -4  -8 2687.15 658.246   8
   3   4  -8 3535.65 696.731   5
  -3   4   8 3033.41 715.998   7
   3  -4   8 3928.75 466.457   3
  -3   4   8 3038.93 461.407   2
   3  -4   7 840.234 455.130   6
  -3  -4  -7 1324.91 572.092   8
   3   4  -7 1681.30 541.268   5
  -3   4   7 1918.92 615.905   7
  -3  -4  -7 933.290 359.196   9
  -3   4   7 715.275 262.546   2
   3  -4   7 1107.46 263.580   3
   3  -4   6 5061.69 781.704   6
   3  -4   6 4673.21 483.635   3
  -3   4   6 4537.27 794.096   7
  -3  -4  -6 6228.83 735.741   9
   3   4  -6 4316.52 342.097   8
  -3  -4  -6 4917.33 769.379   8
   3   4  -6 5354.00 778.094   5
   3   4  -6 4775.46 650.705   2
  -3   4   6 5231.25 596.003   2
  -3  -4  -5 9359.75 883.895   9
   3   4  -5 9064.62 574.160   8
  -3   4   5 8810.77 775.885   2
   3  -4   5 9586.31 672.921   3
   3   4  -5 10087.2 916.323   2
  -3  -4  -5 9606.45 1058.60   8
   3   4  -5 8413.69 961.423   5
  -3   4   5 10526.2 1117.50   7
  -3   4   5 8311.36 569.483   6
   3  -4   5 11565.7 1107.79   6
  -3   4   4 51775.9 2485.09   7
   3   4  -4 50213.6 2356.12   5
  -3  -4  -4 51885.3 2189.14   9
  -3   4   4 49595.6 1382.00   9
  -3   4   4 52471.8 2045.01   2
   3   4  -4 49038.4 1678.91   8
  -3  -4  -4 57361.4 2509.48   8
   3  -4   4 48554.7 1724.35   3
   3   4  -4 49590.1 1940.65   3
   3   4  -4 53876.8 2215.31   2
   3  -4   4 55620.2 2417.83   6
  -3  -4  -3 30974.8 1613.25   9
   3   4  -3 32982.3 1486.41   3
  -3   4   3 26367.4 1426.22   2
  -3   4   3 31082.3 1836.32   7
  -3  -4  -3 29769.6 1706.71   8
   3   4  -3 27973.5 1553.93   2
  -3   4   3 27117.3 1037.30   9
   3  -4   3 29150.9 1798.14   4
   3  -4   3 27367.5 1627.67   6
   3  -4   2 1861.34 433.761   6
   3   4  -2 1557.60 364.438   3
  -3   4   2 1839.25 287.997   9
  -3  -4  -2 1882.23 439.855   9
  -3  -4  -2 2571.62 499.925   8
   3   4  -2 1830.79 274.904   7
   3  -4   2 1894.88 566.394   4
   3   4  -2 1862.95 483.924   2
   3  -4   1 4775.78 616.611   6
   3   4  -1 6563.44 683.072   3
  -3  -4  -1 5278.10 762.170   6
  -3   4   1 5001.16 500.934   9
  -3  -4  -1 5617.81 713.701   9
  -3  -4  -1 5894.30 728.795   8
  -3   4   1 4253.08 431.897   5
   3   4  -1 4712.98 385.563   7
   3  -4   1 4124.29 685.188   4
   3  -4   0 147.637 250.972   6
   3   4   0 44.4255 232.804   3
  -3  -4   0 170.468 309.168   8
  -3  -4   0 25.5409 342.974   6
  -3  -4   0 443.132 337.430   9
  -3   4   0 254.366 201.117   5
   3   4   0 91.2790 73.4987   7
   3  -4   0-72.2674 377.827   4
   3   4   1 4758.93 635.260   3
  -3  -4   1 5209.20 741.135   6
  -3   4  -1 5963.85 743.923   1
  -3  -4   1 6129.83 632.055   8
  -3   4  -1 4614.16 493.609   5
   3   4   1 5383.01 373.783   4
  -3  -4   1 5613.73 751.547   9
   3  -4  -1 6474.20 625.328   6
   3  -4  -1 5678.22 798.821   4
   3  -4  -2 2264.97 565.101   4
   3   4   2 1462.21 441.064   3
   3  -4  -2 2378.47 381.638   6
  -3  -4   2 2870.25 570.280   6
  -3   4  -2 2843.98 576.521   1
  -3  -4   2 2503.57 563.525   9
  -3   4  -2 1965.17 350.297   5
  -3  -4   2 2251.62 379.999   8
  -3  -4   3 29428.3 1754.09   9
   3   4   3 28422.4 1693.73   3
   3  -4  -3 28695.8 1739.57   4
  -3   4  -3 29186.3 1720.43   1
  -3   4  -3 30169.4 1444.10   5
   3  -4  -3 29747.7 1286.54   6
  -3  -4   3 30845.8 1755.89   6
  -3   4  -4 51177.8 2087.03   5
   3   4   4 57884.2 2503.96   3
  -3   4  -4 49956.3 2401.01   1
   3  -4  -4 48698.6 2384.42   4
  -3  -4   4 55190.7 2445.27   6
   3  -4  -4 53659.5 1748.53   6
   3  -4  -5 8294.63 577.460   6
  -3   4  -5 8362.28 972.364   1
   3  -4  -5 8661.02 999.117   4
  -3  -4   5 9076.20 962.557   6
   3   4   5 8394.65 452.960   7
  -3   4  -5 9679.24 888.626   5
   3   4   5 10337.9 1084.72   3
   3  -4  -6 5687.94 806.690   4
  -3  -4   6 4084.50 670.694   6
  -3   4  -6 6917.81 809.959   5
   3   4   6 4951.46 414.033   7
  -3   4  -6 4914.64 780.358   1
   3   4   6 6173.75 904.533   3
   3  -4  -7 733.377 466.024   4
  -3  -4   7 1176.43 441.047   6
  -3   4  -7 701.608 472.917   1
  -3   4  -7 1082.37 406.062   5
   3   4   7 683.976 517.703   3
   3   4   7 1149.68 257.352   7
   3  -4  -8 2885.51 643.616   4
  -3  -4   8 2920.57 613.648   6
  -3   4  -8 3125.75 703.875   1
  -3   4  -8 2985.57 628.388   5
   3   4   8 1542.59 595.875   3
   3   4   8 3413.26 447.007   7
   3  -4  -9 824.427 457.168   4
  -3  -4   9 858.929 429.040   6
  -3   4  -9 938.700 484.896   1
  -3   4  -9 839.801 431.960   5
   3   4   9 1717.47 652.553   3
   3   4   9 1164.82 315.278   7
  -3   4 -10 12710.9 1378.88   1
  -3   4 -10 13489.0 1339.72   5
   3  -4 -10 13025.2 1349.85   4
   3   4  10 13040.2 1010.86   7
   3   4  10 14452.0 1531.38   3
  -3  -4  10 12925.0 1254.83   6
  -3   4 -11 3407.42 765.554   1
  -3  -4  11 4772.25 804.568   6
   3  -4 -11 3993.18 776.138   4
  -3   4 -11 5086.72 897.899   5
   3   4  11 3864.67 854.416   3
   3   4  11 4284.71 619.001   7
   3  -4 -12 11069.9 1299.84   4
  -3   4 -12 10671.8 1310.12   5
   3   4  12 16115.2 1724.88   3
  -3  -4  12 15038.3 1413.01   6
  -3   4 -12 14279.6 1533.53   1
  -3  -4  13 3920.10 763.103   6
   3  -4 -13 3792.82 836.451   4
  -3   4 -13 3490.44 810.109   5
   3   4  13 3379.44 874.148   3
  -3  -4  14 737.105 466.537   6
   3  -4 -14 547.506 394.585   4
  -3   4 -14 128.031 338.866   5
   3   4  14 1142.37 656.689   3
  -3  -4  15 478.323 382.790   6
   3  -4 -15 1302.33 575.669   4
  -3   4 -15 707.233 495.631   5
   3   4  15 1326.39 562.531   3
   3  -4 -16 6303.58 1113.36   4
  -3   4 -16 7485.40 1252.54   5
   3  -4 -16 6167.79 1185.18   8
   3   4  16 7448.14 1328.30   3
  -3   4 -17 1681.65 666.926   5
   3  -4 -17 1263.85 597.745   4
   3  -4 -17 1128.80 599.642   8
   3   4  17 1160.18 713.617   3
   3  -4 -18 9101.77 1399.36   4
   3  -4 -18 5839.09 1213.67   8
   3  -5  16 7105.01 1295.04   6
   3   5 -16 5021.15 1077.37   5
  -3  -5 -16 7943.39 1393.01   8
  -3   5  16 7743.36 1352.79   7
   3  -5  15 1173.11 625.677   6
   3   5 -15 1056.45 614.181   5
  -3  -5 -15 956.576 577.159   8
  -3   5  15 2025.17 783.613   7
   3  -5  14 14192.5 1718.34   6
   3   5 -14 12596.9 1582.92   5
  -3  -5 -14 17649.4 1936.51   8
  -3   5  14 16689.5 1851.11   7
   3  -5  13 3150.01 862.017   6
   3   5 -13 3314.20 827.603   5
  -3  -5 -13 2930.07 829.688   8
  -3   5  13 3991.89 921.103   7
   3  -5  12 4362.22 944.890   6
   3   5 -12 2354.40 532.869   1
   3   5 -12 2333.35 738.891   5
  -3  -5 -12 2948.82 802.589   8
  -3   5  12 3452.13 825.466   7
   3  -5  11 6556.17 1143.81   6
   3   5 -11 4663.08 745.430   1
  -3  -5 -11 5569.61 1055.60   8
   3   5 -11 3966.71 888.404   5
  -3   5  11 5305.03 1002.81   7
  -3   5  10 1523.84 393.134   2
   3  -5  10 1669.77 680.664   6
  -3  -5 -10 1703.13 424.518   9
  -3  -5 -10 1489.26 616.532   8
   3   5 -10 1424.87 548.755   5
   3   5 -10 1393.72 440.318   1
  -3   5  10 694.099 510.531   7
   3  -5   9 10478.5 1281.53   6
  -3  -5  -9 11790.3 1059.45   9
  -3   5   9 10407.9 961.082   2
  -3  -5  -9 11522.6 1369.12   8
   3   5  -9 10471.4 1259.47   5
  -3   5   9 10502.5 1277.86   7
   3  -5   8 6391.87 1017.35   6
  -3  -5  -8 7063.44 809.969   9
  -3  -5  -8 6573.58 1032.75   8
   3   5  -8 5243.39 906.089   5
  -3   5   8 8330.88 1135.58   7
  -3   5   8 7356.66 800.036   2
   3  -5   7 7147.55 1015.78   6
  -3  -5  -7 6733.77 781.968   9
   3   5  -7 5427.60 786.444   2
  -3  -5  -7 8267.20 1086.05   8
   3   5  -7 7357.48 1009.55   5
  -3   5   7 6025.02 949.032   7
  -3   5   7 7001.86 790.915   2
   3  -5   6 1526.27 541.150   6
  -3  -5  -6 1789.25 430.109   9
   3   5  -6 1016.57 295.504   3
  -3   5   6 1024.10 497.318   7
  -3  -5  -6 1945.46 611.328   8
   3   5  -6 788.598 502.692   5
   3   5  -6 2271.96 510.914   2
  -3   5   6 839.269 326.855   2
   3  -5   5 12112.6 1210.72   6
  -3  -5  -5 10222.5 986.936   9
   3  -5   5 8322.20 576.904   3
  -3   5   5 9338.94 898.135   2
   3   5  -5 9561.10 774.200   3
   3   5  -5 9647.76 1008.27   2
  -3  -5  -5 9453.42 1100.02   8
   3   5  -5 9858.96 1102.83   5
  -3   5   5 9810.86 1148.99   7
   3  -5   4 3904.68 711.268   6
   3   5  -4 2767.54 443.614   3
   3  -5   4 3128.68 366.120   3
  -3  -5  -4 3973.74 601.510   9
  -3  -5  -4 3131.78 619.048   8
   3   5  -4 3916.74 723.787   5
  -3   5   4 4081.52 610.120   2
  -3   5   4 2697.06 668.060   7
   3   5  -4 3941.72 683.589   2
  -3   5   3 20010.4 801.317   9
  -3  -5  -3 21224.9 1384.65   9
  -3   5   3 20685.0 1391.52   2
   3   5  -3 17341.9 1362.13   2
   3   5  -3 16960.7 1109.18   3
  -3  -5  -3 20661.9 1499.67   8
  -3   5   3 20143.1 1569.33   7
   3  -5   3 20667.5 1477.28   6
   3   5  -2 9666.24 1025.91   2
  -3  -5  -2 11645.7 1040.85   9
   3   5  -2 10714.8 877.625   3
  -3  -5  -2 11050.4 1057.53   8
   3  -5   2 11436.8 1186.24   4
   3  -5   2 10894.0 1035.03   6
  -3   5   2 10293.7 656.886   9
   3   5  -1 6574.29 720.574   3
   3  -5   1 5719.37 739.338   6
  -3  -5  -1 4686.38 701.119   9
  -3  -5  -1 5089.88 823.848   6
  -3  -5  -1 6164.69 755.649   8
   3   5  -1 6937.35 864.756   2
  -3   5   1 5782.74 590.388   5
   3   5  -1 4866.85 454.787   7
   3  -5   1 5760.92 938.659   4
  -3  -5   0 10276.4 1128.62   6
  -3   5   0 9254.04 767.555   5
  -3  -5   0 10093.4 1018.71   9
   3   5   0 9533.26 888.659   3
  -3  -5   0 10340.7 934.545   8
   3   5   0 10885.4 1098.55   2
   3   5   0 9858.92 582.743   7
   3  -5   0 8401.26 1009.32   4
   3  -5   0 10274.1 939.760   6
   3   5   1 6703.22 784.158   3
   3  -5  -1 6581.49 725.162   6
  -3  -5   1 6264.80 898.766   6
   3   5   1 5088.77 416.350   4
  -3  -5   1 6262.61 820.877   9
  -3  -5   1 5853.85 657.888   8
  -3   5  -1 6281.82 656.318   5
   3   5   1 5314.01 378.897   7
   3   5   1 5667.58 387.699   7
   3  -5  -1 5618.65 829.464   4
  -3  -5   2 11965.9 1140.84   9
  -3   5  -2 9189.89 1016.37   1
   3   5   2 12705.5 1101.09   3
   3   5   2 10270.8 483.155   7
  -3  -5   2 11855.1 864.930   8
   3   5   2 8835.27 447.005   4
  -3   5  -2 10894.2 895.737   5
   3  -5  -2 11235.0 1156.58   4
   3  -5  -2 10114.0 867.689   6
  -3  -5   2 11728.5 1178.78   6
  -3   5  -3 20451.6 1286.26   5
   3   5   3 22203.9 1527.86   3
   3   5   3 18062.8 669.992   7
   3  -5  -3 20639.2 1543.29   4
  -3   5  -3 21243.7 1555.57   1
   3  -5  -3 22079.1 1234.95   6
  -3  -5   3 21331.4 1597.55   6
   3  -5  -4 3298.25 700.220   4
  -3  -5   4 3060.86 640.880   6
   3  -5  -4 4233.07 516.766   6
  -3   5  -4 2949.32 523.787   5
   3   5   4 2716.61 248.422   7
  -3   5  -4 3171.43 709.257   1
   3   5   4 3801.90 723.489   3
   3  -5  -5 9889.81 765.673   6
   3  -5  -5 10148.1 1108.94   4
  -3  -5   5 9866.95 1113.18   6
  -3   5  -5 10686.5 1018.10   5
  -3   5  -5 9074.53 1103.85   1
   3   5   5 9154.88 524.656   7
   3   5   5 9964.30 1116.73   3
   3  -5  -6 2301.72 617.840   4
  -3   5  -6 2166.74 606.679   1
  -3  -5   6 2306.22 586.968   6
  -3   5  -6 1118.82 393.799   5
   3   5   6 1500.57 560.770   3
   3  -5  -7 6347.68 923.537   4
  -3  -5   7 6990.37 978.840   6
  -3   5  -7 7371.97 923.562   5
   3   5   7 6848.91 1036.29   3
  -3   5  -7 5091.55 883.000   1
   3  -5  -8 7785.72 1034.64   4
  -3  -5   8 6513.56 954.904   6
  -3   5  -8 6312.20 903.767   5
  -3   5  -8 8608.10 1155.24   1
   3   5   8 8512.26 1154.40   3
   3  -5  -9 10460.4 1218.93   4
  -3  -5   9 10596.8 1223.91   6
  -3   5  -9 12569.1 1404.53   1
  -3   5  -9 10150.8 1173.09   5
   3   5   9 7155.90 1113.28   3
   3  -5 -10 1750.94 577.342   4
  -3  -5  10 1774.63 539.009   6
  -3   5 -10 1819.85 588.233   5
   3   5  10 2994.29 814.422   3
  -3   5 -10 1897.96 674.266   1
   3  -5 -11 7168.12 1053.72   4
  -3  -5  11 4366.69 833.043   6
  -3   5 -11 4593.28 930.702   1
  -3   5 -11 5052.26 893.115   5
   3   5  11 5068.85 980.421   3
  -3   5 -12 1487.88 594.968   1
   3  -5 -12 3364.11 784.999   4
  -3  -5  12 1498.51 551.322   6
  -3   5 -12 4463.23 877.067   5
   3   5  12 3230.31 860.558   3
   3  -5 -13 4034.10 882.636   4
  -3  -5  13 3980.54 820.781   6
  -3   5 -13 4071.18 898.017   5
   3   5  13 4201.70 1006.03   3
  -3   5 -13 3652.77 922.544   1
   3  -5 -14 11889.7 1452.60   4
  -3   5 -14 16824.9 1797.23   1
  -3   5 -14 11306.7 1485.85   5
   3   5  14 16032.7 1883.88   3
  -3  -5  14 15560.4 1606.85   6
   3  -5 -15 691.744 465.180   4
  -3  -5  15 519.958 403.166   6
   3  -5 -15 173.999 486.899   8
  -3   5 -15 1437.28 692.235   5
   3   5  15-30.4680 563.484   3
   3  -5 -16 7825.77 1251.72   4
  -3  -5  16 7420.17 1168.90   6
  -3   5 -16 7261.51 1301.42   5
   3  -5 -16 5323.22 1136.29   8
   3   5  16 6558.24 1280.35   3
   3  -5 -17 432.704 459.770   4
   3   6 -15 5982.47 1175.97   5
  -3   6  15 7355.39 1319.36   7
   3  -6  14 3349.87 946.247   6
   3   6 -14 2815.72 833.758   5
  -3  -6 -14 3084.90 868.417   8
  -3   6  14 6158.38 1190.75   7
   3  -6  13 5022.20 1077.75   6
  -3  -6 -13 7106.48 1301.81   8
   3   6 -13 5323.26 1087.20   5
  -3   6  13 4818.57 1043.27   7
   3  -6  12 3932.56 919.437   6
  -3  -6 -12 6703.07 1224.20   8
   3   6 -12 4651.86 1006.01   5
  -3   6  12 5848.76 1089.27   7
   3   6 -12 3818.24 740.788   1
   3   6 -11 1566.17 483.295   1
   3  -6  11 1733.98 677.549   6
  -3  -6 -11 2694.61 776.250   8
   3   6 -11 2308.90 736.821   5
  -3   6  11 1566.25 646.530   7
   3  -6  10 667.432 549.577   6
   3   6 -10 1069.69 471.391   1
  -3  -6 -10 542.287 494.901   8
   3   6 -10 160.928 337.504   5
  -3   6  10 62.8224 375.927   7
   3  -6   9 7715.57 1156.14   6
  -3  -6  -9 8244.68 1237.01   8
   3   6  -9 8191.58 1175.92   5
  -3   6   9 6817.76 1080.16   7
  -3   6   9 6739.43 864.711   2
   3  -6   8 2968.47 724.356   6
  -3  -6  -8 1706.86 597.016   8
   3   6  -8 2895.89 721.878   5
  -3   6   8 2044.29 634.925   7
  -3   6   8 2412.84 544.630   2
  -3  -6  -7 16835.2 1253.35   9
   3   6  -7 17711.6 1661.41   5
  -3  -6  -7 18117.5 1679.08   8
  -3   6   7 17664.6 1389.96   2
  -3   6   7 16639.9 1606.34   7
   3   6  -7 17531.4 1490.58   2
   3  -6   7 16534.4 1604.48   6
   3  -6   6 12326.3 1330.37   6
  -3  -6  -6 11267.2 1028.97   9
  -3   6   6 10536.3 1080.11   2
   3   6  -6 12273.8 1367.98   5
   3   6  -6 10248.4 1135.21   2
  -3   6   6 11810.0 1352.27   7
  -3  -6  -6 11076.7 1309.80   8
   3  -6   5 5895.79 928.367   6
   3   6  -5 7568.99 1037.99   5
  -3  -6  -5 8101.58 879.589   9
  -3   6   5 7360.88 1063.03   7
  -3   6   5 6177.65 831.044   2
  -3  -6  -5 9461.21 1147.05   8
   3   6  -5 6610.24 924.689   2
   3   6  -4 446.689 250.489   3
   3  -6   4 535.776 431.953   6
  -3  -6  -4 234.956 253.172   9
  -3  -6  -4 350.665 325.026   8
  -3   6   4 393.274 329.737   2
   3   6  -4 698.645 450.449   5
  -3   6   4 185.346 321.342   7
   3   6  -4 646.656 340.947   2
   3   6  -3 1087.12 488.461   2
   3   6  -3 1267.51 335.921   3
   3  -6   3 1169.51 458.905   6
  -3  -6  -3 1347.91 424.676   9
  -3  -6  -3 1470.21 477.760   8
  -3   6   3 1758.01 500.744   2
  -3   6   3 716.375 440.701   7
   3   6  -2 2129.19 432.258   3
   3   6  -2 2266.28 574.256   2
   3  -6   2 2634.31 619.006   6
  -3  -6  -2 2486.79 686.667   6
  -3  -6  -2 2016.48 483.370   9
  -3  -6  -2 2568.23 575.904   8
   3  -6   2 2224.62 635.235   4
  -3  -6  -1 12527.7 1340.51   6
  -3  -6  -1 13741.1 1216.70   9
   3   6  -1 11505.7 982.952   3
  -3  -6  -1 14016.0 1195.92   8
   3   6  -1 15435.6 1389.95   2
   3  -6   1 10717.2 1205.08   4
   3  -6   1 11530.5 1116.20   6
  -3   6   1 12106.6 987.225   5
   3  -6   0 1918.35 496.121   6
  -3  -6   0 1026.39 475.348   6
   3   6   0 1159.31 497.826   2
  -3  -6   0 1588.10 480.492   9
  -3  -6   0 1584.99 473.887   8
  -3   6   0 877.769 315.967   5
   3  -6   0 1100.83 489.779   4
   3   6   0 1388.87 389.701   3
  -3   6  -1 13936.7 1090.69   5
   3   6   1 11819.9 1085.99   3
  -3  -6   1 12518.4 1046.94   8
   3   6   1 13617.6 1348.88   2
   3  -6  -1 11581.8 1249.62   4
   3  -6  -1 12808.2 1109.59   6
  -3  -6   1 15555.4 1477.50   6
   3  -6  -2 2369.27 511.335   6
  -3  -6   2 2096.89 652.532   6
  -3  -6   2 2005.12 398.215   8
  -3   6  -2 2566.85 502.855   5
   3   6   2 2189.69 539.177   3
  -3   6  -2 2425.90 599.188   1
   3  -6  -2 2128.58 596.583   4
  -3   6  -3 1395.68 481.106   1
   3  -6  -3 1664.96 423.349   6
  -3  -6   3 1091.86 574.054   6
  -3   6  -3 923.372 350.102   5
  -3  -6   3 1266.18 308.532   8
   3   6   3 1474.69 530.186   3
   3  -6  -3 1095.68 479.070   4
  -3  -6   4 441.261 340.185   6
   3  -6  -4 307.391 235.337   6
  -3   6  -4 654.715 418.100   1
  -3   6  -4-79.2696 242.011   5
   3   6   4 853.370 501.666   3
   3  -6  -4 548.276 441.406   4
  -3   6  -5 8870.19 1134.93   1
  -3  -6   5 8836.82 1135.28   6
  -3   6  -5 6498.77 873.985   5
   3   6   5 10446.2 1183.96   3
   3  -6  -5 8003.84 1055.48   4
   3  -6  -5 7405.58 767.596   6
   3  -6  -6 10152.8 882.760   6
   3  -6  -6 11895.0 1273.63   4
  -3  -6   6 10366.9 1239.76   6
  -3   6  -6 11750.5 1187.99   5
  -3   6  -6 10893.2 1292.45   1
   3   6   6 12554.8 1344.51   3
  -3   6  -7 12613.5 1420.03   1
  -3   6  -7 14971.8 1387.63   5
   3   6   7 16693.9 1586.23   3
   3  -6  -7 16780.4 1520.18   4
  -3  -6   7 16625.6 1589.16   6
   3  -6  -8 3659.45 754.627   4
  -3  -6   8 2191.22 632.896   6
  -3   6  -8 2565.91 629.536   5
   3   6   8 1982.27 627.313   3
  -3   6  -8 1638.35 627.167   1
   3  -6  -9 6126.29 961.841   4
  -3  -6   9 6483.86 1040.11   6
  -3   6  -9 6298.53 971.281   5
  -3   6  -9 6863.40 1145.60   1
   3   6   9 6617.72 1127.71   3
   3  -6 -10-152.926 387.614   4
  -3  -6  10 820.903 407.876   6
  -3   6 -10 2059.33 660.212   5
  -3   6 -10 1273.68 555.427   1
   3   6  10 679.591 587.159   3
   3  -6 -11 1986.22 667.222   4
  -3  -6  11 2262.87 704.027   6
  -3   6 -11 2675.61 798.593   1
  -3   6 -11 1407.40 556.487   5
   3   6  11 2314.35 754.493   3
   3  -6 -12 5531.88 982.371   4
  -3  -6  12 4635.44 952.476   6
  -3   6 -12 3674.57 952.344   1
  -3   6 -12 4467.81 936.156   5
   3   6  12 4290.59 990.764   3
   3  -6 -13 5473.19 1009.74   4
  -3   6 -13 5363.58 1044.76   1
  -3  -6  13 4771.69 942.383   6
  -3   6 -13 4987.21 991.131   5
   3   6  13 4080.96 1065.91   3
  -3   6 -14 3759.50 964.242   1
   3  -6 -14 2516.34 726.422   4
  -3  -6  14 2880.71 846.576   6
  -3   6 -14 2647.50 808.259   5
   3   6  14 5156.31 1143.64   3
   3  -6 -15 5264.28 1022.94   4
  -3  -6  15 8970.60 1334.18   6
  -3   6 -15 6486.02 1220.40   5
   3  -6 -15 9498.98 1531.40   8
  -3   6 -15 6628.55 1273.74   1
  -3  -6  16 654.380 508.696   6
  -3   7  14 2507.89 852.999   7
   3  -7  13 5447.81 1174.35   6
   3   7 -13 3915.26 984.594   5
  -3  -7 -13 6384.73 1270.45   8
  -3   7  13 3962.32 983.643   7
   3  -7  12 4064.78 1022.38   6
  -3  -7 -12 3570.78 1013.04   8
   3   7 -12 5569.69 1122.01   5
  -3   7  12 4193.25 961.644   7
   3  -7  11 5058.23 1108.86   6
   3   7 -11 5110.79 938.693   1
  -3  -7 -11 4194.83 1006.61   8
   3   7 -11 5944.94 1118.59   5
  -3   7  11 5785.96 1136.74   7
   3  -7  10 4920.23 1042.30   6
   3   7 -10 3785.21 784.003   1
   3   7 -10 4208.09 931.920   5
  -3  -7 -10 3691.10 927.966   8
  -3   7  10 5333.13 1053.87   7
   3  -7   9 1326.10 623.092   6
  -3  -7  -9 1729.86 667.676   8
   3   7  -9 2428.53 804.150   5
  -3   7   9 1682.57 642.810   7
  -3   7   9 755.851 369.071   2
   3  -7   8 4240.96 939.708   6
  -3   7   8 4391.22 935.257   7
  -3  -7  -8 5593.73 1036.83   8
   3   7  -8 4879.73 986.779   5
  -3   7   8 4721.13 788.088   2
   3  -7   7 2668.04 735.106   6
   3   7  -7 2884.96 712.011   2
  -3  -7  -7 3517.56 842.183   8
   3   7  -7 4152.99 862.995   5
  -3   7   7 3780.97 836.044   7
  -3   7   7 3881.49 740.371   2
   3  -7   6 7565.41 1138.86   6
  -3  -7  -6 7438.93 1118.33   8
   3   7  -6 5679.97 1038.23   5
   3   7  -6 4003.07 824.060   2
  -3   7   6 6419.18 1083.90   7
  -3   7   6 4841.75 827.441   2
  -3   7   5 5685.45 887.514   2
   3  -7   5 5061.94 919.297   6
  -3  -7  -5 6327.09 1026.05   8
   3   7  -5 4411.21 932.537   5
  -3   7   5 3309.36 764.465   7
   3   7  -5 5293.10 902.235   2
   3  -7   4 4496.94 868.817   6
  -3  -7  -4 3099.60 587.076   9
  -3  -7  -4 4686.27 856.697   8
  -3   7   4 2898.38 645.054   2
   3   7  -4 3168.43 777.250   5
  -3   7   4 2431.86 712.915   7
   3   7  -4 2589.31 679.911   2
  -3  -7  -3 6839.73 866.479   9
   3  -7   3 5749.15 926.641   6
  -3  -7  -3 6468.67 945.804   8
  -3   7   3 5156.39 919.065   7
  -3   7   3 6373.28 935.804   2
   3   7  -3 5958.01 962.103   2
   3   7  -2 1123.78 513.341   2
   3  -7   2 630.955 445.564   6
  -3  -7  -2 640.272 405.802   6
  -3  -7  -2 347.630 277.304   8
  -3   7   2 829.649 546.053   7
  -3   7   2 244.034 224.574   5
   3   7  -1 167.529 404.742   2
   3  -7   1 2413.30 653.837   6
  -3  -7  -1 1352.97 572.965   6
  -3  -7  -1 1739.50 498.769   8
  -3   7   1 1568.70 416.235   5
   3  -7   1 1580.89 581.951   4
   3   7  -1 1411.51 392.634   3
  -3  -7   0 14182.8 1210.71   8
   3  -7   0 11125.3 1189.95   6
  -3  -7   0 14637.0 1557.21   6
   3   7   0 15585.0 1537.56   2
  -3   7   0 14909.5 1230.41   5
   3  -7   0 12023.0 1337.54   4
   3   7   0 13897.0 1176.06   3
   3  -7  -1 2082.95 553.526   6
  -3  -7   1 444.244 421.528   6
   3   7   1 1677.69 579.168   2
  -3  -7   1 927.546 342.963   8
  -3   7  -1 1408.72 442.291   5
   3   7   1 2006.93 510.718   3
   3  -7  -1 1913.46 627.723   4
   3  -7  -2 1111.12 413.045   6
  -3  -7   2 1206.75 517.713   6
  -3   7  -2 479.579 317.130   5
   3   7   2 876.622 453.907   2
  -3   7  -2 1086.87 548.280   1
   3   7   2 692.832 347.092   3
   3  -7  -2 813.243 481.981   4
  -3   7  -3 6424.01 861.693   5
   3  -7  -3 7671.51 907.323   6
  -3  -7   3 5857.38 1019.78   6
   3   7   3 7059.86 1087.78   2
  -3   7  -3 5332.76 946.804   1
   3   7   3 7248.26 982.626   3
   3  -7  -3 5759.86 950.764   4
  -3  -7   4 2118.47 686.448   6
   3  -7  -4 2265.22 499.161   6
  -3   7  -4 3254.00 654.840   5
  -3   7  -4 3799.59 826.427   1
   3   7   4 1798.44 535.201   3
   3  -7  -4 3020.99 700.297   4
  -3  -7   5 4329.84 919.104   6
  -3   7  -5 4219.94 757.898   5
   3   7   5 6734.45 1013.79   3
   3  -7  -5 5827.84 948.933   4
  -3   7  -5 4508.73 902.825   1
  -3   7  -6 5258.63 960.121   1
  -3  -7   6 5584.09 999.271   6
  -3   7  -6 5649.40 894.416   5
   3   7   6 6841.33 1074.08   3
   3  -7  -6 5802.93 932.010   4
  -3   7  -7 4167.51 892.545   1
  -3  -7   7 2796.66 779.463   6
  -3   7  -7 3594.69 771.717   5
   3   7   7 2632.86 710.906   3
   3  -7  -7 3454.28 756.954   4
   3  -7  -8 3965.03 851.902   4
  -3   7  -8 2995.08 813.253   1
  -3  -7   8 3673.91 873.059   6
  -3   7  -8 4943.02 902.384   5
   3   7   8 4938.31 1004.16   3
   3  -7  -9 2000.00 604.543   4
  -3  -7   9 1568.22 619.969   6
  -3   7  -9 1690.31 635.990   5
   3   7   9 1123.71 622.891   3
  -3   7  -9 1276.47 557.292   1
   3  -7 -10 4276.99 862.414   4
   3   7  10 4757.10 1024.51   3
  -3  -7  10 4206.49 920.997   6
  -3   7 -10 4381.85 907.610   5
  -3   7 -10 3526.07 877.625   1
   3  -7 -11 6047.39 1048.55   4
  -3  -7  11 5706.73 1082.73   6
  -3   7 -11 4828.99 1055.11   1
  -3   7 -11 5846.52 1045.08   5
   3   7  11 7183.61 1218.12   3
   3  -7 -12 4027.57 869.868   4
  -3  -7  12 3701.85 894.153   6
  -3   7 -12 3799.44 932.224   1
  -3   7 -12 3344.35 873.167   5
   3   7  12 4732.18 1065.28   3
   3  -7 -13 3120.89 803.024   4
  -3  -7  13 4253.29 997.308   6
  -3   7 -13 4177.73 1015.08   1
  -3   7 -13 4249.85 973.284   5
   3   7  13 4218.36 1067.61   3
  -3  -7  14 1671.87 699.237   6
  -3   7 -14 1393.46 634.055   5
  -3   8  12 7306.25 1300.34   7
   3  -8  11 3818.01 970.000   6
  -3  -8 -11 2844.85 941.904   8
   3   8 -11 2713.75 767.879   1
  -3   8  11 2974.68 844.369   7
   3  -8  10 7277.60 1278.08   6
   3   8 -10 8129.57 1225.88   1
  -3  -8 -10 6381.68 1237.68   8
   3   8 -10 7936.68 1349.26   5
  -3   8  10 7081.28 1280.19   7
  -3  -8  -9 4590.60 1027.12   8
   3  -8   9 5561.02 1114.21   6
   3   8  -9 3977.30 1011.86   5
  -3   8   9 4175.14 955.522   7
   3  -8   8 492.194 442.985   6
  -3  -8  -8 391.245 481.614   8
   3   8  -8 340.267 417.207   5
  -3   8   8-15.1692 383.096   7
  -3   8   8 562.646 397.518   2
   3  -8   7 58.8204 409.372   6
  -3   8   7 267.631 454.105   7
  -3  -8  -7 479.174 395.753   8
   3   8  -7 774.523 569.791   5
  -3   8   7 493.368 383.190   2
   3  -8   6 836.421 537.667   6
  -3  -8  -6 764.109 488.321   8
   3   8  -6 1746.46 584.964   2
   3   8  -6 1649.73 658.927   5
  -3   8   6 1262.62 502.023   2
  -3   8   6 1840.73 692.250   7
   3  -8   5 2511.38 755.754   6
  -3  -8  -5 1656.78 634.009   8
  -3   8   5 3008.74 748.315   2
   3   8  -5 2371.98 763.392   5
   3   8  -5 2918.66 761.966   2
  -3   8   5 1984.81 710.065   7
   3  -8   4 5303.87 957.810   6
   3   8  -4 7154.93 1131.80   2
  -3  -8  -4 5392.22 958.886   8
   3   8  -4 5473.57 1028.67   5
  -3   8   4 3619.81 785.726   2
  -3   8   4 4191.50 909.553   7
   3  -8   3 2610.66 722.206   6
  -3  -8  -3 3105.70 710.511   8
   3   8  -3 3825.13 897.662   5
  -3   8   3 3148.55 804.055   7
   3   8  -3 3147.46 826.216   2
   3  -8   2 6332.28 999.123   6
  -3  -8  -2 9705.08 1355.82   6
  -3  -8  -2 8199.58 1075.06   8
  -3   8   2 6764.15 1095.72   7
   3   8  -2 5683.40 1023.21   2
   3   8  -1 963.727 504.062   2
   3  -8   1 435.317 460.956   6
  -3  -8  -1 1577.27 673.871   6
  -3  -8  -1 308.812 290.362   8
   3   8   0-254.089 495.466   2
   3  -8   0 285.665 392.357   6
  -3  -8   0-425.212 499.497   6
  -3   8   0 515.893 323.120   5
   3   8   1 1228.66 594.618   2
   3  -8  -1 724.143 335.301   6
  -3  -8   1 977.939 514.886   6
  -3   8  -1 642.338 356.103   5
   3  -8  -1 1017.80 552.853   4
   3   8   2 5421.00 1008.65   2
   3  -8  -2 9632.85 1128.71   6
  -3  -8   2 5443.61 1043.54   6
  -3   8  -2 7410.18 959.325   5
  -3   8  -2 8156.44 1219.04   1
   3  -8  -2 8304.76 1197.83   4
   3  -8  -3 3349.39 658.261   6
  -3  -8   3 4054.98 894.997   6
   3   8   3 4106.99 911.271   2
  -3   8  -3 4306.79 771.939   5
   3   8   3 3232.33 708.516   3
   3  -8  -3 2392.81 667.606   4
  -3   8  -3 3050.54 820.303   1
  -3  -8   4 4039.98 934.636   6
   3   8   4 6461.02 996.124   3
  -3   8  -4 5800.26 901.592   5
  -3   8  -4 5105.19 1007.23   1
   3   8   4 5468.56 1057.14   2
   3  -8  -4 3758.55 818.841   4
  -3   8  -5 1648.29 683.777   1
  -3  -8   5 2536.29 765.093   6
   3   8   5 932.665 508.344   2
  -3   8  -5 2179.56 605.037   5
   3   8   5 1514.53 574.611   3
   3  -8  -5 1975.68 634.740   4
  -3  -8   6 2030.57 679.296   6
   3   8   6 1415.58 621.182   3
   3   8   6 870.168 539.027   2
  -3   8  -6 1797.16 613.562   5
  -3   8  -6 1096.88 585.434   1
   3  -8  -6 1736.12 622.480   4
  -3  -8   7 1123.14 605.601   6
  -3   8  -7-26.6812 411.302   1
   3   8   7-132.504 387.925   2
  -3   8  -7 1288.74 528.932   5
   3   8   7 753.682 494.474   3
   3  -8  -7 833.011 524.594   4
  -3  -8   8-459.312 531.578   6
  -3   8  -8 366.681 457.218   1
  -3   8  -8 170.149 337.348   5
   3   8   8 389.021 494.214   3
   3  -8  -8 868.407 541.192   4
  -3  -8   9 5856.19 1126.72   6
   3   8   9 5866.87 1089.30   3
  -3   8  -9 4484.92 911.124   5
   3  -8  -9 4945.20 952.641   4
  -3   8  -9 5510.08 1132.50   1
  -3  -8  10 6391.90 1194.64   6
  -3   8 -10 9927.66 1383.16   5
   3   8  10 8872.56 1400.15   3
  -3   8 -10 9270.53 1446.31   1
   3  -8 -10 9891.77 1322.96   4
  -3  -8  11 2920.32 858.437   6
  -3   8 -11 1435.15 634.099   5
   3   8  11 1601.27 726.158   3
  -3   8 -12 5868.77 1136.44   5
   3   8  12 5291.04 1173.52   3
   3   9 -10 2418.75 756.142   1
  -3  -9  -9 3456.37 959.085   8
  -3   9   9 3898.97 1002.47   7
   3  -9   8 731.281 571.544   6
  -3  -9  -8 1894.94 730.881   8
  -3   9   8 2638.88 787.630   7
   3  -9   7 249.583 414.051   6
  -3  -9  -7 611.665 530.391   8
  -3   9   7 562.577 388.142   2
   3   9  -7 1673.06 709.669   5
  -3   9   7 1244.33 599.992   7
   3  -9   6 2981.95 866.730   6
   3   9  -6 2431.92 771.035   2
  -3  -9  -6 2243.00 713.659   8
   3   9  -6 3399.75 915.792   5
  -3   9   6 2248.42 722.699   2
  -3   9   6 1882.43 757.998   7
   3  -9   5 82.3372 415.827   6
  -3   9   5 838.119 488.991   2
  -3  -9  -5-320.649 396.729   8
   3   9  -5 923.432 610.305   5
   3   9  -5 582.864 466.401   2
  -3   9   5 795.989 452.102   7
   3  -9   4 1061.36 570.715   6
  -3  -9  -4 4395.16 899.157   8
   3   9  -4 2944.66 823.487   5
  -3   9   4 1961.18 705.028   7
   3   9  -4 1667.41 608.270   2
   3  -9   3 4576.68 933.341   6
   3   9  -3 5086.43 1074.77   5
  -3   9   3 3624.44 906.518   7
   3   9  -3 4147.54 921.471   2
   3  -9   2 1653.42 643.370   6
  -3   9   2 1505.80 624.162   7
   3   9  -2 1299.93 591.123   2
   3  -9   1 3325.91 814.890   6
  -3  -9  -1 4095.89 967.633   6
  -3   9   1 3795.06 919.037   7
   3   9  -1 5222.51 1048.44   2
   3  -9   0 4638.46 917.116   6
  -3  -9   0 5057.32 1045.56   6
   3   9   0 4779.45 1041.09   2
   3   9   1 2885.92 796.242   2
   3  -9  -1 4923.93 898.829   6
  -3  -9   1 3473.63 915.502   6
   3   9   2 1220.54 625.130   2
  -3   9  -2 2282.63 710.480   1
   3  -9  -2 1663.71 559.731   6
  -3  -9   2 1470.71 684.110   6
   3   9   3 5975.98 1173.26   2
  -3  -9   3 4130.09 929.621   6
  -3   9  -3 4899.69 1041.23   1
   3  -9  -3 4628.95 921.255   4
   3   9   4 3006.12 866.535   2
  -3  -9   4 3505.59 931.899   6
  -3   9  -4 3642.89 930.572   1
   3  -9  -4 3483.21 846.976   4
  -3   9  -5-187.253 426.937   1
   3   9   5 157.583 420.751   2
  -3  -9   5 214.057 373.336   6
   3  -9  -5 41.9633 328.912   4
  -3  -9   6 3910.46 1021.24   6
   3   9   6 2649.71 788.980   2
  -3   9  -6 2774.76 738.508   5
  -3   9  -6 2427.06 753.255   1
   3  -9  -6 2920.77 735.679   4
  -3  -9   7 360.148 407.919   6
   3   9   7 234.551 398.176   2
  -3   9  -7 77.4668 487.712   1
  -3   9  -7 655.148 474.889   5
   3  -9  -7 574.971 458.024   4
  -3   9  -8 2161.43 684.751   5
   3   9   8 2595.89 780.235   3
   3   9   9 5907.08 1141.80   3
  -3   9  -9 3505.62 884.472   5
  -3   9 -10 1466.47 613.105   5
   3   9  10 1025.20 641.837   3
  -3  10   5 1252.34 631.128   7
   3 -10   4 333.326 456.275   6
  -3  10   4 492.762 558.978   7
   3 -10   3 205.974 349.395   6
  -3  10   3 54.4225 303.990   7
   3 -10   2 170.501 419.564   6
  -3  10   2 1933.39 738.299   7
   3 -10   1 448.618 468.740   6
  -3  10   1 501.981 443.807   7
   3 -10   0 4449.73 979.267   6
  -3  10   0 6394.98 1215.98   7
  -4   0   0 61021.4 2305.55   9
  -4   0   0 53038.9 1877.58   7
   4   0   0 57344.4 2065.86   4
   4   0   1 31198.9 1202.73   5
  -4   0  -1 31191.6 1632.65   9
  -4   0   1 31260.5 1592.80   9
   4   0  -1 29687.6 1197.41   1
  -4   0   1 30388.9 1362.41   7
   4   0   1 30535.8 1394.87   4
   4   0  -1 31235.9 1494.41   4
   4   0  -2 10276.7 657.313   6
  -4   0   2 10304.2 904.280   9
  -4   0  -2 10660.1 957.693   9
   4   0  -2 10484.9 596.103   1
  -4   0   2 9880.65 778.798   7
   4   0   2 10736.8 790.026   4
   4   0  -2 10189.2 874.411   4
   4   0  -3 100.520 100.224   6
   4   0  -3 424.182 308.474   4
   4   0   3 472.100 320.366   3
  -4   0  -3 63.0909 328.051   9
  -4   0   3 41.3002 268.807   9
   4   0  -3 122.907 91.2848   1
   4   0  -3 118.544 108.045   5
  -4   0   3 184.201 232.468   7
   4   0   3 451.945 260.710   4
  -4   0   4 4215.59 598.756   9
   4   0  -4 3741.83 616.826   4
  -4   0  -4 2999.48 584.756   9
   4   0  -4 3147.66 338.147   5
  -4   0   4 3675.39 558.485   7
   4   0  -4 2857.59 191.067   1
   4   0   4 3471.88 463.570   4
   4   0   4 2512.47 503.176   3
   4   0  -4 3421.06 328.997   6
   4   0  -5 630.114 151.375   6
   4   0   5 470.146 326.488   3
   4   0  -5 525.870 347.697   4
  -4   0  -5 779.220 410.549   9
  -4   0   5 328.232 296.924   9
   4   0  -5 314.223 185.378   5
  -4   0   5 180.388 244.726   7
   4   0   6 66159.8 2639.55   3
  -4   0  -6 63362.9 2683.37   9
   4   0  -6 60415.6 2006.19   5
  -4   0   6 62631.7 2471.56   9
  -4   0   6 62515.6 2548.22   7
   4   0  -6 64927.8 2689.39   4
   4   0  -6 59224.7 1616.46   6
   4   0  -7 19955.1 1106.15   5
   4   0   7 20521.2 1429.91   3
  -4   0  -7 19670.4 1496.25   9
  -4   0   7 19935.9 1343.88   9
  -4   0   7 19511.9 1412.91   7
   4   0  -7 20036.2 1469.13   4
  -4   0   8 5068.29 370.608   6
   4   0   8 6361.40 850.810   3
   4   0  -8 5142.69 820.621   4
   4   0  -8 5208.66 602.941   5
  -4   0  -8 4433.84 755.760   8
  -4   0   8 4992.41 784.577   7
  -4   0  -9 9496.12 1051.22   5
   4   0  -9 7589.88 988.538   4
   4   0  -9 7396.71 763.546   5
  -4   0  -9 8370.46 1004.35   8
  -4   0   9 8072.74 1021.57   7
   4   0   9 7783.31 981.347   3
  -4   0   9 7432.02 472.351   6
  -4   0 -10 6946.02 950.009   8
  -4   0 -10 5011.50 828.421   5
   4   0 -10 6692.68 981.963   4
   4   0 -10 5401.11 698.617   5
  -4   0  10 4977.75 905.327   7
   4   0  10 6467.42 903.148   3
  -4   0 -11 445.421 458.647   5
   4   0 -11 246.702 306.273   5
  -4   0 -11-283.313 324.645   8
   4   0 -11 623.344 522.734   4
  -4   0  11-119.981 356.925   7
   4   0  11 180.412 406.082   3
  -4   0 -12 18707.8 1685.65   5
   4   0 -12 17635.2 1409.44   5
   4   0  12 15945.5 1524.57   3
  -4   0 -12 19844.6 1657.91   8
  -4   0  12 18735.7 1719.64   7
   4   0 -12 18798.9 1729.73   4
  -4   0 -13 3558.83 783.722   5
   4   0 -13 3134.03 783.106   4
   4   0 -13 2873.12 641.272   5
  -4   0 -13 4023.27 810.025   8
   4   0  13 3558.12 822.418   3
  -4   0  13 4161.92 863.708   7
   4   0  14 9905.41 1314.03   3
  -4   0 -14 9891.89 1331.20   5
   4   0 -14 8930.54 1285.67   4
   4   0 -14 9544.68 1133.67   5
  -4   0 -14 9924.41 1244.59   8
  -4   0  14 7737.83 1215.16   7
  -4   0 -15 3936.30 901.786   5
   4   0 -15 5643.54 1088.63   4
   4   0 -15 6636.21 989.104   5
  -4   0 -15 6794.46 1073.89   8
   4   0  15 6934.02 1125.26   3
  -4   0  15 8371.09 1304.45   7
   4   0 -16 4936.08 1000.90   4
   4   0 -16 5868.47 983.512   5
  -4   0 -16 7424.08 1134.56   8
   4   0  16 5021.07 989.139   3
  -4   0  16 4346.03 1005.87   7
   4   0 -17 1308.57 618.634   4
   4   0 -17 226.248 314.934   5
  -4   0 -17-163.342 357.081   8
   4   0  17 70.8015 451.661   3
  -4   0  17 965.622 593.321   7
   4   0 -18 63.6929 351.914   4
  -4   0 -18 664.607 458.497   8
   4   0  18-35.7417 491.442   3
  -4   0  18 770.226 644.346   7
   4   0  19 1299.18 674.886   3
  -4  -1 -19 1258.53 604.307   9
   4   1 -19 1661.60 667.075   5
  -4  -1 -19 3203.33 909.956   8
  -4  -1 -18 1041.49 589.931   9
   4   1 -18 695.288 505.506   5
  -4  -1 -18 712.122 524.962   8
  -4   1  18 1424.36 618.605   7
  -4  -1 -17 2048.58 710.789   9
   4   1 -17-130.139 341.029   5
  -4  -1 -17 1951.56 737.555   8
   4  -1  17 611.797 464.086   3
  -4   1  17 605.237 599.542   7
  -4  -1 -16 8144.87 1229.50   9
   4   1 -16 7329.39 1112.57   5
  -4  -1 -16 6657.10 1125.42   8
   4  -1  16 6061.62 1042.74   3
  -4   1  16 6607.36 1216.54   7
  -4  -1 -15 177.349 407.762   9
   4   1 -15 1701.08 599.436   5
  -4  -1 -15 1197.46 610.883   8
   4  -1  15 994.430 496.809   3
  -4   1  15 941.503 599.170   7
  -4  -1 -14 3860.74 831.560   9
   4   1 -14 3627.17 750.691   5
  -4  -1 -14 4565.05 923.284   8
   4  -1  14 3753.24 832.838   3
  -4   1  14 3821.43 855.346   7
  -4  -1 -13 2233.70 648.896   9
   4   1 -13 2024.15 585.696   5
  -4  -1 -13 1551.12 608.562   8
   4  -1  13 1351.12 517.699   3
  -4   1  13 2797.71 774.474   7
  -4  -1 -12 9202.87 1166.41   9
   4   1 -12 8343.90 1010.79   5
  -4  -1 -12 9891.21 1235.19   8
  -4   1  12 10490.7 1303.33   7
   4  -1  12 8194.77 1059.78   3
  -4  -1 -11 6596.86 982.965   9
   4   1 -11 6202.40 836.228   5
  -4  -1 -11 5669.70 909.672   8
  -4   1  11 7724.86 1097.31   7
   4  -1  11 6607.13 917.193   3
  -4  -1 -10 7502.71 1013.27   9
   4   1 -10 7071.55 853.827   5
  -4  -1 -10 7005.95 1020.42   8
  -4   1  10 8548.96 1120.55   7
   4  -1  10 6174.46 880.670   3
  -4  -1  -9 6747.08 946.996   9
   4   1  -9 7071.34 805.014   5
  -4  -1  -9 6405.82 933.444   8
  -4   1   9 7429.37 1009.93   7
   4  -1   9 5628.02 818.603   3
  -4  -1  -8 23631.5 1672.41   9
   4   1  -8 23317.7 1384.17   5
   4  -1   8 21638.4 1482.64   3
  -4  -1  -8 21413.8 1621.28   8
  -4   1   8 24208.7 1700.67   7
   4   1  -7 47329.1 1998.48   5
  -4   1   7 47750.2 2059.24   9
   4  -1   7 53472.6 2321.59   3
  -4  -1  -7 48439.0 2428.65   8
  -4   1   7 49593.6 2409.44   7
  -4  -1  -7 57575.2 2542.35   9
  -4   1   6 8855.01 560.133   5
   4   1  -6 8402.10 918.920   4
  -4   1   6 8438.39 795.992   9
   4   1  -6 8979.34 760.444   5
  -4  -1  -6 9335.43 998.717   9
  -4  -1  -6 8800.66 983.622   8
  -4   1   6 9708.98 994.509   7
   4  -1   6 9677.08 924.239   3
   4   1  -6 7424.76 336.420   1
  -4  -1  -5 20552.8 1399.07   9
   4   1  -5 18857.7 1062.75   5
  -4   1   5 18314.8 1151.08   9
   4  -1   5 22204.5 1352.89   3
   4   1  -5 18900.4 690.010   2
  -4  -1  -5 20818.0 1449.50   8
  -4   1   5 19496.7 1345.28   7
   4   1  -5 18676.2 1326.40   4
  -4  -1  -4 34259.4 1826.42   9
  -4   1   4 35298.6 1604.58   9
   4  -1   4 33828.2 1685.39   3
   4   1  -4 32237.4 1087.23   2
  -4   1   4 31928.7 1706.91   7
   4  -1   4 34468.2 1649.27   4
   4   1  -4 32844.3 1396.24   5
  -4  -1  -4 34682.0 1302.84   4
   4   1  -4 32845.3 1673.10   4
  -4   1   3 23306.8 1290.33   9
   4   1  -3 24481.6 1135.22   5
   4  -1   3 25658.8 1420.46   3
  -4   1   3 23333.3 1388.58   7
  -4  -1  -3 24572.2 1499.72   9
   4  -1   3 24540.2 1355.74   4
  -4  -1  -3 23715.8 1047.72   4
   4   1  -3 23342.0 1318.94   4
   4   1  -2 4732.99 573.770   4
   4  -1   2 5818.87 466.642   5
  -4  -1  -2 5414.31 735.981   9
  -4   1   2 5252.39 633.049   9
  -4   1   2 5375.41 638.115   7
   4  -1   2 4998.34 624.726   4
   4  -1   1 6021.95 703.786   4
   4   1  -1 6469.80 619.867   4
  -4   1   1 7885.04 754.501   9
   4  -1   1 6817.86 445.149   5
  -4  -1  -1 6969.46 810.884   9
  -4  -1  -1 7136.38 497.443   7
  -4   1   1 6394.78 693.654   7
   4  -1   0 16738.4 612.305   5
  -4   1   0 19971.8 1219.18   9
  -4  -1   0 18336.5 863.687   7
  -4  -1   0 17224.2 1216.22   9
   4  -1   0 19497.3 1202.20   4
   4   1   0 18178.0 991.262   4
   4  -1  -1 8220.04 800.241   4
  -4  -1   1 6154.41 744.259   9
  -4  -1   1 6915.06 556.430   7
   4   1   1 6224.44 551.262   4
  -4   1  -1 7009.98 737.401   9
   4  -1  -2 5692.99 705.539   4
  -4   1  -2 6071.05 726.107   9
  -4  -1   2 4785.22 667.934   9
   4   1   2 5721.81 510.475   4
  -4  -1   2 5016.07 508.188   7
   4   1   2 5193.19 677.906   3
   4  -1  -3 22792.6 844.989   6
  -4   1  -3 23990.5 1453.56   9
  -4  -1   3 26872.9 1524.94   9
   4  -1  -3 24305.2 868.372   2
   4   1   3 23888.7 1468.78   3
  -4  -1   3 24226.1 1222.80   7
   4   1   3 25144.0 1081.37   4
   4  -1  -3 24014.2 1466.15   4
  -4   1  -4 34064.2 1461.18   5
  -4   1  -4 36382.4 1852.00   9
   4  -1  -4 30761.7 900.458   5
  -4  -1   4 34381.2 1747.13   9
   4   1   4 32960.0 1749.05   3
   4  -1  -4 29261.9 844.399   2
  -4  -1   4 33131.9 1540.53   7
   4   1   4 33959.2 1277.99   4
   4  -1  -4 32233.5 1739.25   4
   4  -1  -4 30001.1 846.301   6
  -4  -1   5 17929.5 967.335   6
  -4  -1   5 20362.1 1364.19   9
   4   1   5 19151.9 1385.61   3
  -4   1  -5 17366.6 1113.46   5
   4  -1  -5 19077.7 775.453   5
  -4  -1   5 18980.4 1210.84   7
   4  -1  -5 19913.5 1393.66   4
  -4   1  -5 20704.0 1470.75   9
  -4  -1   6 9842.00 699.411   6
   4   1   6 10994.3 1057.51   3
  -4  -1   6 9772.64 987.796   9
   4  -1  -6 10373.8 1055.09   4
  -4   1  -6 11424.3 941.284   5
   4  -1  -6 9398.60 607.569   5
  -4  -1   6 10150.3 935.536   7
  -4   1  -7 49853.1 2221.79   5
   4  -1  -7 47399.7 1704.31   5
  -4  -1   7 49599.7 2345.29   9
   4   1   7 49172.2 2395.08   3
  -4  -1   7 48383.4 2249.61   7
   4  -1  -7 51631.3 2486.58   4
  -4  -1   7 47958.1 1726.44   6
  -4   1  -8 22723.5 1524.34   5
   4   1   8 22829.8 1645.40   3
   4  -1  -8 21119.9 1160.12   5
  -4  -1   8 22535.5 1557.88   7
   4  -1  -8 22869.8 1678.81   4
  -4  -1   8 21748.6 1096.58   6
   4  -1  -9 5011.67 863.462   4
  -4   1  -9 7711.04 940.685   5
   4  -1  -9 6216.55 666.189   5
  -4  -1   9 6438.78 885.571   7
   4   1   9 5973.74 892.452   3
  -4  -1   9 6700.34 602.068   6
   4  -1 -10 6633.48 1029.09   4
  -4   1 -10 8362.50 1038.39   5
   4  -1 -10 6818.34 754.620   5
  -4  -1  10 7630.98 1031.72   7
   4   1  10 8626.08 1092.09   3
  -4  -1  10 6139.09 596.778   6
  -4  -1  11 5684.00 592.326   6
   4  -1 -11 5484.75 942.763   4
   4  -1 -11 6463.66 782.861   5
  -4   1 -11 7034.63 1013.04   5
  -4  -1  11 6782.96 1010.70   7
   4   1  11 5132.98 895.030   3
   4  -1 -12 9981.42 1266.86   4
  -4   1 -12 11483.8 1311.07   5
   4   1  12 9592.74 1237.95   3
  -4  -1  12 10886.4 1299.68   7
   4  -1 -12 9383.28 986.291   5
   4  -1 -13 2152.52 674.590   4
   4  -1 -13 1994.08 541.222   5
  -4   1 -13 2917.14 765.956   5
   4   1  13 2563.95 728.042   3
  -4  -1  13 2555.30 744.860   7
   4  -1 -14 4380.53 914.481   4
   4  -1 -14 3948.40 739.643   5
   4   1  14 4867.52 1006.05   3
  -4  -1  14 4568.66 945.241   7
  -4   1 -14 3662.06 833.815   5
  -4   1 -15 183.015 448.839   5
   4  -1 -15 1484.25 624.259   4
   4  -1 -15 1207.55 504.290   5
   4   1  15 193.056 415.778   3
  -4  -1  15 173.691 501.589   7
   4  -1 -16 7298.19 1227.46   4
  -4   1 -16 7999.63 1272.89   5
   4  -1 -16 5660.98 945.567   5
   4   1  16 7098.68 1205.26   3
  -4  -1  16 7365.10 1268.09   7
  -4   1 -17 1252.54 652.366   5
   4  -1 -17 569.961 495.561   4
   4   1  17 1063.26 596.886   3
  -4  -1  17 473.189 583.546   7
   4  -1 -18 1428.69 618.248   4
  -4   1 -18 1744.86 766.747   5
   4   1  18 657.280 508.681   3
  -4  -1  18 2077.34 746.291   7
   4   1  19 1885.07 731.752   3
   4   2 -19 3408.95 888.511   5
  -4  -2 -18 4623.66 974.962   9
   4   2 -18 7253.88 1224.73   5
  -4  -2 -18 6299.64 1217.05   8
   4  -2  17 1763.62 709.852   6
  -4  -2 -17 3549.13 851.213   9
   4   2 -17 1903.66 695.756   5
  -4  -2 -17 1434.25 583.519   8
  -4   2  17 2519.05 856.923   7
  -4  -2 -16 1626.02 722.364   8
  -4  -2 -16 2385.16 746.993   9
   4   2 -16 1030.41 583.424   5
  -4   2  16 1736.95 636.006   7
   4  -2  16 2028.70 754.426   6
  -4  -2 -15 4746.79 925.017   9
   4   2 -15 5555.05 989.605   5
  -4  -2 -15 6167.34 1100.34   8
   4  -2  15 4156.63 792.100   3
  -4   2  15 6726.87 1189.61   7
  -4  -2 -14 2511.10 672.047   9
   4   2 -14 2063.10 634.480   5
  -4  -2 -14 2795.74 795.224   8
   4  -2  14 1970.90 605.668   3
  -4   2  14 1315.31 653.804   7
  -4  -2 -13 1363.59 517.704   9
   4   2 -13 1851.60 587.892   5
  -4  -2 -13 1909.80 634.299   8
   4  -2  13 1802.04 529.409   3
  -4   2  13 2183.86 682.713   7
  -4  -2 -12 7126.72 1009.73   9
   4   2 -12 8466.98 1050.63   5
  -4   2  12 8498.32 1199.16   7
   4  -2  12 6494.88 906.744   3
  -4  -2 -12 7298.40 1096.71   8
  -4  -2 -11 7025.36 990.428   9
   4   2 -11 6584.77 912.975   5
  -4  -2 -11 7564.15 1128.58   8
  -4   2  11 7476.19 1098.46   7
   4  -2  11 7318.34 908.696   3
  -4  -2 -10 13936.6 1296.06   9
   4   2 -10 9628.79 1057.41   5
  -4  -2 -10 11085.2 1274.63   8
  -4   2  10 12597.7 1366.20   7
   4  -2  10 9959.61 1026.15   3
   4   2  -9 11964.6 1111.77   5
   4  -2   9 11295.0 1066.12   3
  -4  -2  -9 10099.8 1191.39   8
   4   2  -9 9636.72 604.157   1
  -4   2   9 12478.1 1322.14   7
  -4  -2  -9 12591.8 1212.87   9
   4  -2   8 4337.31 693.079   3
   4   2  -8 4724.92 702.143   5
  -4  -2  -8 5123.37 844.002   8
  -4  -2  -8 5939.73 833.156   9
   4   2  -8 4955.35 424.633   1
  -4   2   8 4888.49 819.877   7
  -4  -2  -7 524.577 146.245   4
   4  -2   7 71.3393 277.500   3
  -4  -2  -7 498.841 416.173   9
  -4   2   7 756.016 288.717   9
   4   2  -7 22.9756 264.633   5
  -4  -2  -7 863.241 452.371   8
  -4   2   7 256.686 135.020   5
  -4   2   7 247.406 395.177   7
  -4   2   6 5038.11 574.410   9
   4  -2   6 4923.33 636.877   3
  -4   2   6 4290.05 348.415   5
   4   2  -6 4530.38 424.523   2
  -4   2   6 3764.96 252.347   1
  -4  -2  -6 4269.72 765.574   8
   4   2  -6 4961.13 642.918   5
  -4  -2  -6 4999.13 432.800   7
  -4   2   6 6136.31 848.948   7
  -4  -2  -6 5237.34 765.998   9
  -4  -2  -6 5117.95 365.297   4
  -4   2   5 17436.0 1038.24   9
  -4   2   5 15293.0 557.402   5
  -4  -2  -5 17911.1 1326.39   9
   4  -2   5 18268.6 1182.09   3
  -4  -2  -5 18817.8 1417.65   8
   4   2  -5 16911.6 860.398   2
  -4   2   5 15819.6 663.888   1
  -4   2   5 17289.8 1335.04   7
  -4  -2  -5 14901.7 694.597   7
  -4  -2  -5 16376.6 658.769   4
   4   2  -5 16515.3 1110.47   5
   4   2  -4 30683.1 1510.98   5
  -4  -2  -4 33333.0 1810.12   9
  -4   2   4 33548.2 1476.47   9
  -4  -2  -4 31826.2 1812.39   8
   4  -2   4 32333.9 1601.75   3
  -4   2   4 30395.2 1088.58   1
   4   2  -4 31275.1 1277.47   2
  -4   2   4 34543.0 1857.57   7
  -4  -2  -4 27845.6 895.677   7
   4  -2   4 33474.3 1773.51   4
  -4  -2  -4 30300.9 976.401   4
  -4   2   3 82001.1 2586.22   9
  -4   2   3 79637.3 2234.12   1
  -4  -2  -3 81079.2 2990.02   9
  -4  -2  -3 79901.6 3004.51   8
  -4   2   3 81268.0 2976.19   7
   4  -2   3 81954.8 2918.78   4
   4   2  -3 77393.9 2651.99   4
  -4   2   2 12708.1 907.158   9
   4  -2   2 12546.9 669.344   5
  -4   2   2 12762.4 788.260   1
  -4   2   2 12877.2 1076.07   7
   4   2  -2 12989.9 727.031   7
   4  -2   2 12472.7 1040.50   4
  -4  -2  -2 12089.6 1062.84   9
   4   2  -2 12628.0 882.411   4
  -4   2   1 2353.63 371.206   1
   4   2  -1 1779.18 340.226   4
  -4   2   1 1612.67 367.687   9
  -4  -2  -1 2201.16 512.733   9
  -4   2   1 1592.81 426.312   7
   4  -2   1 1643.65 201.083   5
  -4  -2  -1 1651.70 149.300   7
   4  -2   1 1675.54 497.968   4
   4  -2   0 1047.66 391.273   4
  -4   2   0 827.596 276.784   1
   4   2   0 1138.46 257.654   4
   4   2   0 1199.85 402.298   3
  -4  -2   0 858.780 388.680   9
  -4  -2   0 1217.12 171.978   7
  -4   2   0 855.738 318.166   9
   4  -2  -1 2584.62 537.221   4
  -4   2  -1 2165.06 399.398   1
   4   2   1 1836.06 280.344   4
  -4   2  -1 1798.54 219.593   5
   4   2   1 2918.45 545.670   3
  -4  -2   1 1572.56 471.189   9
  -4  -2   1 1931.68 262.988   7
  -4   2  -1 2665.78 485.734   9
  -4   2  -2 13539.5 714.933   5
  -4   2  -2 14899.9 1101.53   9
  -4  -2   2 11956.9 1078.86   9
   4   2   2 13141.1 1103.13   3
  -4   2  -2 12660.3 981.330   1
  -4  -2   2 13040.9 757.172   7
   4   2   2 13993.3 679.163   4
   4  -2  -2 13447.7 1129.07   4
   4  -2  -2 13432.1 697.517   6
  -4  -2   3 83874.2 2746.47   6
  -4   2  -3 82169.1 2399.40   5
  -4   2  -3 84320.9 3004.81   9
  -4  -2   3 77345.6 3016.18   9
   4   2   3 86044.1 3085.62   3
  -4   2  -3 85759.7 2937.38   1
   4  -2  -3 83073.9 2239.13   2
  -4  -2   3 79221.2 2426.35   7
   4   2   3 81864.7 2034.21   4
   4  -2  -3 85236.8 3123.26   4
   4  -2  -3 79053.1 1963.18   6
  -4  -2   4 31994.4 1547.06   6
  -4  -2   4 31157.5 1800.35   9
  -4   2  -4 32141.1 1441.79   5
   4   2   4 33243.6 1842.97   3
  -4   2  -4 31997.0 1760.53   1
   4  -2  -4 31268.8 1100.35   2
  -4  -2   4 30576.5 1462.19   7
   4  -2  -4 36674.5 1919.76   4
  -4   2  -5 17665.8 1129.91   5
  -4  -2   5 14841.2 1265.65   9
   4   2   5 18890.7 1416.93   3
  -4  -2   5 17798.0 1132.43   7
   4  -2  -5 17803.8 1385.34   4
  -4  -2   5 17167.5 1093.21   6
   4   2   6 6385.22 887.730   3
   4  -2  -6 4887.81 767.345   4
  -4  -2   6 5706.53 631.918   6
  -4   2  -6 5297.47 653.522   5
  -4  -2   6 6484.36 869.457   9
  -4  -2   6 5050.09 673.908   7
   4   2   7 140.995 394.428   3
   4  -2  -7 175.752 343.303   4
  -4  -2   7 492.324 256.255   6
  -4   2  -7 433.647 341.883   5
  -4  -2   7 174.900 289.225   7
  -4  -2   8 5557.73 639.072   6
   4  -2  -8 5175.74 865.125   4
  -4   2  -8 5404.49 755.307   5
  -4  -2   8 5049.88 773.494   7
   4   2   8 5645.35 909.509   3
   4  -2  -9 12315.3 1296.27   4
  -4   2  -9 11120.1 1137.00   5
  -4  -2   9 9256.54 1048.09   7
   4   2   9 11608.2 1302.03   3
  -4  -2   9 11453.1 935.928   6
   4  -2 -10 11069.1 1269.60   4
   4  -2 -10 12289.9 968.879   5
  -4   2 -10 11155.0 1201.63   5
  -4  -2  10 13350.1 1324.26   7
   4   2  10 13826.5 1429.50   3
  -4  -2  10 11860.8 978.482   6
  -4  -2  11 5815.38 708.107   6
   4  -2 -11 5512.72 948.956   4
   4  -2 -11 7770.91 817.497   5
  -4   2 -11 4742.45 858.271   5
   4   2  11 5218.32 948.976   3
  -4  -2  11 8596.23 1110.46   7
  -4  -2  12 6335.64 750.691   6
   4  -2 -12 6703.28 1076.17   4
   4  -2 -12 8207.95 901.733   5
  -4   2 -12 8663.26 1140.10   5
   4   2  12 7260.40 1127.96   3
  -4  -2  12 6293.68 1024.09   7
   4  -2 -13 2472.10 724.320   4
   4  -2 -13 1916.25 523.689   5
  -4   2 -13 2237.13 707.801   5
   4   2  13 1362.81 673.387   3
  -4  -2  13 2810.83 758.455   7
   4  -2 -14 1384.13 585.481   4
  -4   2 -14 1975.99 729.679   5
   4   2  14 2852.17 883.938   3
  -4  -2  14 2378.04 752.452   7
   4  -2 -15 5786.09 1085.35   4
   4   2  15 5933.47 1158.74   3
  -4  -2  15 5312.89 1052.26   7
  -4   2 -15 6308.61 1097.10   5
   4  -2 -16 2831.60 832.056   4
  -4   2 -16 2743.68 837.373   5
   4   2  16 1196.59 627.950   3
  -4  -2  16 829.808 597.646   7
   4  -2 -17 2945.94 864.545   4
  -4   2 -17 3065.69 902.258   5
   4  -2 -17 3240.65 846.011   8
   4   2  17 1188.91 611.028   3
  -4  -2  17 824.924 557.892   7
   4  -2 -18 6308.66 1216.26   4
  -4   2 -18 5320.18 1152.32   5
   4   2  18 5555.77 1165.05   3
  -4  -2  18 6383.80 1272.63   7
   4   3 -18 1348.34 708.228   5
   4  -3  17 2749.19 836.430   6
   4   3 -17 3133.03 862.982   5
  -4  -3 -17 1697.59 764.399   8
  -4   3  17 3179.74 917.747   7
   4  -3  16 2730.45 833.735   6
  -4  -3 -16 3525.44 791.627   9
   4   3 -16 3570.65 876.807   5
  -4  -3 -16 2976.61 886.075   8
  -4   3  16 2966.85 884.078   7
   4  -3  15 4434.33 1045.41   6
  -4  -3 -15 5634.66 959.224   9
   4   3 -15 3728.88 844.991   5
  -4  -3 -15 3891.20 910.150   8
  -4   3  15 4030.86 975.089   7
   4  -3  14 2502.90 824.698   6
  -4  -3 -14 2159.16 619.878   9
   4   3 -14 1419.05 596.216   5
  -4  -3 -14 1726.80 636.778   8
  -4   3  14 1053.80 652.810   7
  -4  -3 -13 3259.74 701.779   9
   4   3 -13 1980.44 627.032   5
  -4  -3 -13 2172.65 717.130   8
  -4   3  13 4577.03 973.905   7
   4  -3  12 3265.30 805.886   6
  -4  -3 -12 5353.63 869.781   9
   4   3 -12 3568.58 746.759   5
  -4  -3 -12 4280.02 891.351   8
   4  -3  12 2480.29 546.833   3
  -4   3  12 3030.74 771.591   7
   4  -3  11 6516.57 1040.39   6
   4   3 -11 4965.55 837.276   5
  -4  -3 -11 6726.62 1063.03   8
  -4  -3 -11 5553.11 871.717   9
  -4   3  11 4326.91 908.617   7
   4  -3  11 5136.98 731.193   3
  -4  -3 -10 13623.3 1282.43   9
   4  -3  10 13141.4 1121.74   3
   4   3 -10 10875.1 1193.08   5
  -4  -3 -10 12113.7 1382.02   8
  -4   3  10 12528.1 1408.13   7
   4  -3  10 13939.4 1468.20   6
  -4  -3  -9 4419.68 749.407   9
   4   3  -9 4809.94 793.076   5
  -4  -3  -9 3265.36 775.306   8
  -4   3   9 4702.75 886.515   7
   4   3  -9 3607.28 468.349   1
   4  -3   9 4110.86 825.387   6
   4  -3   9 4390.20 646.709   3
   4  -3   8 8283.70 826.461   3
  -4  -3  -8 7967.35 943.805   9
  -4  -3  -8 8341.70 1105.89   8
  -4   3   8 7690.01 1051.48   7
   4  -3   8 8295.58 1079.15   6
   4   3  -8 7182.61 907.274   5
   4  -3   7 7975.94 796.639   3
   4   3  -7 12585.3 1128.53   5
  -4  -3  -7 9482.35 1006.88   9
  -4  -3  -7 8317.54 1081.83   8
  -4   3   7 9952.56 1155.61   7
   4  -3   7 9359.72 1093.94   6
  -4  -3  -6 9789.47 1114.21   8
  -4  -3  -6 11295.1 1091.67   9
  -4   3   6 12806.4 808.719   9
   4  -3   6 11279.2 921.039   3
   4   3  -6 10738.4 811.634   2
  -4   3   6 10525.6 1140.40   7
  -4   3   6 11208.2 685.971   1
   4   3  -6 10108.7 1002.58   5
   4  -3   6 9831.50 1080.55   6
  -4  -3  -5 11561.2 1101.33   9
  -4   3   5 12157.6 795.882   9
  -4   3   5 11436.4 487.896   5
   4   3  -5 12255.1 1062.69   5
   4  -3   5 13019.9 967.807   3
   4   3  -5 11907.9 867.443   2
  -4   3   5 12576.2 1206.16   7
  -4   3   5 11184.8 725.721   1
  -4  -3  -5 11694.0 1177.35   8
   4  -3   5 13913.0 1215.17   6
   4   3  -4 11197.4 997.249   5
  -4  -3  -4 10755.3 1025.59   9
  -4   3   4 10096.0 734.147   9
   4   3  -4 9921.48 805.295   2
   4  -3   4 11389.9 895.530   3
  -4  -3  -4 10752.0 1075.24   8
  -4   3   4 13077.6 1211.50   7
  -4   3   4 10145.8 721.099   1
   4  -3   4 10383.1 1051.39   4
   4  -3   4 10067.8 981.191   6
   4  -3   3 6854.15 778.200   6
   4   3  -3 5368.03 611.209   2
  -4  -3  -3 6375.16 808.686   9
  -4   3   3 5853.58 579.226   9
  -4  -3  -3 6111.76 825.222   8
  -4   3   3 5761.90 823.166   7
  -4   3   3 6363.98 603.468   1
   4  -3   3 4465.02 727.294   4
  -4   3   2 34033.2 1496.46   9
  -4  -3  -2 32048.7 1780.20   9
  -4  -3  -2 35901.5 1844.65   8
  -4   3   2 33899.5 1874.49   7
   4   3  -2 29659.6 1140.64   7
  -4   3   2 31012.2 1436.32   1
   4  -3   2 31457.3 1804.26   4
   4  -3   2 32749.2 1628.79   6
  -4  -3  -1 40881.0 2052.21   9
  -4   3   1 40149.9 1706.42   9
  -4  -3  -1 41514.3 1954.46   8
   4   3  -1 43741.7 2000.98   3
   4   3  -1 39853.9 1167.49   7
  -4   3   1 40256.7 1736.95   1
   4  -3   1 40075.0 2066.51   4
   4   3  -1 39043.9 1549.34   4
   4  -3   1 42793.4 1791.88   6
  -4   3   0 18003.4 1154.38   9
  -4   3   0 16398.7 635.523   5
  -4  -3   0 17225.4 1323.40   9
   4   3   0 17486.0 1240.91   3
  -4   3   0 18624.8 1169.50   1
   4  -3   0 17992.7 1351.43   4
   4   3   0 18250.2 902.493   4
   4  -3   0 17245.8 1034.72   6
  -4   3  -1 40113.1 1293.35   5
  -4   3  -1 40121.4 1840.30   9
  -4  -3   1 41076.6 2080.82   9
   4   3   1 42400.0 2023.73   3
  -4   3  -1 40110.1 1871.17   1
   4  -3  -1 42391.9 2153.24   4
   4   3   1 41358.2 1302.23   4
   4  -3  -1 40781.2 1575.01   6
  -4  -3   2 33191.3 1744.87   6
  -4   3  -2 30502.5 1626.55   9
  -4   3  -2 30223.1 1224.99   5
  -4  -3   2 30769.7 1809.90   9
   4   3   2 30801.3 1748.36   3
  -4   3  -2 32073.8 1696.62   1
   4   3   2 30413.4 904.561   4
   4  -3  -2 32452.1 1878.60   4
   4  -3  -2 30665.2 1228.77   6
   4  -3  -3 5839.25 813.684   4
   4   3   3 5428.70 781.812   3
  -4  -3   3 6865.89 774.595   6
  -4   3  -3 6229.13 774.379   1
  -4  -3   3 4480.41 759.845   9
  -4   3  -3 5435.13 539.663   5
  -4  -3   3 5938.58 538.152   7
   4  -3  -3 5857.79 439.173   6
   4  -3  -4 10098.4 1070.09   4
   4   3   4 10907.2 1084.88   3
  -4   3  -4 11482.8 1084.90   1
  -4   3  -4 11111.5 830.408   5
  -4  -3   4 11050.8 821.421   7
  -4  -3   4 11417.2 1134.38   9
   4  -3  -4 9478.42 465.559   6
  -4  -3   4 10909.6 969.633   6
   4   3   5 11857.1 1160.43   3
  -4   3  -5 11371.9 917.108   5
  -4  -3   5 13052.8 1250.65   9
  -4   3  -5 14061.4 1241.32   1
  -4  -3   5 12512.5 954.431   7
   4  -3  -5 12309.5 1188.14   4
  -4  -3   5 12532.3 1049.14   6
   4   3   6 11048.8 1175.91   3
  -4   3  -6 11041.8 1149.49   1
   4  -3  -6 10905.4 1178.19   4
  -4   3  -6 12748.3 1022.79   5
  -4  -3   6 11624.5 1192.39   9
  -4  -3   6 11511.2 978.868   7
  -4  -3   6 10751.2 993.073   6
   4  -3  -7 9125.80 1093.17   4
  -4   3  -7 9964.33 981.234   5
  -4  -3   7 8523.66 911.007   7
   4   3   7 8621.01 1110.16   3
  -4  -3   7 10099.9 954.230   6
  -4   3  -7 9281.33 1086.07   1
   4  -3  -8 6899.42 994.203   4
  -4  -3   8 8594.95 897.644   6
  -4   3  -8 7254.87 893.816   5
  -4   3  -8 8429.67 1069.01   1
  -4  -3   8 8519.93 953.304   7
   4   3   8 7424.44 1071.59   3
   4  -3  -9 3664.18 793.055   4
  -4  -3   9 4112.61 667.605   6
  -4   3  -9 4206.26 758.688   5
   4   3   9 5196.51 960.274   3
  -4  -3   9 4104.01 740.325   7
   4  -3 -10 9406.40 1199.98   4
  -4   3 -10 11684.0 1239.12   5
  -4  -3  10 14310.4 1354.82   7
   4   3  10 10966.8 1308.99   3
  -4  -3  10 11213.4 1059.41   6
  -4  -3  11 4794.37 701.355   6
   4  -3 -11 5439.46 982.590   4
  -4   3 -11 6042.02 953.531   5
   4   3  11 5762.22 1004.59   3
  -4  -3  11 6548.22 996.924   7
  -4  -3  12 3111.69 584.989   6
   4  -3 -12 3605.45 806.655   4
  -4   3 -12 2547.29 666.499   5
   4   3  12 5052.69 992.968   3
  -4  -3  12 4124.99 870.018   7
  -4  -3  13 3228.40 628.988   6
   4  -3 -13 2865.07 761.633   4
  -4   3 -13 3554.69 845.631   5
   4   3  13 858.031 619.124   3
  -4  -3  13 4618.67 937.881   7
   4  -3 -14 1607.95 617.802   4
  -4   3 -14 1374.77 549.813   5
   4   3  14 2304.51 780.483   3
  -4  -3  14 793.301 481.738   7
   4  -3 -15 4432.18 934.137   4
  -4   3 -15 3258.46 846.361   5
   4   3  15 5227.20 1160.42   3
  -4  -3  15 4860.52 1039.28   7
   4  -3 -16 3132.50 850.554   4
  -4   3 -16 3310.28 878.329   5
   4   3  16 3410.99 970.758   3
   4  -3 -17 2639.48 837.107   4
  -4   3 -17 2658.34 811.710   5
   4  -3 -17 2508.90 785.332   8
   4   3  17 2257.15 779.381   3
   4  -3 -18 1257.24 683.962   8
   4   4 -17 4813.43 1074.94   5
   4  -4  16 1675.65 753.974   6
   4   4 -16 596.066 566.063   5
  -4  -4 -16 1704.75 795.739   8
  -4   4  16 2186.41 811.988   7
   4  -4  15 6048.66 1175.84   6
   4   4 -15 7823.75 1245.41   5
  -4  -4 -15 5070.21 1100.54   8
  -4   4  15 7038.44 1268.48   7
   4  -4  14 2852.01 844.333   6
  -4  -4 -14 4308.28 989.227   8
   4   4 -14 3715.13 864.375   5
  -4   4  14 4988.61 1075.72   7
   4  -4  13 5660.80 1102.14   6
  -4  -4 -13 6191.66 941.537   9
   4   4 -13 5180.28 999.486   5
  -4  -4 -13 5682.69 1070.83   8
  -4   4  13 4328.50 956.604   7
   4  -4  12 5125.85 989.020   6
  -4  -4 -12 4200.58 766.656   9
   4   4 -12 4691.12 920.478   5
  -4  -4 -12 3883.05 906.292   8
  -4   4  12 2386.51 728.346   7
   4  -4  11-123.502 456.399   6
  -4  -4 -11 1251.58 697.326   8
   4   4 -11 409.705 452.512   5
  -4  -4 -11 664.738 397.508   9
  -4   4  11 745.347 463.829   7
   4  -4  10-37.6002 412.541   6
   4   4 -10 528.875 402.837   5
  -4  -4 -10 155.847 488.745   8
  -4   4  10 951.027 602.157   7
  -4  -4 -10 8.18595 279.294   9
   4  -4   9 4193.81 832.602   6
  -4  -4  -9 2123.98 527.770   9
   4   4  -9 2768.30 500.896   1
  -4  -4  -9 4140.25 844.171   8
   4   4  -9 2937.32 692.988   5
  -4   4   9 2807.70 780.205   7
   4  -4   9 3068.52 498.131   3
   4  -4   8 13131.3 1370.79   6
  -4  -4  -8 13975.8 1277.83   9
   4  -4   8 13984.9 1020.62   3
  -4  -4  -8 16646.5 1571.63   8
   4   4  -8 11824.8 1241.02   5
  -4   4   8 13234.6 1435.60   7
   4  -4   7 12329.8 938.329   3
  -4  -4  -7 13901.1 1229.74   9
   4   4  -7 12630.1 1016.39   2
  -4  -4  -7 12548.1 1370.74   8
   4   4  -7 10598.2 1155.35   5
  -4   4   7 12448.5 1338.21   7
   4  -4   7 14157.9 1357.73   6
   4  -4   6 5868.41 880.918   6
  -4   4   6 6584.28 482.645   9
  -4  -4  -6 9061.38 994.901   9
   4  -4   6 7398.82 730.935   3
  -4  -4  -6 7433.04 1004.41   8
   4   4  -6 6170.04 854.704   5
  -4   4   6 6998.92 1023.93   7
   4   4  -6 6495.81 744.756   2
   4  -4   5 1547.49 518.175   6
   4  -4   5 1645.17 385.034   3
  -4  -4  -5 1970.37 537.848   9
  -4   4   5 1596.77 268.595   9
  -4  -4  -5 2176.15 618.772   8
   4   4  -5 1666.73 470.836   5
  -4   4   5 1044.19 421.850   7
   4   4  -5 1855.19 428.971   2
   4  -4   4 3662.86 658.010   6
  -4  -4  -4 3978.32 694.177   9
   4   4  -4 3087.93 525.978   2
  -4   4   4 3533.52 404.425   9
  -4  -4  -4 3867.70 722.096   8
   4   4  -4 3497.34 644.998   5
   4  -4   4 3636.32 725.343   4
  -4   4   4 4024.43 781.915   7
   4  -4   3 3855.98 643.742   6
   4   4  -3 3018.55 547.083   2
   4   4  -3 2023.63 486.572   3
  -4   4   3 2528.85 247.338   5
  -4   4   3 2229.50 355.264   9
  -4   4   3 2429.86 242.546   5
  -4  -4  -3 3118.03 587.450   9
  -4   4   3 3162.06 507.231   1
  -4  -4  -3 2358.78 523.873   8
  -4   4   3 2269.16 651.388   7
   4  -4   3 2471.47 640.209   4
  -4  -4  -2 8095.89 929.486   8
   4  -4   2 6284.85 756.441   6
  -4   4   2 7877.62 676.537   9
  -4   4   2 7214.89 428.664   5
   4   4  -2 8529.42 877.105   2
  -4  -4  -2 7850.88 927.654   9
   4   4  -2 8057.21 844.543   3
   4   4  -2 6797.82 494.029   7
  -4   4   2 7135.19 943.033   7
  -4   4   2 8369.67 809.307   1
   4  -4   2 7198.58 959.228   4
  -4  -4  -1 12666.8 1166.27   9
  -4   4   1 11618.1 602.211   5
   4   4  -1 11747.8 1028.03   3
  -4  -4  -1 12550.3 1061.30   8
   4   4  -1 9941.32 487.110   7
   4  -4   1 11836.5 1205.04   4
  -4   4   1 12454.8 1002.05   1
   4  -4   1 12441.7 996.595   6
  -4   4   1 12361.4 909.715   9
  -4   4   0 122086. 3580.31   9
  -4   4   0 118482. 2948.82   5
  -4  -4   0 121662. 4102.40   9
   4   4   0 120635. 3876.88   3
  -4  -4   0 123463. 3809.90   8
   4  -4   0 119627. 4171.38   4
  -4   4   0 120668. 3823.75   1
   4   4   0 121367. 3047.18   4
   4  -4   0 123163. 3589.52   6
  -4  -4   1 13808.5 1237.08   6
  -4   4  -1 12132.3 979.900   9
  -4   4  -1 11277.4 723.725   5
  -4  -4   1 11976.4 1147.68   9
   4   4   1 11985.1 1093.83   3
  -4   4  -1 10035.6 987.100   1
   4  -4  -1 11997.1 1206.73   4
   4   4   1 11572.1 577.185   4
   4  -4  -1 11360.1 856.476   6
   4  -4  -2 7782.04 982.985   4
  -4   4  -2 8016.93 900.803   1
  -4   4  -2 7058.03 618.452   5
   4   4   2 10319.1 1051.19   3
  -4  -4   2 8967.22 993.835   6
  -4  -4   2 8131.52 979.116   9
   4  -4  -2 8149.07 672.228   6
   4  -4  -3 2582.30 613.933   4
   4   4   3 2833.67 622.905   3
   4  -4  -3 2419.69 349.464   6
  -4  -4   3 3462.26 648.032   6
  -4  -4   3 2809.01 627.480   9
  -4   4  -3 3324.22 460.020   5
  -4   4  -3 2638.64 575.359   1
   4   4   4 4244.99 779.313   3
   4  -4  -4 3055.95 704.111   4
   4  -4  -4 3856.38 389.007   6
  -4  -4   4 4436.58 719.573   6
  -4  -4   4 4154.65 793.879   9
  -4   4  -4 4051.61 570.572   5
  -4   4  -4 3917.75 715.357   1
   4   4   5 1009.05 487.917   3
   4  -4  -5 1992.68 620.964   4
  -4  -4   5 1789.22 519.649   6
  -4   4  -5 588.050 391.157   1
   4  -4  -5 1838.71 229.379   6
  -4  -4   5 1485.32 596.404   9
  -4   4  -5 2007.11 467.629   5
   4  -4  -6 6359.26 962.853   4
  -4  -4   6 7004.92 893.700   6
  -4   4  -6 5183.89 861.666   1
  -4   4  -6 6497.65 779.702   5
   4   4   6 7491.08 1051.07   3
  -4   4  -7 13043.6 1163.10   5
   4   4   7 14330.9 1417.20   3
  -4   4  -7 14060.9 1361.02   1
   4  -4  -7 12395.3 1332.27   4
  -4  -4   7 13332.0 1226.59   6
   4  -4  -8 13370.3 1374.75   4
  -4   4  -8 13653.5 1255.79   5
  -4   4  -8 14326.4 1444.12   1
   4   4   8 10571.2 1277.24   3
  -4  -4   8 12691.0 1204.72   6
  -4   4  -9 2754.13 719.906   1
   4  -4  -9 3180.39 736.300   4
  -4  -4   9 4481.86 749.925   6
  -4   4  -9 3174.77 659.430   5
   4   4   9 2570.95 689.425   3
   4  -4 -10 534.904 450.003   4
  -4  -4  10 350.083 292.563   6
  -4   4 -10 1273.10 510.868   5
   4   4  10-343.894 388.578   3
  -4   4 -10 368.905 458.168   1
   4  -4 -11 944.157 475.170   4
  -4  -4  11 1157.88 484.324   6
  -4   4 -11 1085.37 449.580   5
   4   4  11 778.864 571.070   3
   4  -4 -12 3923.31 893.070   4
  -4  -4  12 3862.76 743.844   6
  -4   4 -12 3608.67 786.804   5
   4   4  12 5042.50 1047.76   3
   4  -4 -13 5023.55 980.977   4
  -4  -4  13 4474.84 799.435   6
  -4   4 -13 4396.89 932.047   5
   4   4  13 4411.16 1013.72   3
   4  -4 -14 2713.66 769.706   4
  -4   4 -14 1970.74 668.409   5
   4   4  14 4032.45 988.799   3
   4  -4 -15 5682.53 1100.42   4
  -4   4 -15 6447.69 1161.41   5
   4   4  15 6234.40 1199.47   3
   4  -4 -16 1654.59 619.998   4
  -4   4 -16 1345.88 673.532   5
   4   4  16 450.296 541.017   3
   4  -4 -17 3346.75 879.287   4
  -4   4 -17 2844.36 887.505   5
   4  -4 -17 2990.32 894.609   8
   4   5 -16 291.979 375.676   5
   4  -5  15 6529.18 1293.15   6
   4   5 -15 2914.95 838.545   5
  -4  -5 -15 4852.46 1113.38   8
  -4   5  15 4601.84 1064.27   7
   4  -5  14 4592.31 1063.76   6
   4   5 -14 2382.15 772.637   5
  -4  -5 -14 3412.03 927.071   8
  -4   5  14 3864.42 1012.42   7
   4  -5  13 6092.42 1127.35   6
   4   5 -13 5401.56 1016.10   5
  -4  -5 -13 6954.20 1259.20   8
  -4   5  13 4740.14 1038.85   7
   4  -5  12 782.561 615.848   6
   4   5 -12 656.177 525.467   5
  -4  -5 -12 272.446 500.434   8
  -4   5  12 198.531 404.876   7
   4  -5  11 3398.42 867.109   6
  -4  -5 -11 4585.74 763.119   9
   4   5 -11 3035.12 806.519   5
  -4  -5 -11 3169.52 808.983   8
  -4   5  11 4151.81 940.379   7
   4  -5  10 6440.32 1102.50   6
   4   5 -10 6662.80 846.116   1
  -4  -5 -10 5889.90 837.696   9
  -4  -5 -10 6091.88 1061.94   8
   4   5 -10 3953.33 860.969   5
  -4   5  10 7039.77 1199.77   7
   4  -5   9 4284.87 874.242   6
  -4  -5  -9 5406.89 796.269   9
  -4  -5  -9 3279.24 799.601   8
   4   5  -9 3545.69 808.313   5
  -4   5   9 3662.97 860.286   7
   4  -5   8 6436.94 1051.18   6
  -4  -5  -8 7256.76 919.618   9
  -4  -5  -8 7407.83 1082.02   8
   4   5  -8 4862.15 883.247   5
  -4   5   8 5957.78 1036.25   7
   4  -5   7 4626.86 851.252   6
  -4  -5  -7 5063.02 768.998   9
  -4  -5  -7 3026.15 756.521   8
   4   5  -7 5532.75 891.282   5
   4   5  -7 5128.15 744.984   2
  -4   5   7 5914.02 1007.64   7
   4  -5   6 5056.47 872.400   6
   4   5  -6 5554.49 691.755   3
  -4  -5  -6 4441.60 714.626   9
  -4  -5  -6 5227.98 901.885   8
   4   5  -6 5197.81 873.839   5
  -4   5   6 5735.25 997.016   7
   4   5  -6 5197.00 749.213   2
   4  -5   5 10330.1 1145.77   6
  -4  -5  -5 12536.7 1174.06   9
   4  -5   5 11076.3 831.925   3
   4   5  -5 12715.8 1035.91   3
   4   5  -5 10273.3 1045.94   2
  -4  -5  -5 11188.5 1239.61   8
   4   5  -5 9683.07 1147.88   5
  -4   5   5 12080.3 1335.79   7
  -4  -5  -4 15202.4 1298.00   9
   4   5  -4 14720.7 1138.48   3
  -4  -5  -4 15458.8 1408.80   8
   4   5  -4 16003.1 1307.36   2
  -4   5   4 15880.8 1513.16   7
   4  -5   4 17880.0 1466.63   6
   4  -5   3 9110.97 1001.41   6
  -4   5   3 9163.88 632.115   5
   4   5  -3 10024.2 1041.21   2
  -4   5   3 9405.63 662.855   9
   4   5  -3 9852.99 930.214   3
  -4  -5  -3 10558.2 1116.73   8
  -4   5   3 8701.36 1123.07   7
  -4  -5  -3 10665.9 1090.98   9
   4  -5   3 7770.18 1072.27   4
  -4   5   2 17539.0 913.705   5
  -4   5   2 17748.5 1013.03   9
  -4  -5  -2 19738.7 1508.91   9
   4   5  -2 17101.1 1258.03   3
  -4  -5  -2 19406.5 1458.35   8
   4   5  -2 19921.9 1483.65   2
  -4   5   2 17928.5 1561.84   7
   4  -5   2 17762.1 1547.00   4
  -4   5   2 17969.4 1328.05   1
   4  -5   2 19985.6 1426.33   6
   4  -5   1 6523.33 780.747   6
  -4   5   1 6077.22 809.087   1
   4   5  -1 5354.04 723.841   3
  -4   5   1 6568.60 673.328   9
  -4   5   1 5891.61 540.957   5
   4   5  -1 7262.51 947.334   2
  -4  -5  -1 5913.25 855.348   9
  -4  -5  -1 6686.66 846.816   8
   4  -5   1 5368.09 895.651   4
   4  -5   0 3368.14 565.858   6
   4   5   0 4584.17 729.022   3
  -4  -5   0 3588.93 732.419   6
  -4   5   0 3906.84 551.050   9
  -4   5   0 4203.52 716.543   1
  -4  -5   0 3888.87 715.703   9
  -4   5   0 3701.12 459.622   5
  -4  -5   0 3192.52 565.040   8
   4  -5   0 4058.69 802.435   4
   4   5   1 5688.97 810.691   3
   4  -5  -1 7373.04 763.961   6
  -4  -5   1 6946.92 965.898   6
  -4   5  -1 6252.67 619.072   5
  -4  -5   1 7057.35 942.394   9
  -4  -5   1 5509.79 712.116   8
  -4   5  -1 5909.69 823.368   1
   4  -5  -1 5592.58 877.663   4
  -4  -5   2 17759.3 1530.66   6
  -4   5  -2 16864.5 1080.95   5
  -4  -5   2 19628.3 1574.52   9
   4   5   2 17817.9 1427.97   3
   4  -5  -2 16213.2 1466.48   4
  -4   5  -2 16757.7 1408.58   1
   4  -5  -2 17782.9 1142.61   6
   4   5   3 10637.9 1131.19   3
  -4  -5   3 9376.59 1107.91   6
  -4   5  -3 8080.24 783.544   5
  -4  -5   3 7446.63 1049.30   9
   4  -5  -3 8818.74 755.470   6
  -4   5  -3 8927.17 1063.22   1
   4  -5  -3 9467.92 1144.04   4
  -4   5  -4 14481.9 1105.37   5
   4   5   4 18508.2 1534.19   3
  -4   5  -4 15937.8 1434.64   1
   4  -5  -4 13669.4 1388.54   4
   4  -5  -4 14688.7 926.641   6
  -4  -5   4 17921.9 1519.71   6
   4  -5  -5 10788.9 1243.80   4
  -4   5  -5 10181.0 966.724   5
   4   5   5 13851.2 1384.24   3
  -4   5  -5 11576.0 1257.79   1
  -4  -5   5 14154.6 1350.72   6
   4  -5  -6 4347.80 846.145   4
  -4  -5   6 5776.81 897.908   6
  -4   5  -6 4076.76 659.242   5
  -4   5  -6 5212.32 884.423   1
   4   5   6 4544.26 866.974   3
   4  -5  -7 5168.91 892.925   4
  -4  -5   7 4483.14 809.559   6
  -4   5  -7 4594.31 872.111   1
  -4   5  -7 4491.57 726.634   5
   4   5   7 6860.09 1043.45   3
   4  -5  -8 4932.79 913.312   4
  -4  -5   8 3910.66 747.934   6
  -4   5  -8 7025.13 1042.43   1
  -4   5  -8 7113.10 946.888   5
   4   5   8 6590.46 1063.32   3
   4  -5  -9 4249.37 867.237   4
  -4  -5   9 4842.88 850.444   6
  -4   5  -9 3148.52 778.023   1
  -4   5  -9 4137.10 776.025   5
   4   5   9 4558.76 958.219   3
   4  -5 -10 5186.18 960.953   4
  -4   5 -10 3901.48 946.159   1
  -4  -5  10 5585.56 926.020   6
  -4   5 -10 6310.25 984.091   5
   4   5  10 5955.92 1086.24   3
  -4   5 -11 2738.78 747.602   1
   4  -5 -11 2600.47 675.235   4
  -4  -5  11 3832.29 779.008   6
  -4   5 -11 4216.45 849.213   5
   4   5  11 2400.57 763.280   3
   4  -5 -12 177.026 426.078   4
  -4  -5  12 651.417 363.092   6
  -4   5 -12 1122.94 566.098   5
   4   5  12 1210.16 685.029   3
  -4   5 -12-23.8798 430.875   1
   4  -5 -13 5119.44 1030.56   4
  -4  -5  13 6898.87 1055.57   6
  -4   5 -13 5697.75 1030.34   5
   4   5  13 6026.89 1232.71   3
   4  -5 -14 3192.60 865.958   4
  -4  -5  14 3647.86 827.556   6
  -4   5 -14 3230.95 829.988   5
   4   5  14 5754.43 1265.77   3
   4  -5 -15 4608.73 998.479   4
  -4   5 -15 6237.97 1172.22   5
   4   5  15 1768.84 829.701   3
   4  -5 -16 131.283 373.088   4
  -4   5 -16-337.215 474.263   5
   4   6 -14 6278.49 1199.18   5
  -4   6  14 5978.44 1202.99   7
   4  -6  13-7.65670 430.726   6
   4   6 -13-72.4145 406.573   5
  -4  -6 -13 969.102 664.894   8
  -4   6  13 251.271 415.498   7
   4  -6  12 5454.33 1129.19   6
   4   6 -12 4464.20 989.720   5
  -4  -6 -12 5129.95 1120.14   8
  -4   6  12 4907.84 1027.34   7
   4  -6  11 8986.44 1365.46   6
  -4  -6 -11 9987.63 1461.14   8
   4   6 -11 8762.27 1312.57   5
  -4   6  11 9835.94 1430.65   7
   4  -6  10 2606.82 770.746   6
  -4  -6 -10 1288.55 582.631   8
   4   6 -10 2704.58 606.238   1
   4   6 -10 2246.07 684.619   5
  -4   6  10 2371.41 734.033   7
   4  -6   9 11791.2 1475.21   6
  -4  -6  -9 13797.3 1611.47   8
   4   6  -9 11257.3 1411.71   5
  -4   6   9 11954.1 1505.93   7
   4  -6   8 3300.45 793.153   6
  -4  -6  -8 4228.91 720.334   9
  -4  -6  -8 3005.00 768.436   8
   4   6  -8 2379.13 718.549   5
  -4   6   8 1923.74 722.903   7
   4  -6   7 596.621 415.856   6
  -4  -6  -7 1025.76 399.130   9
  -4  -6  -7 815.615 475.191   8
   4   6  -7 1674.49 649.729   5
   4   6  -7 705.298 394.046   2
  -4   6   7 1209.92 568.871   7
  -4   6   7 1023.40 351.543   2
   4  -6   6 2430.67 690.361   6
  -4  -6  -6 2462.71 568.780   9
  -4  -6  -6 2306.10 645.547   8
   4   6  -6 3073.58 754.755   5
  -4   6   6 1997.60 703.732   7
   4   6  -6 2797.17 615.656   2
   4  -6   5 4813.08 825.897   6
  -4  -6  -5 7227.19 925.082   9
  -4  -6  -5 5349.58 915.474   8
   4   6  -5 5828.85 957.117   5
  -4   6   5 5171.22 949.063   7
   4   6  -5 6102.70 898.115   2
   4  -6   4 8424.65 1071.14   6
  -4  -6  -4 9466.70 1056.24   9
   4   6  -4 10596.8 955.827   3
  -4  -6  -4 10279.1 1225.40   8
   4   6  -4 7986.45 1101.20   5
  -4   6   4 8169.13 1165.54   7
   4   6  -4 7588.06 1005.00   2
   4  -6   3 11200.1 1188.43   6
  -4  -6  -3 12061.4 1208.79   9
   4   6  -3 11785.0 1042.85   3
   4   6  -3 12990.5 1307.42   2
  -4  -6  -3 10547.1 1178.73   8
  -4   6   3 10940.7 1306.89   7
   4   6  -2 7198.01 850.958   3
   4  -6   2 5151.44 804.643   6
   4   6  -2 7522.37 1007.35   2
  -4  -6  -2 6251.88 885.115   9
  -4  -6  -2 5704.80 880.523   8
  -4   6   2 6490.79 1021.98   7
   4  -6   2 6863.27 1021.42   4
   4   6  -1 4063.69 670.457   3
   4  -6   1 4751.84 756.136   6
   4   6  -1 4317.72 791.324   2
  -4  -6  -1 4772.95 804.704   9
  -4   6   1 3421.44 699.258   1
  -4  -6  -1 3028.54 644.609   8
   4  -6   1 4568.04 864.549   4
   4   6   0 1323.16 448.786   3
   4  -6   0 805.085 332.685   6
  -4   6   0 1741.79 558.830   1
  -4  -6   0 2215.00 708.427   6
  -4   6   0 1479.04 385.880   9
   4   6   0 1925.25 596.324   2
  -4  -6   0 1980.63 599.698   9
  -4   6   0 1164.33 338.977   5
  -4  -6   0 940.419 349.808   8
   4  -6   0 1673.94 575.221   4
   4  -6  -1 4723.55 696.537   6
  -4  -6   1 3285.77 765.421   6
  -4   6  -1 4562.66 814.748   1
  -4  -6   1 4215.97 770.136   9
  -4   6  -1 3648.26 529.545   5
  -4  -6   1 4263.17 640.533   8
   4  -6  -1 3763.69 804.963   4
   4   6   1 3475.24 670.276   3
   4  -6  -2 7204.97 804.061   6
  -4  -6   2 7497.34 1078.05   6
  -4  -6   2 7493.05 1043.57   9
  -4   6  -2 5620.37 688.061   5
  -4   6  -2 6468.12 962.303   1
   4  -6  -2 8257.34 1127.18   4
   4   6   2 6426.58 909.223   3
  -4  -6   3 10949.7 1306.14   6
  -4   6  -3 11751.8 1026.59   5
  -4   6  -3 12235.9 1319.55   1
   4   6   3 11468.6 1224.65   3
   4  -6  -3 11166.0 1315.82   4
   4  -6  -3 10245.4 926.862   6
  -4  -6   4 9963.84 1238.35   6
  -4   6  -4 9339.89 1175.31   1
  -4   6  -4 8717.32 936.557   5
   4   6   4 8624.84 1105.66   3
   4  -6  -4 12511.3 1359.71   4
  -4   6  -5 4847.45 897.352   1
  -4  -6   5 6375.42 1012.96   6
  -4   6  -5 6067.21 810.575   5
   4   6   5 6350.24 976.661   3
   4  -6  -5 6448.61 1032.55   4
   4  -6  -6 2838.47 766.387   4
  -4  -6   6 1989.86 645.572   6
  -4   6  -6 2753.65 587.319   5
   4   6   6 3521.22 815.609   3
  -4   6  -6 3153.61 795.024   1
   4  -6  -7 902.085 489.985   4
  -4  -6   7 1038.70 573.389   6
  -4   6  -7 1091.91 412.757   5
  -4   6  -7 486.997 442.645   1
   4   6   7 91.3589 361.430   3
   4  -6  -8 3194.76 758.114   4
  -4  -6   8 2359.47 675.921   6
  -4   6  -8 3399.19 697.897   5
  -4   6  -8 3970.21 899.363   1
   4   6   8 2940.99 805.008   3
   4  -6  -9 11029.5 1387.87   4
  -4  -6   9 12323.5 1409.96   6
  -4   6  -9 11632.2 1304.58   5
   4   6   9 11807.5 1501.29   3
  -4   6  -9 12575.8 1505.03   1
   4  -6 -10 4171.78 889.620   4
  -4  -6  10 3787.75 837.923   6
  -4   6 -10 3396.20 848.348   1
  -4   6 -10 3513.76 780.482   5
   4   6  10 3838.88 913.913   3
   4  -6 -11 6696.76 1108.56   4
  -4   6 -11 8782.78 1348.57   1
  -4  -6  11 8335.50 1210.40   6
  -4   6 -11 6570.13 1072.71   5
   4   6  11 10189.0 1479.62   3
  -4   6 -12 3300.87 840.560   1
   4  -6 -12 4199.14 929.416   4
  -4  -6  12 4658.56 921.959   6
  -4   6 -12 3018.21 781.372   5
   4   6  12 1596.69 808.017   3
   4  -6 -13 461.192 487.419   4
  -4   6 -13 53.4978 380.512   5
  -4  -6  13-266.448 429.657   6
   4   6  13 810.877 702.860   3
  -4   6 -13 173.512 443.073   1
   4  -6 -14 5860.44 1116.23   4
  -4  -6  14 4325.26 915.112   6
  -4   6 -14 5465.05 1088.83   5
   4   6  14 3717.17 1045.63   3
   4  -6 -15 116.959 306.457   4
  -4   6 -15 492.794 507.758   5
   4  -7  12 1602.56 685.534   6
   4   7 -12 1793.36 667.160   5
  -4  -7 -12 402.728 419.496   8
  -4   7  12 1426.50 649.154   7
   4  -7  11 8607.41 1414.37   6
  -4  -7 -11 10485.7 1558.63   8
   4   7 -11 12196.1 1612.23   5
  -4   7  11 8372.68 1397.05   7
   4  -7  10 5297.02 1090.34   6
  -4  -7 -10 4245.22 976.762   8
   4   7 -10 4504.35 969.638   5
  -4   7  10 4462.44 1001.25   7
   4  -7   9 2009.98 677.130   6
  -4  -7  -9 699.468 559.585   8
   4   7  -9 840.609 566.143   5
  -4   7   9 356.870 453.394   7
   4  -7   8 7244.76 1190.01   6
  -4  -7  -8 5821.51 1117.39   8
   4   7  -8 8106.64 1255.99   5
  -4   7   8 6568.51 1178.00   7
   4  -7   7 6025.73 1048.12   6
  -4  -7  -7 5613.17 1049.85   8
   4   7  -7 5851.19 1068.23   5
   4   7  -7 7107.38 1053.59   2
  -4   7   7 5275.08 1013.01   7
   4  -7   6 1072.13 577.270   6
  -4  -7  -6 1580.60 649.604   8
   4   7  -6 1630.55 655.281   5
  -4   7   6 992.870 595.215   7
   4   7  -6 578.800 424.138   2
   4  -7   5 4700.20 889.950   6
  -4  -7  -5 3380.61 653.868   9
  -4  -7  -5 3689.73 790.724   8
   4   7  -5 3181.04 800.721   5
  -4   7   5 3388.72 845.833   7
   4   7  -5 2966.47 751.781   2
   4  -7   4 7163.66 1057.87   6
  -4  -7  -4 4284.82 749.138   9
  -4  -7  -4 5753.76 963.094   8
   4   7  -4 5779.08 999.833   5
  -4   7   4 4831.80 959.468   7
   4   7  -4 7114.58 1035.73   2
   4  -7   3 2181.85 628.633   6
  -4  -7  -3 2841.25 642.357   9
  -4  -7  -3 2504.35 599.542   8
  -4   7   3 1252.72 623.764   7
   4   7  -3 1640.98 581.720   2
   4   7  -2 2558.48 694.781   2
   4  -7   2 2922.80 663.167   6
  -4  -7  -2 2003.81 570.784   9
  -4  -7  -2 2611.68 609.656   8
  -4   7   2 2600.88 773.438   7
   4  -7   1 9383.37 1100.60   6
   4   7  -1 8363.22 1159.33   2
  -4   7   1 9320.27 1169.21   1
  -4  -7  -1 11254.0 1233.22   9
  -4  -7  -1 8250.75 1012.07   8
   4  -7   1 7532.25 1158.09   4
   4   7  -1 8132.60 941.556   3
   4  -7   0 4973.01 790.967   6
   4   7   0 4803.58 926.642   2
  -4  -7   0 5114.15 995.898   6
  -4  -7   0 6095.65 934.511   9
  -4  -7   0 5062.40 762.376   8
  -4   7   0 4537.51 847.658   1
   4  -7   0 4819.32 933.307   4
   4   7   0 5160.90 787.051   3
   4  -7  -1 9088.13 1034.00   6
  -4  -7   1 10440.8 1347.75   6
   4   7   1 7865.94 1162.68   2
  -4   7  -1 10512.0 1276.83   1
   4  -7  -1 8883.61 1222.57   4
   4   7   1 9849.73 1104.71   3
   4  -7  -2 2390.74 531.161   6
  -4   7  -2 3061.30 760.797   1
  -4  -7   2 2128.50 681.531   6
   4   7   2 2182.02 717.770   2
   4   7   2 3120.45 681.382   3
   4  -7  -2 718.525 487.820   4
  -4  -7   3 963.828 589.415   6
  -4   7  -3 1210.80 512.016   1
   4   7   3 1395.71 517.017   3
   4  -7  -3 2189.86 670.322   4
  -4  -7   4 5745.58 1008.45   6
  -4   7  -4 6762.13 1066.03   1
  -4   7  -4 6028.41 836.372   5
   4   7   4 5843.32 971.359   3
   4  -7  -4 6170.70 1045.91   4
  -4  -7   5 2818.06 766.893   6
  -4   7  -5 3106.08 787.843   1
  -4   7  -5 3776.84 691.332   5
   4   7   5 3026.75 789.500   3
   4  -7  -5 2066.29 693.459   4
  -4   7  -6 2155.19 691.092   1
  -4  -7   6 876.341 507.374   6
  -4   7  -6 1021.48 446.029   5
   4   7   6 306.473 477.230   3
   4  -7  -6 1903.14 653.877   4
  -4  -7   7 5839.22 1047.20   6
  -4   7  -7 6092.10 921.644   5
   4   7   7 6354.41 1097.09   3
  -4   7  -7 5288.87 995.797   1
   4  -7  -7 7327.97 1153.86   4
   4  -7  -8 6015.16 1073.40   4
  -4  -7   8 6176.87 1081.36   6
  -4   7  -8 8345.84 1128.29   5
  -4   7  -8 6185.02 1140.00   1
   4   7   8 6909.65 1169.43   3
   4  -7  -9 955.116 552.695   4
  -4  -7   9 1094.19 590.554   6
  -4   7  -9 1096.29 498.664   5
  -4   7  -9 452.904 506.638   1
   4   7   9 1404.51 693.018   3
   4  -7 -10 4081.76 912.485   4
  -4  -7  10 4193.54 930.518   6
  -4   7 -10 4219.56 962.968   1
  -4   7 -10 5205.60 981.560   5
   4   7  10 5156.00 1108.50   3
   4  -7 -11 10141.8 1410.10   4
  -4  -7  11 12424.9 1584.40   6
  -4   7 -11 11559.0 1603.08   1
  -4   7 -11 7977.85 1218.05   5
   4   7  11 12172.0 1666.55   3
   4  -7 -12 1174.07 565.161   4
  -4   7 -12 2226.89 763.581   1
  -4  -7  12 1218.35 549.557   6
  -4   7 -12 1553.83 607.981   5
   4   7  12 1336.45 680.007   3
   4  -7 -13 608.999 445.273   4
  -4  -7  13 940.657 554.858   6
  -4   7 -13 1471.18 682.393   5
   4  -7 -14 772.198 544.902   4
  -4  -7  14 1410.60 677.606   6
  -4   7 -14 591.805 560.676   5
   4  -8  10 236.515 489.445   6
  -4  -8 -10 495.270 570.478   8
  -4   8  10 1297.59 618.679   7
   4  -8   9 2235.84 772.810   6
  -4  -8  -9 2414.62 811.953   8
   4   8  -9 3006.35 889.847   5
  -4   8   9 938.453 582.342   7
   4  -8   8 9352.79 1404.07   6
  -4  -8  -8 8481.35 1335.58   8
   4   8  -8 5630.09 1131.93   5
  -4   8   8 6332.51 1179.33   7
   4  -8   7 2422.36 786.142   6
   4   8  -7 4682.10 912.594   2
  -4  -8  -7 4620.27 985.275   8
   4   8  -7 3721.36 927.480   5
  -4   8   7 3806.29 954.565   7
   4  -8   6 14908.6 1667.89   6
  -4  -8  -6 14432.1 1641.26   8
   4   8  -6 13533.5 1669.03   5
  -4   8   6 12828.2 1636.78   7
   4   8  -6 12299.3 1471.42   2
   4  -8   5 4918.91 959.630   6
  -4  -8  -5 3740.11 851.365   8
   4   8  -5 3227.27 843.406   5
  -4   8   5 4584.61 969.459   7
   4   8  -5 3187.42 809.542   2
   4  -8   4 766.634 477.708   6
  -4  -8  -4 881.025 475.371   8
   4   8  -4 645.088 582.445   5
  -4   8   4 2081.16 749.632   7
   4   8  -4 1340.23 548.860   2
   4  -8   3 444.619 426.078   6
  -4  -8  -3 720.468 439.590   8
  -4   8   3-256.159 443.002   7
   4   8  -3-101.906 346.653   2
   4  -8   2 5192.20 923.388   6
  -4  -8  -2 7340.85 1031.98   8
  -4   8   2 3293.61 888.706   7
   4   8  -2 6103.61 1047.97   2
   4   8  -1 3608.67 825.750   2
   4  -8   1 5657.63 947.789   6
  -4   8   1 4241.39 986.876   7
  -4   8   1 3990.49 873.341   1
  -4   8   0 2409.21 732.367   1
   4   8   0 1692.58 598.985   2
   4  -8   0 1281.60 484.841   6
  -4  -8   0 757.850 554.434   6
   4  -8   0 1476.52 597.535   4
   4  -8  -1 4336.74 783.283   6
   4   8   1 3501.96 841.236   2
  -4  -8   1 3991.06 890.403   6
   4  -8  -1 6075.73 1075.32   4
  -4   8  -1 3072.16 759.450   1
   4   8   2 5111.83 1036.42   2
  -4  -8   2 4781.21 1038.21   6
  -4   8  -2 5042.23 983.659   1
   4  -8  -2 5630.05 1042.43   4
  -4  -8   3 341.118 496.283   6
   4   8   3 493.557 408.985   2
   4   8   3-441.667 378.590   3
  -4   8  -3-239.021 395.246   1
   4  -8  -3 353.550 346.967   4
  -4  -8   4 2292.41 750.684   6
   4   8   4 1157.87 566.115   2
  -4   8  -4 2602.74 743.170   1
   4   8   4 1311.73 524.991   3
   4  -8  -4 919.648 463.530   4
  -4  -8   5 4998.74 1065.93   6
  -4   8  -5 3386.94 856.745   1
   4   8   5 3997.55 945.733   2
   4   8   5 4427.58 893.602   3
   4  -8  -5 3311.70 821.843   4
  -4   8  -6 17002.7 1858.31   1
  -4  -8   6 12328.0 1610.70   6
   4   8   6 13410.5 1559.76   3
   4  -8  -6 12704.4 1552.74   4
  -4  -8   7 3311.03 870.692   6
   4   8   7 3499.17 890.191   3
   4  -8  -7 3058.00 809.446   4
  -4   8  -7 3008.11 847.005   1
  -4  -8   8 6750.87 1236.78   6
   4   8   8 8440.01 1317.12   3
  -4   8  -8 6446.63 1193.03   1
   4  -8  -8 7928.72 1258.36   4
  -4  -8   9 1808.31 686.433   6
  -4   8  -9 1572.80 750.472   1
   4   8   9 2730.91 811.563   3
   4  -8  -9 1737.86 695.742   4
  -4  -8  10 953.165 533.308   6
   4   8  10 89.7295 497.516   3
   4  -8 -10 398.494 422.849   4
   4   8  11 748.600 637.516   3
   4  -8 -11 105.978 398.141   4
  -4  -9  -8 1388.14 673.140   8
   4  -9   7 2922.27 893.567   6
  -4  -9  -7 2924.94 804.720   8
  -4   9   7 3392.25 908.633   7
   4  -9   6 1495.75 707.152   6
  -4  -9  -6 307.495 409.728   8
   4   9  -6 1255.03 627.802   2
  -4   9   6 740.672 579.015   7
   4  -9   5 3430.66 875.603   6
  -4  -9  -5 2916.46 774.977   8
   4   9  -5 3606.37 981.670   5
   4   9  -5 3068.52 861.447   2
  -4   9   5 4118.74 1004.19   7
   4  -9   4 6686.49 1158.48   6
   4   9  -4 5480.66 1123.67   5
  -4   9   4 5421.94 1139.84   7
   4   9  -4 5710.33 1094.57   2
   4  -9   3 4522.88 957.890   6
   4   9  -3 5959.77 1170.60   5
  -4   9   3 5665.53 1145.75   7
   4   9  -3 5050.31 1046.60   2
   4  -9   2 5542.47 1021.02   6
  -4   9   2 3896.31 962.371   7
   4   9  -2 3791.29 925.105   2
   4  -9   1 2581.67 738.350   6
  -4   9   1 4606.68 970.582   1
  -4   9   1 3616.77 927.400   7
   4   9  -1 3212.02 834.574   2
   4   9   0 1888.52 678.215   2
  -4  -9   0 1347.06 663.695   6
  -4   9   0 1613.11 615.406   1
   4   9   1 3595.56 886.479   2
  -4  -9   1 3242.07 1028.00   6
  -4   9  -1 4038.06 930.105   1
   4   9   2 2524.14 806.900   2
  -4  -9   2 4343.67 1041.68   6
  -4   9  -2 3605.53 893.089   1
   4  -9  -2 3861.82 935.080   4
   4   9   3 5606.90 1180.94   2
  -4  -9   3 5366.08 1118.67   6
   4  -9  -3 5305.80 1058.88   4
  -4   9  -3 5649.84 1101.39   1
   4   9   4 6427.24 1252.13   2
  -4  -9   4 6343.41 1220.21   6
  -4   9  -4 4322.74 1019.04   1
   4  -9  -4 4320.44 936.693   4
  -4  -9   5 3186.39 919.376   6
   4   9   5 3630.30 966.063   2
  -4   9  -5 1953.16 689.099   1
   4  -9  -5 2260.99 750.679   4
   4  -9  -6 2490.00 784.594   4
   4  -9  -7 2286.34 750.403   4
   4  -9  -8 1220.90 568.477   4
   4   9   9-361.523 503.693   3
   4 -10   4 1106.59 641.369   6
   4 -10   3 5151.12 1081.86   6
  -4  10   2 1112.92 569.242   1
   5   0   0 157.811 286.593   4
  -5   0   0-149.585 220.743   7
  -5   0   0 50.8219 325.021   9
   5   0   0-22.5977 112.165   5
   5   0   1 3951.07 557.579   4
   5   0  -1 6171.13 723.180   4
  -5   0   1 5479.04 743.332   9
  -5   0  -1 5039.15 574.001   7
  -5   0   1 4772.94 584.421   7
  -5   0  -1 5757.94 782.676   9
  -5   0   2 18364.8 1325.90   9
  -5   0  -2 16217.0 1316.83   9
   5   0  -2 19631.3 836.856   5
  -5   0   2 17554.5 1146.31   7
   5   0   2 18782.3 1184.24   4
   5   0  -2 15994.0 1198.55   4
   5   0  -3 37336.2 1262.19   5
  -5   0  -3 38059.8 2041.03   9
  -5   0   3 37199.6 1925.31   9
   5   0   3 38611.1 2014.38   3
  -5   0   3 37100.7 1780.50   7
   5   0  -3 33878.3 1224.32   1
   5   0   3 39254.8 1753.47   4
   5   0  -3 36569.3 1905.41   4
   5   0  -4 20328.4 918.350   5
  -5   0  -4 20540.7 1517.80   9
  -5   0   4 22171.3 1478.76   9
   5   0   4 22364.4 1536.77   3
  -5   0   4 20340.5 1341.82   7
   5   0   4 22585.1 1279.13   4
   5   0  -4 19984.9 738.843   1
   5   0  -4 21244.2 1463.61   4
   5   0  -4 21094.1 972.180   6
  -5   0  -5 32869.7 1951.70   9
  -5   0   5 25428.6 1626.52   9
   5   0  -5 27978.1 1164.78   5
   5   0   5 28775.4 1789.52   3
  -5   0   5 27490.2 1653.08   7
   5   0  -5 28450.0 1757.64   4
   5   0  -5 27370.1 1072.00   6
   5   0   6 6114.99 845.708   3
   5   0  -6 6010.17 865.079   4
  -5   0   6 4094.33 697.067   9
   5   0  -6 4728.32 492.568   5
  -5   0  -6 6064.84 886.256   9
  -5   0   6 4835.74 728.101   7
   5   0   7 4533.76 796.718   3
   5   0  -7 5851.89 913.465   4
  -5   0  -7 5641.64 897.896   9
  -5   0   7 6242.49 819.575   9
   5   0  -7 5051.06 542.321   5
  -5   0   7 4736.40 775.834   7
   5   0   8 4291.97 771.953   3
   5   0  -8 5816.44 916.360   4
  -5   0  -8 4036.72 818.636   9
  -5   0   8 5924.61 836.573   9
   5   0  -8 5421.88 606.057   5
  -5   0   8 5966.37 880.907   7
   5   0   9 252.320 410.453   3
   5   0  -9 398.243 460.582   4
  -5   0  -9 597.920 489.135   9
   5   0  -9 294.946 249.803   5
  -5   0   9 491.273 409.126   7
   5   0 -10 2881.49 724.243   4
  -5   0 -10 4165.12 905.875   9
   5   0 -10 2183.84 468.966   5
  -5   0  10 2424.37 629.638   7
   5   0  10 3616.79 783.913   3
  -5   0 -11 18423.8 1716.72   9
   5   0 -11 18588.0 1337.44   5
   5   0  11 17186.8 1613.50   3
  -5   0  11 17234.7 1653.77   7
   5   0 -11 18275.1 1726.87   4
   5   0 -12 12138.3 1448.76   4
   5   0 -12 12002.9 1124.90   5
  -5   0 -12 12030.7 1427.21   9
  -5   0  12 9556.74 1275.44   7
   5   0  12 13168.4 1432.22   3
   5   0 -13 5021.85 1030.33   4
  -5   0 -13 3666.22 833.255   9
   5   0 -13 3872.51 683.933   5
  -5   0  13 2691.02 786.903   7
   5   0  13 3242.13 781.977   3
   5   0 -14 647.365 600.029   4
   5   0  14 282.301 417.585   3
  -5   0  14-183.009 385.939   7
  -5   0 -14 347.225 445.805   9
   5   0 -15 1462.50 677.093   4
  -5   0 -15 1385.41 587.190   9
   5   0  15 2062.61 684.568   3
  -5   0  15 1875.75 688.668   7
   5   0 -16 3555.47 914.709   4
  -5   0 -16 4197.79 1010.96   9
   5   0  16 3088.45 875.286   3
  -5   0  16 4713.06 1058.17   7
   5   0 -17 6720.29 1279.49   4
  -5   0 -17 4070.40 992.469   9
   5   0  17 4455.22 979.490   3
  -5   0  17 4683.05 1137.54   7
   5   0  18 5230.99 1069.53   3
  -5  -1 -18 857.758 595.821   9
  -5  -1 -18 1418.19 662.542   8
   5   1 -17 3578.34 968.185   4
  -5  -1 -17 3616.83 928.644   8
   5  -1  17 2682.58 825.676   3
  -5  -1 -17 3673.51 954.632   9
  -5   1  17 4255.42 1053.01   7
  -5  -1 -16 1885.39 691.887   9
  -5  -1 -16 2427.29 796.078   8
   5  -1  16 1682.63 655.197   3
   5   1 -16 1267.66 602.237   4
  -5   1  16 2881.82 923.310   7
   5   1 -15 4832.72 1045.05   4
  -5  -1 -15 4959.02 996.866   9
   5   1 -15 4666.71 857.415   5
  -5  -1 -15 5435.83 1042.73   8
   5  -1  15 5005.14 993.348   3
  -5   1  15 5216.27 1108.97   7
   5   1 -14 2012.53 706.361   4
  -5  -1 -14 687.756 484.120   9
   5   1 -14 985.900 463.898   5
  -5  -1 -14 1427.80 601.538   8
   5  -1  14 1414.44 546.909   3
  -5   1  14 1971.92 701.956   7
   5   1 -13 6670.68 1160.83   4
  -5  -1 -13 6071.00 1023.89   9
   5   1 -13 3939.98 740.826   5
  -5  -1 -13 6962.85 1111.96   8
  -5   1  13 7236.74 1179.24   7
   5  -1  13 5201.15 934.948   3
   5   1 -12 5925.13 1056.63   4
  -5  -1 -12 7287.23 1123.07   9
   5   1 -12 6719.58 900.290   5
  -5  -1 -12 6241.41 1054.98   8
  -5   1  12 6433.75 1080.42   7
   5  -1  12 5559.16 937.849   3
   5   1 -11 14146.0 1506.95   4
   5   1 -11 12205.1 1158.81   5
  -5  -1 -11 14259.6 1496.22   9
   5  -1  11 13586.9 1376.76   3
  -5  -1 -11 11917.5 1404.79   8
  -5   1  11 14310.0 1543.18   7
   5   1 -10 6084.79 995.330   4
  -5  -1 -10 7403.82 1051.87   9
   5   1 -10 5747.10 757.432   5
  -5  -1 -10 5229.45 927.633   8
  -5   1  10 3959.92 817.548   7
   5  -1  10 6742.33 971.046   3
   5  -1   9 1015.05 428.190   3
   5   1  -9 870.281 477.079   4
  -5  -1  -9 171.260 442.026   9
   5   1  -9 1490.37 388.459   5
  -5  -1  -9 806.143 482.953   8
  -5   1   9 351.787 414.640   7
  -5  -1  -8 30741.0 2033.73   9
   5   1  -8 24047.8 1435.50   5
  -5   1   8 26649.7 1632.95   9
   5  -1   8 26459.1 1772.70   3
  -5   1   8 28265.7 1947.08   7
   5   1  -8 27738.5 1911.47   4
  -5  -1  -7 17270.8 1471.05   9
   5   1  -7 15027.2 1060.37   5
  -5   1   7 15658.1 1227.34   9
   5  -1   7 14688.9 1303.23   3
  -5   1   7 17283.4 1491.06   7
   5   1  -7 14119.8 1328.85   4
   5  -1   6 525.103 394.286   3
   5   1  -6 573.014 411.715   4
  -5  -1  -6 763.444 401.784   9
  -5   1   6 656.872 354.550   9
   5   1  -6 48.5491 210.071   5
  -5   1   6 430.139 329.959   7
   5   1  -5 7470.53 873.711   4
   5  -1   5 7085.29 857.137   3
  -5   1   5 6805.44 780.570   9
   5   1  -5 7262.52 662.919   5
  -5  -1  -5 6863.11 937.097   9
   5   1  -5 6448.81 404.491   2
   5  -1   5 7757.40 837.055   4
  -5   1   5 8113.74 936.328   7
  -5  -1  -4 13675.3 1275.33   9
  -5   1   4 15835.7 1177.25   9
   5   1  -4 13324.8 881.069   5
   5  -1   4 14061.9 1182.30   3
  -5   1   4 13417.2 1162.38   7
   5  -1   4 16747.6 1200.72   4
   5   1  -4 13854.0 1168.02   4
  -5   1   3 10801.4 980.065   9
   5   1  -3 10495.0 756.438   5
  -5  -1  -3 10595.3 1097.16   9
   5  -1   3 11161.6 1035.82   3
  -5   1   3 11103.7 1021.29   7
   5  -1   3 12104.8 1022.70   4
   5   1  -3 11252.2 990.202   4
  -5  -1  -2 16508.8 1353.05   9
   5  -1   2 16679.3 865.801   5
  -5   1   2 17865.7 1265.24   9
  -5  -1  -2 17384.0 899.314   7
  -5   1   2 17790.5 1243.95   7
   5  -1   2 17623.9 1244.23   4
   5   1  -2 18350.2 1212.51   4
   5  -1   1 15950.4 740.290   5
  -5   1   1 16362.0 1217.17   9
  -5  -1  -1 15297.9 1277.16   9
  -5   1   1 16073.7 1155.47   7
  -5  -1  -1 16435.6 886.841   7
   5  -1   1 15376.2 1176.20   4
   5   1  -1 15406.9 1068.01   4
  -5   1   0 11415.9 1037.06   9
   5  -1   0 11652.5 532.942   5
  -5   1   0 11170.0 968.422   7
  -5  -1   0 12948.0 805.401   7
  -5  -1   0 11637.0 1113.92   9
   5  -1   0 12727.9 1077.21   4
   5   1   0 12658.9 927.924   4
  -5   1  -1 17179.1 1285.11   9
  -5  -1   1 17714.6 1369.12   9
  -5  -1   1 17565.9 989.892   7
   5   1   1 15298.3 994.388   4
   5  -1  -1 15233.7 1200.89   4
  -5   1  -2 15921.3 1277.07   9
  -5  -1   2 17666.9 1353.76   9
   5   1   2 15757.0 1284.00   3
  -5  -1   2 16428.3 1020.34   7
   5   1   2 20036.7 1091.91   4
   5  -1  -2 18185.2 1341.81   4
   5  -1  -3 11968.5 677.380   6
  -5   1  -3 11608.3 1117.58   9
  -5  -1   3 11365.4 1096.72   9
   5   1   3 11939.3 1132.00   3
  -5  -1   3 11225.3 889.734   7
   5   1   3 11752.0 829.461   4
   5  -1  -3 15537.9 1255.38   4
  -5   1  -4 13316.2 1245.51   9
  -5  -1   4 13919.7 1233.07   9
   5   1   4 13465.1 1206.64   3
   5  -1  -4 13290.7 577.737   2
  -5  -1   4 13176.1 999.362   7
   5   1   4 13893.3 876.394   4
   5  -1  -4 13864.6 1217.46   4
   5  -1  -4 13082.8 616.423   6
   5  -1  -5 7293.63 919.913   4
   5   1   5 6315.70 893.150   3
   5  -1  -5 5829.49 348.472   5
  -5   1  -5 6870.98 920.991   9
  -5  -1   5 6226.19 862.179   9
  -5  -1   5 7649.46 854.438   7
   5  -1  -5 5771.19 284.404   6
   5   1   6 284.957 434.457   3
   5  -1  -6-107.604 369.783   4
  -5   1  -6 949.151 481.987   9
   5  -1  -6 549.587 159.223   5
  -5  -1   6 614.348 448.421   9
  -5  -1   6 353.129 369.503   7
   5  -1  -7 13015.1 1308.18   4
   5  -1  -7 14854.8 808.264   5
  -5   1  -7 15621.8 1436.18   9
  -5  -1   7 16215.5 1390.38   9
   5   1   7 15488.2 1397.85   3
  -5  -1   7 16285.3 1304.83   7
  -5   1  -8 27237.0 1712.48   5
   5  -1  -8 23280.6 1161.82   5
  -5   1  -8 23055.5 1807.26   9
  -5  -1   8 23773.5 1729.51   9
   5   1   8 26098.5 1861.23   3
  -5  -1   8 27697.2 1836.14   7
   5  -1  -8 25041.7 1863.17   4
   5   1   9 1382.68 568.008   3
   5  -1  -9 549.770 473.568   4
  -5   1  -9 697.507 375.456   5
  -5   1  -9 289.698 417.214   9
   5  -1  -9 976.282 284.457   5
  -5  -1   9 714.012 420.047   7
  -5   1 -10 7755.55 1028.43   5
   5  -1 -10 6003.54 999.351   4
   5  -1 -10 5562.08 652.886   5
  -5  -1  10 4621.43 843.703   7
   5   1  10 5423.15 942.042   3
   5  -1 -11 10054.1 1295.33   4
  -5   1 -11 12623.7 1355.45   5
  -5  -1  11 12608.1 1374.93   7
   5   1  11 12090.5 1396.85   3
   5  -1 -12 6897.61 1130.91   4
  -5  -1  12 5942.74 1015.93   7
  -5   1 -12 6574.78 1019.49   5
   5   1  12 6955.80 1115.76   3
  -5   1 -13 6498.55 1067.12   5
   5  -1 -13 5539.61 1057.54   4
   5   1  13 5496.18 1069.53   3
  -5  -1  13 2574.68 742.813   7
   5  -1 -14 885.921 559.237   4
  -5   1 -14 1762.14 671.766   5
   5   1  14 868.874 521.875   3
  -5  -1  14 2231.45 729.259   7
   5  -1 -15 6311.92 1158.83   4
  -5   1 -15 4889.64 1016.60   5
   5   1  15 4719.79 1062.06   3
  -5  -1  15 4441.43 982.789   7
   5  -1 -16 3781.68 968.002   4
  -5   1 -16 2088.76 700.911   5
   5   1  16 3010.14 890.777   3
  -5  -1  16 1539.58 673.008   7
   5  -1 -17 3564.90 918.789   4
   5   1  17 4869.41 1111.26   3
  -5  -1  17 3178.73 887.912   7
   5   1  18 2533.52 858.042   3
  -5  -2 -18-126.774 369.872   9
  -5  -2 -17 1521.20 673.621   9
  -5  -2 -17 2186.54 833.140   8
  -5  -2 -16 4860.63 1005.77   9
   5   2 -16 4401.72 901.823   5
  -5  -2 -16 4177.46 1018.10   8
  -5   2  16 4211.52 1048.44   7
  -5  -2 -15 10962.9 1412.63   9
   5   2 -15 10055.4 1280.70   5
  -5  -2 -15 8386.13 1327.15   8
  -5   2  15 10862.9 1550.73   7
  -5  -2 -14 10064.5 1337.84   9
   5   2 -14 8299.22 1131.12   5
  -5  -2 -14 9741.20 1382.97   8
   5  -2  14 7267.55 1068.84   3
  -5   2  14 7676.56 1226.77   7
  -5  -2 -13 7772.51 1153.27   9
   5   2 -13 5094.64 866.443   5
  -5  -2 -13 8500.99 1251.45   8
  -5   2  13 7343.35 1208.42   7
   5  -2  13 6284.08 958.768   3
  -5  -2 -12 2177.25 680.435   9
   5   2 -12 707.988 392.259   5
  -5  -2 -12 2366.63 677.106   8
  -5   2  12 2421.21 734.407   7
   5  -2  12 1551.97 509.799   3
  -5  -2 -11 1183.21 497.092   9
   5   2 -11 1929.99 563.388   5
  -5  -2 -11 572.089 526.322   8
  -5   2  11 1094.83 626.278   7
   5  -2  11 1017.55 401.218   3
   5  -2  10 616.138 391.300   3
  -5  -2 -10 375.659 403.463   9
   5   2 -10 691.161 367.679   5
  -5  -2 -10-127.227 430.970   8
  -5   2  10-226.222 404.518   7
   5  -2   9 3575.12 665.184   3
  -5  -2  -9 4019.54 775.836   9
   5   2  -9 4311.91 688.055   5
  -5  -2  -9 4690.58 920.824   8
  -5   2   9 4925.05 907.196   7
  -5  -2  -8 20713.2 1667.60   9
   5   2  -8 19601.9 1391.42   5
  -5   2   8 19863.3 1326.55   9
   5  -2   8 19451.3 1479.52   3
  -5  -2  -8 25727.6 1904.35   8
  -5   2   8 19436.2 1687.50   7
  -5   2   7 13273.5 1051.07   9
  -5  -2  -7 10974.5 1189.22   9
   5   2  -7 12585.9 1071.30   5
   5  -2   7 11918.8 1114.48   3
  -5  -2  -7 12979.7 1348.44   8
  -5   2   7 12913.1 1335.29   7
   5   2  -7 12079.9 1207.45   4
  -5  -2  -6 15996.0 1401.23   9
  -5   2   6 15452.0 1121.29   9
   5  -2   6 17203.2 1308.58   3
   5   2  -6 16017.0 813.073   2
  -5  -2  -6 16080.7 1471.53   8
  -5   2   6 14329.4 1343.89   7
   5   2  -6 16372.5 1170.86   5
   5   2  -6 15876.9 1352.04   4
   5   2  -5 4284.95 442.894   2
   5   2  -5 2768.15 561.943   4
   5  -2   5 3325.00 604.702   3
  -5  -2  -5 3326.22 666.342   9
  -5   2   5 3383.68 542.882   9
   5   2  -5 2978.58 512.061   5
  -5   2   5 3032.78 671.298   7
   5  -2   5 3370.02 629.031   4
   5   2  -4 2575.74 545.046   4
   5   2  -4 2736.27 385.938   2
  -5  -2  -4 2760.45 684.891   9
   5  -2   4 1908.63 481.301   3
  -5   2   4 2325.01 460.773   9
  -5  -2  -4 2450.92 233.388   7
   5   2  -4 2708.35 474.580   5
  -5   2   4 1935.00 553.697   7
  -5  -2  -4 2222.94 223.773   7
   5  -2   4 1505.11 491.109   4
   5   2  -3 1966.79 460.482   4
  -5  -2  -3 2165.66 612.338   9
  -5   2   3 1802.77 425.249   9
  -5   2   3 815.877 408.210   7
  -5  -2  -3 1294.62 159.795   7
  -5  -2  -3 1320.56 159.866   7
   5  -2   3 1610.77 489.236   4
   5  -2   2 11135.5 629.496   5
  -5   2   2 12556.7 1034.54   9
  -5  -2  -2 13562.3 1244.07   9
  -5   2   2 11658.6 1095.42   7
  -5  -2  -2 11290.9 496.253   7
   5  -2   2 12933.1 1133.82   4
   5   2  -2 11548.5 927.736   4
  -5   2   1 18438.2 1268.11   9
   5  -2   1 16870.6 653.080   5
  -5   2   1 18701.9 1363.46   7
  -5  -2  -1 17966.6 711.868   7
   5  -2   1 18958.5 1406.45   4
  -5  -2  -1 17524.2 1439.38   9
   5   2  -1 19699.2 1156.20   4
  -5   2   0 28432.8 1625.58   9
  -5  -2   0 28794.1 1797.81   9
   5   2   0 28233.2 1726.94   3
  -5  -2   0 27471.9 1031.74   7
   5  -2   0 30089.5 1777.33   4
   5   2   0 28259.1 1348.99   4
  -5   2  -1 19887.0 1366.98   9
  -5  -2   1 20130.2 1507.60   9
   5   2   1 19230.0 1420.03   3
  -5  -2   1 18646.5 903.777   7
   5  -2  -1 19485.7 1437.98   4
   5   2   1 18004.7 1003.63   4
  -5   2  -2 11600.4 1095.57   9
  -5  -2   2 11964.5 1175.03   9
   5   2   2 12817.8 1192.75   3
  -5  -2   2 12600.5 797.057   7
   5   2   2 12726.0 777.147   4
   5  -2  -2 13972.0 1242.88   4
   5  -2  -3 1521.84 229.941   6
   5  -2  -3 2144.08 592.105   4
   5   2   3 2399.67 597.029   3
  -5   2  -3 2123.42 567.445   9
  -5  -2   3 906.135 440.525   9
  -5  -2   3 1165.05 312.462   7
   5   2   3 1470.05 267.474   4
   5  -2  -4 2250.06 569.986   4
   5  -2  -4 2157.43 273.947   2
   5   2   4 1750.94 569.980   3
   5  -2  -4 1688.50 170.295   6
  -5   2  -4 2448.86 388.959   5
  -5   2  -4 3402.51 672.729   9
  -5  -2   4 1833.76 544.544   9
  -5  -2   4 3117.75 477.774   7
   5  -2  -4 1876.35 181.166   6
   5  -2  -5 4153.80 745.505   4
   5   2   5 3481.39 717.327   3
  -5   2  -5 4671.54 810.833   9
  -5  -2   5 4400.49 795.617   9
  -5  -2   5 3683.56 562.225   7
  -5   2  -5 5411.34 637.122   5
  -5  -2   6 14775.9 1066.04   6
  -5   2  -6 15302.1 1136.43   5
  -5   2  -6 14322.3 1337.56   9
  -5  -2   6 14380.4 1368.90   9
   5   2   6 14879.9 1399.35   3
  -5  -2   6 13837.0 1139.21   7
   5  -2  -6 14733.2 1386.38   4
  -5  -2   7 11159.3 925.575   6
   5   2   7 9610.34 1187.48   3
   5  -2  -7 10307.0 1197.34   4
  -5   2  -7 10028.7 988.665   5
  -5  -2   7 11802.2 1263.93   9
  -5  -2   7 10217.2 1017.92   7
  -5  -2   8 19978.1 1257.63   6
  -5   2  -8 19869.0 1464.51   5
   5   2   8 22802.5 1788.96   3
  -5  -2   8 19728.4 1503.51   7
   5  -2  -8 21955.7 1776.56   4
   5  -2  -9 3546.80 782.356   4
  -5  -2   9 3984.90 564.493   6
  -5   2  -9 4522.10 760.745   5
  -5  -2   9 4487.76 784.447   7
   5   2   9 3889.59 843.902   3
   5  -2 -10 300.181 395.934   4
  -5   2 -10 759.164 421.644   5
  -5  -2  10 357.680 352.008   7
   5   2  10 651.520 446.701   3
   5  -2 -11 1562.05 574.462   4
  -5   2 -11 1113.33 509.362   5
  -5  -2  11 1205.20 515.674   7
   5   2  11 1703.89 668.305   3
   5  -2 -12 1780.90 680.247   4
  -5   2 -12 3216.77 752.225   5
   5   2  12 2080.95 679.862   3
  -5  -2  12 2010.37 620.766   7
   5  -2 -13 8019.01 1231.28   4
  -5   2 -13 6850.65 1081.82   5
   5   2  13 5205.32 1021.56   3
  -5  -2  13 6704.35 1107.33   7
   5  -2 -14 9859.36 1371.37   4
  -5   2 -14 10277.1 1374.80   5
   5   2  14 8973.10 1383.49   3
  -5  -2  14 8044.57 1250.22   7
   5  -2 -15 10020.9 1475.12   4
  -5   2 -15 11493.3 1513.81   5
   5   2  15 11565.0 1566.00   3
  -5  -2  15 10740.2 1490.37   7
   5  -2 -16 4074.36 994.681   4
  -5   2 -16 4902.15 1093.34   5
   5   2  16 2572.42 832.851   3
  -5  -2  16 3651.63 959.924   7
  -5   2 -17 1047.22 550.619   5
   5   2  17 648.556 527.671   3
  -5  -2  17 700.352 534.697   7
   5   3 -17 3038.25 868.323   5
   5  -3  16 1311.73 642.776   6
  -5  -3 -16 2235.99 717.800   9
   5   3 -16 1526.67 635.123   5
  -5  -3 -16 2445.51 816.649   8
  -5   3  16 2594.91 834.554   7
   5  -3  15 574.332 474.683   6
  -5  -3 -15 1460.65 580.226   9
   5   3 -15 937.641 546.484   5
  -5  -3 -15 1537.25 634.159   8
  -5   3  15 559.593 394.447   7
   5  -3  14 5681.48 1112.82   6
  -5  -3 -14 5804.24 1009.03   9
   5   3 -14 5301.97 979.664   5
  -5  -3 -14 7127.27 1228.16   8
  -5   3  14 5143.19 1120.44   7
   5  -3  13 1966.95 744.875   6
  -5  -3 -13 2352.46 670.448   9
   5   3 -13 2581.80 737.914   5
  -5  -3 -13 4597.90 1034.32   8
  -5   3  13 2085.40 690.165   7
   5   3 -12 2845.11 684.775   5
  -5  -3 -12 3242.87 836.208   8
  -5   3  12 4097.70 910.757   7
   5  -3  12 3530.58 869.223   6
  -5  -3 -12 4078.60 826.755   9
  -5  -3 -11 10819.0 1269.50   9
   5   3 -11 12098.4 1300.71   5
  -5  -3 -11 13318.7 1544.67   8
  -5   3  11 13194.3 1555.13   7
   5  -3  11 15248.4 1625.54   6
   5  -3  11 9737.34 1086.29   3
  -5  -3 -10 5473.56 907.224   9
   5   3 -10 4421.81 773.708   5
  -5  -3 -10 5017.48 943.630   8
  -5   3  10 3982.41 872.782   7
   5  -3  10 4208.34 713.934   3
   5  -3   9 7030.49 865.831   3
  -5  -3  -9 8041.69 1103.02   9
   5   3  -9 5602.70 839.555   5
  -5  -3  -9 7074.05 1104.98   8
  -5   3   9 6887.61 1093.71   7
   5  -3   8 7910.76 902.666   3
   5   3  -8 8901.04 1015.45   5
  -5  -3  -8 8807.56 1194.16   8
  -5   3   8 11363.5 1335.31   7
  -5  -3  -8 7654.80 1026.20   9
  -5   3   7 11151.6 884.060   9
  -5  -3  -7 11553.6 1230.95   9
   5   3  -7 10040.4 770.668   2
   5  -3   7 9807.13 983.624   3
  -5  -3  -7 11182.3 1276.37   8
   5   3  -7 9922.86 1045.61   5
  -5   3   7 10232.1 1243.74   7
  -5  -3  -6 17341.3 1476.03   9
  -5   3   6 16065.2 1075.70   9
   5   3  -6 16017.9 1284.27   5
   5  -3   6 17303.6 1282.77   3
  -5  -3  -6 19230.8 1617.95   8
   5   3  -6 17536.7 1059.06   2
  -5   3   6 16859.2 1521.04   7
  -5   3   5 10916.1 886.302   9
   5   3  -5 10706.2 1036.64   5
  -5  -3  -5 11984.8 1225.73   9
   5  -3   5 12247.7 1067.77   3
   5   3  -5 10949.7 848.511   2
  -5   3   5 10725.8 706.879   1
  -5  -3  -5 11387.8 1228.12   8
   5  -3   5 10903.0 1158.10   4
  -5   3   5 9967.43 1172.17   7
  -5  -3  -4 22438.0 1644.44   9
  -5   3   4 21172.3 1254.80   9
   5   3  -4 20800.4 1422.62   5
  -5  -3  -4 22478.4 1666.50   8
   5  -3   4 19763.8 1363.51   3
  -5   3   4 20704.8 1081.33   1
   5   3  -4 19257.5 1179.01   2
  -5   3   4 20318.6 1624.02   7
   5  -3   4 22778.2 1648.81   4
   5   3  -4 19585.3 1351.09   4
   5   3  -3 750.799 298.529   4
  -5   3   3 736.241 278.057   1
  -5   3   3 713.476 304.956   9
  -5  -3  -3 667.405 369.162   9
  -5   3   3 848.308 470.090   7
   5  -3   3 622.153 437.325   4
   5  -3   3 1334.12 427.349   6
   5  -3   2 2308.16 500.402   6
   5   3  -2 2391.82 428.562   4
  -5   3   2 1818.70 361.703   1
  -5   3   2 2695.16 495.578   9
  -5  -3  -2 1952.59 550.227   9
  -5   3   2 1607.78 523.631   7
   5  -3   2 2154.09 559.395   4
  -5   3   1 9594.97 912.969   9
   5   3  -1 11031.7 1074.75   3
  -5  -3  -1 9959.39 1084.24   9
  -5   3   1 9732.33 859.798   1
  -5   3   1 12223.2 1186.31   7
   5   3  -1 11683.1 859.065   4
   5  -3   1 10526.4 915.629   6
   5  -3   1 11245.2 1182.48   4
   5  -3   0 425.025 255.947   6
   5   3   0 52.2992 176.376   4
  -5   3   0 100.512 262.092   1
   5   3   0-222.238 339.747   3
  -5   3   0 57.6255 238.386   9
  -5  -3   0 349.336 436.687   9
   5  -3   0 65.5316 433.691   4
   5  -3  -1 10135.9 1115.60   4
   5   3   1 8772.55 1013.68   3
  -5   3  -1 10825.4 1017.47   9
  -5  -3   1 10193.9 1131.49   9
  -5   3  -1 10970.0 988.741   1
   5   3   1 10196.1 665.928   4
   5  -3  -1 10850.8 805.144   6
   5   3   2 2081.90 264.271   4
   5  -3  -2 1572.81 556.827   4
   5  -3  -2 2212.60 342.768   6
  -5   3  -2 2064.60 486.761   1
   5   3   2 1157.51 476.358   3
  -5   3  -2 2886.77 584.244   9
  -5   3  -2 2168.81 301.647   5
  -5  -3   2 1574.68 564.998   9
  -5  -3   2 2274.60 306.484   7
  -5   3  -3 1369.21 462.143   1
   5  -3  -3 947.243 469.986   4
   5  -3  -3 1350.25 238.689   6
   5   3   3 549.646 422.017   3
  -5   3  -3 1195.73 434.370   9
  -5   3  -3 1720.42 316.547   5
  -5  -3   3 998.353 505.348   9
   5   3   3 1151.31 159.677   4
  -5  -3   3 1218.75 298.403   7
  -5  -3   4 21617.9 1455.85   6
  -5   3  -4 19651.5 1137.70   5
  -5   3  -4 19260.7 1511.79   9
  -5  -3   4 20120.9 1623.34   9
   5   3   4 20453.6 1604.84   3
  -5   3  -4 20351.5 1511.94   1
  -5  -3   4 19206.5 1125.23   7
   5  -3  -4 20050.5 1612.67   4
   5  -3  -4 18603.6 685.279   6
  -5  -3   5 9860.35 984.590   6
   5  -3  -5 12330.2 1287.66   4
   5   3   5 9497.61 1143.67   3
  -5   3  -5 11590.7 1192.50   9
  -5  -3   5 10945.7 1233.34   9
  -5   3  -5 9618.22 1099.13   1
  -5  -3   5 10912.7 915.605   7
  -5   3  -5 11266.8 920.189   5
  -5  -3   6 15269.7 1228.24   6
  -5   3  -6 17819.5 1247.92   5
  -5  -3   6 14075.1 1412.51   9
   5   3   6 18654.2 1612.54   3
  -5  -3   6 15720.8 1184.18   7
   5  -3  -6 17280.9 1534.47   4
  -5  -3   7 9867.32 992.818   6
   5   3   7 10952.7 1284.12   3
   5  -3  -7 10656.1 1251.70   4
  -5   3  -7 11883.6 1077.36   5
  -5  -3   7 11238.3 1271.55   9
  -5  -3   7 11486.9 1077.32   7
   5  -3  -8 8942.63 1177.74   4
  -5   3  -8 8010.94 950.594   5
  -5  -3   8 7968.75 959.644   7
   5   3   8 8627.92 1191.31   3
  -5  -3   8 8608.88 931.272   6
   5  -3  -9 6741.73 1071.47   4
  -5  -3   9 7222.16 855.917   6
  -5   3  -9 7447.95 960.749   5
  -5  -3   9 6821.42 928.659   7
   5   3   9 7966.46 1184.05   3
   5  -3 -10 4770.03 948.546   4
  -5  -3  10 4252.35 669.702   6
  -5   3 -10 5780.71 901.101   5
  -5  -3  10 4253.72 802.170   7
   5   3  10 5823.98 1052.00   3
   5  -3 -11 13760.7 1539.93   4
  -5   3 -11 11372.6 1307.03   5
   5   3  11 13961.6 1606.24   3
  -5  -3  11 11033.3 1304.71   7
   5  -3 -12 4213.13 922.062   4
  -5   3 -12 2502.93 701.754   5
   5   3  12 2944.86 831.941   3
  -5  -3  12 3650.41 792.968   7
   5  -3 -13 2826.16 822.056   4
  -5   3 -13 2510.29 709.213   5
   5   3  13 2876.07 768.986   3
  -5  -3  13 2152.56 669.874   7
   5  -3 -14 6457.90 1163.47   4
  -5   3 -14 4341.19 902.619   5
   5   3  14 4998.72 1093.26   3
  -5  -3  14 5876.97 1103.58   7
   5  -3 -15 534.295 538.785   4
  -5   3 -15 740.137 496.156   5
   5   3  15 2076.70 857.369   3
  -5  -3  15 2386.78 824.767   7
   5  -3 -16 484.877 444.444   4
  -5   3 -16 981.752 601.803   5
   5   3  16 1253.53 763.494   3
  -5  -3  16 2794.03 837.455   7
  -5   3 -17 2979.16 883.393   5
   5   4 -17 2351.34 795.621   5
   5   4 -16 5096.33 1094.13   5
   5  -4  15 13.9321 358.201   6
   5   4 -15-141.421 372.491   5
  -5  -4 -15-426.775 520.891   8
  -5   4  15 274.669 424.330   7
   5  -4  14 63.7919 536.612   6
  -5  -4 -14 118.146 297.265   9
   5   4 -14 928.023 554.942   5
  -5  -4 -14 1563.98 768.049   8
  -5   4  14 1016.92 599.369   7
   5  -4  13 777.916 569.579   6
  -5  -4 -13 576.647 389.781   9
   5   4 -13 140.295 378.951   5
  -5  -4 -13-100.432 496.929   8
  -5   4  13 643.088 457.717   7
   5  -4  12 5306.47 1061.71   6
  -5  -4 -12 5461.45 923.223   9
   5   4 -12 6501.52 1063.78   5
  -5  -4 -12 6161.37 1122.48   8
  -5   4  12 3965.96 997.707   7
   5  -4  11 12277.2 1519.44   6
  -5  -4 -11 12898.9 1388.29   9
   5   4 -11 11473.6 1356.48   5
  -5  -4 -11 12432.8 1535.08   8
  -5   4  11 10744.0 1479.53   7
   5  -4  10 8882.04 1275.77   6
  -5  -4 -10 8709.42 1120.95   9
   5   4 -10 8506.25 1133.37   5
  -5  -4 -10 9038.22 1281.49   8
  -5   4  10 7735.36 1245.36   7
   5  -4   9 10126.4 1294.45   6
  -5  -4  -9 12545.2 1319.24   9
   5   4  -9 11161.8 1253.95   5
  -5  -4  -9 12623.5 1472.81   8
  -5   4   9 11192.9 1408.88   7
   5  -4   8 1073.51 461.167   6
   5  -4   8 1579.27 433.848   3
  -5  -4  -8 2847.75 681.791   9
  -5  -4  -8 1740.44 690.520   8
   5   4  -8 1981.23 578.607   5
  -5   4   8 941.964 532.517   7
   5  -4   7 158.461 376.267   6
  -5  -4  -7 92.5699 336.374   9
   5  -4   7 85.6732 242.301   3
  -5  -4  -7 557.341 469.532   8
   5   4  -7 529.891 429.959   5
   5   4  -7 19.9546 185.114   2
  -5   4   7 67.6014 366.277   7
   5  -4   6 1229.17 464.960   6
   5  -4   6 1255.62 351.043   3
  -5  -4  -6 1465.34 546.627   9
  -5  -4  -6 2204.79 678.189   8
   5   4  -6 1672.01 490.267   5
  -5   4   6 2343.52 722.130   7
   5   4  -6 1590.48 419.845   2
   5  -4   5 8751.40 1057.84   6
  -5   4   5 8571.92 726.601   9
   5  -4   5 8335.95 882.456   3
  -5  -4  -5 10030.3 1179.79   9
   5   4  -5 9311.93 898.948   2
  -5  -4  -5 10093.4 1216.40   8
   5   4  -5 8239.01 983.959   5
  -5   4   5 8939.77 769.745   1
  -5   4   5 9561.61 1231.79   7
  -5  -4  -4 15330.1 1372.60   9
  -5   4   4 15232.8 1012.86   9
   5   4  -4 13858.7 1269.87   5
  -5  -4  -4 14498.3 1413.87   8
   5   4  -4 14691.0 1158.78   2
  -5   4   4 16628.2 1536.94   7
  -5   4   4 15611.5 1063.29   1
   5  -4   4 15124.3 1449.66   4
   5  -4   4 14533.7 1289.35   6
  -5   4   3 20513.7 1228.59   9
  -5  -4  -3 19881.2 1576.44   9
  -5  -4  -3 20579.6 1592.92   8
   5   4  -3 21781.4 1524.51   3
   5   4  -3 20895.0 1403.16   2
  -5   4   3 18315.7 1599.32   7
  -5   4   3 20464.1 1281.38   1
   5  -4   3 19783.8 1668.92   4
   5  -4   3 20339.6 1466.11   6
   5  -4   2-139.078 258.420   6
  -5   4   2 172.048 234.964   9
   5   4  -2 542.058 258.844   4
   5   4  -2-37.8369 299.949   3
  -5  -4  -2-130.450 405.137   9
  -5  -4  -2-61.5619 336.999   8
  -5   4   2 372.501 412.623   7
  -5   4   2 463.962 317.962   1
   5  -4   2 314.442 426.672   4
   5  -4   1 5877.15 720.197   6
   5   4  -1 5227.40 564.982   4
   5   4  -1 6173.31 857.346   3
  -5   4   1 5715.06 685.113   9
  -5  -4  -1 5609.77 888.060   9
  -5   4   1 5489.46 714.142   1
   5  -4   1 5828.88 924.143   4
   5  -4   0 585.765 263.249   6
   5   4   0 324.328 189.287   4
   5   4   0 482.510 381.198   3
  -5   4   0 833.383 347.372   9
  -5  -4   0 749.537 419.429   9
  -5   4   0 703.738 368.935   1
   5  -4   0 1641.60 581.301   4
   5  -4  -1 6148.99 654.758   6
   5   4   1 5485.85 845.999   3
  -5   4  -1 6325.85 786.294   9
  -5  -4   1 7644.50 1014.63   9
  -5   4  -1 6547.00 832.048   1
   5   4   1 5718.72 432.113   4
   5  -4  -1 6474.38 969.408   4
   5  -4  -2-49.6766 426.936   4
   5  -4  -2 313.732 197.971   6
   5   4   2 262.830 408.367   3
  -5   4  -2-2.13168 349.658   9
  -5   4  -2 292.400 168.900   5
  -5  -4   2-132.317 391.084   9
  -5   4  -2 407.296 345.402   1
  -5  -4   3 21652.8 1603.08   6
  -5   4  -3 21296.2 1546.88   9
  -5   4  -3 21361.4 1129.96   5
  -5  -4   3 21414.6 1728.39   9
   5   4   3 21798.0 1670.76   3
  -5   4  -3 22572.4 1621.27   1
   5  -4  -3 22593.8 1764.68   4
   5  -4  -3 21441.1 1041.13   6
  -5  -4   4 14956.5 1322.01   6
   5  -4  -4 12091.5 1351.93   4
  -5   4  -4 15305.3 1026.91   5
  -5  -4   4 13999.0 1452.18   9
   5   4   4 15406.3 1436.20   3
  -5   4  -4 13312.4 1295.55   1
   5   4   5 9621.51 1166.31   3
   5  -4  -5 9588.70 1180.64   4
  -5   4  -5 9691.41 1145.16   1
  -5  -4   5 9457.79 1062.26   6
  -5   4  -5 8673.27 833.150   5
  -5  -4   5 8402.45 1134.23   9
   5   4   6 2862.75 751.888   3
   5  -4  -6 1337.32 570.469   4
  -5   4  -6 1634.98 537.559   1
  -5  -4   6 1464.67 465.772   6
  -5   4  -6 1499.39 395.861   5
  -5  -4   6 2000.36 728.353   9
   5  -4  -7 277.651 369.274   4
  -5  -4   7-51.9407 328.830   6
  -5   4  -7 172.838 277.166   5
   5   4   7 927.888 584.184   3
  -5   4  -7 201.214 401.041   1
   5  -4  -8 1952.60 641.625   4
  -5  -4   8 1892.18 546.578   6
  -5   4  -8 3307.77 617.579   5
  -5   4  -8 1819.35 636.389   1
   5   4   8 2953.29 772.182   3
   5  -4  -9 9963.70 1291.69   4
  -5  -4   9 9514.70 1088.06   6
  -5   4  -9 11610.7 1201.90   5
   5   4   9 11960.9 1476.80   3
   5  -4 -10 10539.0 1360.17   4
  -5  -4  10 10020.9 1116.86   6
  -5   4 -10 9294.33 1136.02   5
   5   4  10 9203.35 1337.64   3
   5  -4 -11 12549.5 1526.89   4
  -5  -4  11 11181.4 1181.24   6
  -5   4 -11 12252.1 1363.31   5
   5   4  11 9385.15 1408.12   3
   5  -4 -12 5293.08 1041.16   4
  -5   4 -12 5646.88 984.981   5
   5   4  12 7334.34 1246.58   3
   5  -4 -13 13.6214 436.758   4
  -5   4 -13 504.832 471.039   5
   5   4  13 134.301 504.071   3
   5  -4 -14 82.5184 350.237   4
  -5   4 -14 369.525 443.476   5
   5   4  14 1228.34 663.316   3
   5  -4 -15-830.966 551.798   4
  -5   4 -15 144.792 451.308   5
  -5   4 -16 3005.03 805.036   5
   5   5 -15 1872.20 696.084   5
   5  -5  14 9166.76 1498.02   6
   5   5 -14 7091.89 1241.74   5
  -5  -5 -14 12412.1 1710.43   8
  -5   5  14 11032.2 1653.50   7
   5  -5  13 2207.83 749.641   6
   5   5 -13 1871.87 664.081   5
  -5  -5 -13 3487.21 967.765   8
  -5   5  13 2568.43 844.392   7
   5  -5  12 1320.03 675.625   6
   5   5 -12 1425.06 571.299   5
  -5  -5 -12-75.0922 463.980   8
  -5   5  12 966.939 529.089   7
   5  -5  11 2156.12 716.170   6
  -5  -5 -11 1686.69 588.637   9
   5   5 -11 4491.23 931.277   5
  -5  -5 -11 3295.85 853.583   8
  -5   5  11 2858.79 835.317   7
   5  -5  10 7659.16 1217.46   6
  -5  -5 -10 7740.50 1069.06   9
   5   5 -10 7171.32 1127.24   5
  -5  -5 -10 9228.67 1337.28   8
  -5   5  10 8885.28 1329.02   7
   5  -5   9 7736.07 1177.65   6
  -5  -5  -9 7099.78 1008.52   9
  -5  -5  -9 6939.34 1171.54   8
   5   5  -9 5726.70 986.021   5
  -5   5   9 7776.96 1214.42   7
   5  -5   8 2648.46 749.468   6
  -5  -5  -8 2120.73 590.494   9
  -5  -5  -8 4952.89 955.498   8
   5   5  -8 2720.02 687.029   5
  -5   5   8 2550.44 730.528   7
   5  -5   7 6239.63 1015.86   6
  -5  -5  -7 8234.20 1058.89   9
  -5  -5  -7 8406.46 1167.53   8
   5   5  -7 7456.93 1062.65   5
   5   5  -7 5198.62 732.173   2
  -5   5   7 7726.65 1175.44   7
   5  -5   6 4335.19 795.635   6
   5   5  -6 4358.51 709.184   3
  -5  -5  -6 3021.82 696.898   9
  -5  -5  -6 3443.72 777.988   8
   5   5  -6 3654.69 769.544   5
  -5   5   6 5620.01 1061.02   7
   5   5  -6 4884.88 726.650   2
  -5   5   5 4862.74 655.753   1
   5  -5   5 5316.67 889.128   6
   5  -5   5 6663.54 753.515   3
   5   5  -5 4221.08 688.579   3
  -5  -5  -5 6973.57 992.186   9
  -5  -5  -5 6582.02 999.679   8
   5   5  -5 5249.81 888.624   5
  -5   5   5 5364.82 982.122   7
   5   5  -5 6508.76 841.327   2
   5  -5   4 7724.27 996.998   6
   5   5  -4 6848.73 875.153   2
   5   5  -4 7009.83 886.587   3
  -5  -5  -4 9055.84 1096.96   9
  -5  -5  -4 10585.3 1213.78   8
   5   5  -4 6819.09 966.849   5
   5  -5   4 7621.50 1105.41   4
  -5   5   4 8787.49 1193.58   7
  -5   5   4 7328.66 819.817   1
   5  -5   3 8500.44 1004.18   6
   5   5  -3 5716.24 826.021   2
   5   5  -3 6779.33 890.679   3
  -5  -5  -3 9651.04 1136.95   9
  -5   5   3 7210.68 839.768   1
  -5  -5  -3 6873.45 964.521   8
  -5   5   3 6223.51 998.921   7
   5  -5   3 7535.11 1100.11   4
   5  -5   2 5190.61 781.667   6
   5   5  -2 6578.76 864.796   3
   5   5  -2 4406.20 729.324   2
  -5   5   2 7206.66 724.812   9
  -5   5   2 6880.05 847.488   1
  -5  -5  -2 6387.54 963.081   9
  -5  -5  -2 5883.74 889.991   8
  -5   5   2 6385.23 1005.40   7
   5  -5   2 5515.35 975.833   4
  -5   5   1 10408.9 923.939   9
  -5  -5  -1 13483.6 1360.79   9
   5   5  -1 13729.5 1257.57   3
  -5  -5  -1 13547.5 1264.21   8
  -5   5   1 12692.3 1160.80   1
   5  -5   1 10370.5 1243.24   4
   5  -5   1 9770.74 992.726   6
   5  -5   0 1956.06 444.194   6
  -5   5   0 2208.91 563.019   1
   5   5   0 2036.40 552.356   3
  -5   5   0 2295.89 497.143   9
  -5  -5   0 1967.68 634.678   9
   5  -5   0 1630.17 612.016   4
   5   5   1 11217.7 1189.82   3
  -5   5  -1 12476.3 1106.63   9
  -5  -5   1 12080.5 1315.29   9
  -5   5  -1 11001.3 1151.95   1
   5  -5  -1 12053.0 980.092   6
   5  -5  -1 9718.81 1233.59   4
   5   5   2 7270.18 973.728   3
   5  -5  -2 6432.57 686.194   6
  -5   5  -2 5970.05 804.192   9
  -5  -5   2 5977.22 965.862   9
  -5   5  -2 4829.28 816.927   1
   5  -5  -2 4989.67 922.780   4
   5   5   3 6538.88 961.107   3
  -5  -5   3 6788.75 987.825   6
  -5   5  -3 6278.86 860.052   9
  -5  -5   3 4982.56 905.372   9
  -5   5  -3 5842.57 905.835   1
   5  -5  -3 5668.51 967.880   4
   5  -5  -4 8383.53 1165.33   4
   5   5   4 6911.11 1028.72   3
  -5  -5   4 7464.94 1037.84   6
  -5  -5   4 6619.33 1052.77   9
  -5   5  -4 7094.80 742.712   5
  -5   5  -4 6262.11 950.807   1
   5  -5  -5 5209.21 957.657   4
  -5  -5   5 5806.33 895.690   6
  -5   5  -5 6764.64 992.852   1
  -5   5  -5 5147.70 680.283   5
   5   5   5 6134.31 979.120   3
   5  -5  -6 3507.26 789.709   4
  -5  -5   6 3129.05 706.099   6
  -5   5  -6 3071.38 790.653   1
  -5   5  -6 3410.66 602.586   5
   5   5   6 3450.59 812.450   3
   5  -5  -7 6077.12 1031.92   4
  -5   5  -7 7278.49 1119.97   1
  -5  -5   7 6548.20 977.231   6
  -5   5  -7 7762.28 928.754   5
   5   5   7 6573.92 1055.73   3
   5  -5  -8 2684.50 745.422   4
  -5   5  -8 2332.43 691.080   1
  -5  -5   8 3090.29 711.020   6
  -5   5  -8 3561.15 674.367   5
   5   5   8 3069.49 802.527   3
  -5   5  -9 5784.93 1049.95   1
   5  -5  -9 8644.34 1269.54   4
  -5  -5   9 8870.33 1144.31   6
  -5   5  -9 6880.21 956.458   5
   5   5   9 7859.26 1255.05   3
   5  -5 -10 7754.00 1225.13   4
  -5  -5  10 6875.75 1013.50   6
  -5   5 -10 6615.83 997.613   5
   5   5  10 9476.64 1409.79   3
  -5   5 -10 8004.58 1265.27   1
   5  -5 -11 2518.12 734.408   4
  -5  -5  11 3132.06 713.651   6
  -5   5 -11 2877.89 706.368   5
   5   5  11 2494.91 820.398   3
   5  -5 -12 680.494 454.054   4
  -5  -5  12 147.694 269.876   6
  -5   5 -12 264.572 369.940   5
   5   5  12 661.537 551.130   3
   5  -5 -13 2471.16 751.004   4
  -5   5 -13 1415.71 610.038   5
   5   5  13 3129.63 922.739   3
   5  -5 -14 8448.77 1340.67   4
  -5   5 -14 10382.6 1466.45   5
   5   5  14 8552.31 1487.18   3
   5  -5 -15 2664.29 851.363   4
  -5   5 -15 1538.08 634.916   5
   5   6 -13 1223.35 600.651   5
   5  -6  12 2361.61 828.345   6
   5   6 -12 3315.50 890.890   5
  -5  -6 -12 5897.65 1212.22   8
  -5   6  12 4642.31 1077.21   7
   5  -6  11 2147.67 784.064   6
   5   6 -11 3162.72 853.625   5
  -5  -6 -11 1974.18 738.133   8
  -5   6  11 2770.72 850.870   7
   5  -6  10 918.655 588.125   6
  -5  -6 -10 1042.62 641.823   8
   5   6 -10 249.157 341.437   5
  -5   6  10 41.7443 410.610   7
   5  -6   9 6449.00 1104.15   6
  -5  -6  -9 4079.39 768.296   9
  -5  -6  -9 4175.41 987.246   8
   5   6  -9 4279.84 920.728   5
  -5   6   9 6199.63 1152.35   7
   5  -6   8 6905.24 1123.37   6
  -5  -6  -8 9178.99 1138.53   9
  -5  -6  -8 10013.9 1402.20   8
   5   6  -8 8557.14 1233.39   5
  -5   6   8 6604.64 1204.30   7
   5  -6   7 5039.96 968.117   6
  -5  -6  -7 7815.62 1050.01   9
  -5  -6  -7 5965.38 1058.22   8
   5   6  -7 7184.79 1133.44   5
   5   6  -7 6367.65 895.703   2
  -5   6   7 5778.05 1067.46   7
   5  -6   6 10705.6 1293.25   6
  -5  -6  -6 7571.22 1037.36   9
  -5  -6  -6 10308.4 1334.05   8
   5   6  -6 9558.63 1284.08   5
  -5   6   6 10127.4 1391.40   7
   5   6  -6 10165.7 1148.62   2
   5  -6   5 360.453 389.033   6
   5   6  -5 412.206 280.204   3
  -5  -6  -5 1025.00 467.298   9
  -5  -6  -5 1541.18 571.615   8
   5   6  -5-19.6913 359.262   5
  -5   6   5-113.006 506.764   7
   5   6  -5 795.609 427.985   2
  -5   6   5 462.395 309.418   1
   5   6  -4 579.898 403.110   2
   5  -6   4 1234.58 524.949   6
   5   6  -4 1438.54 455.353   3
  -5  -6  -4 1599.03 566.534   9
  -5   6   4 897.546 394.188   1
  -5  -6  -4 813.289 463.223   8
   5   6  -4 95.7478 340.411   5
  -5   6   4 792.109 611.598   7
   5  -6   3 747.470 444.242   6
   5   6  -3 800.115 390.479   2
  -5   6   3 1026.87 423.732   1
   5   6  -3 1022.53 438.303   3
  -5  -6  -3 139.831 371.005   9
  -5  -6  -3 570.959 448.204   8
  -5   6   3 913.136 559.124   7
   5  -6   3 511.998 492.659   4
   5  -6   2 2240.90 592.083   6
   5   6  -2 3846.99 682.618   3
   5   6  -2 3161.70 721.197   2
  -5  -6  -2 3291.01 781.395   9
  -5  -6  -2 3692.29 740.227   8
  -5   6   2 3076.99 777.612   7
  -5   6   2 2528.54 592.091   1
   5  -6   2 2709.91 740.262   4
   5  -6   1 7790.86 941.983   6
   5   6  -1 7575.71 985.045   3
   5   6  -1 8321.13 1100.50   2
  -5  -6  -1 7816.63 1089.83   9
  -5   6   1 8647.97 1038.43   1
  -5  -6  -1 8574.52 1032.93   8
  -5   6   1 6970.50 1118.06   7
   5  -6   1 8328.40 1172.05   4
  -5  -6   0 24307.7 1908.47   9
   5   6   0 24540.4 1782.90   3
   5   6   0 25397.0 1930.40   2
   5  -6   0 28477.4 2160.97   4
  -5   6   0 23300.0 1770.23   1
   5  -6   0 23354.4 1592.81   6
   5   6   1 8510.04 1063.46   3
   5  -6  -1 6784.18 810.269   6
  -5   6  -1 9473.26 1167.71   1
  -5  -6   1 8850.52 1178.61   9
  -5   6  -1 7411.90 862.239   9
   5  -6  -1 8473.96 1213.43   4
   5   6   2 3101.15 737.808   3
  -5   6  -2 3276.39 737.798   1
  -5  -6   2 2543.09 687.048   6
  -5   6  -2 1969.72 516.809   9
  -5  -6   2 2892.89 740.729   9
   5  -6  -2 3099.86 776.273   4
  -5  -6   3 985.157 540.162   6
  -5   6  -3 881.570 402.476   9
  -5  -6   3 532.462 505.687   9
  -5   6  -3 253.696 358.073   1
   5  -6  -3 1653.45 653.261   4
   5   6   3 1279.29 563.689   3
  -5  -6   4 1096.74 531.709   6
  -5   6  -4 1841.18 637.588   1
   5   6   4 234.396 378.435   3
   5  -6  -4 679.828 382.337   4
  -5  -6   5 480.628 415.928   6
  -5   6  -5 1788.85 655.235   1
   5   6   5 694.297 483.818   3
   5  -6  -5 352.937 395.996   4
   5  -6  -6 9780.21 1317.96   4
  -5  -6   6 8587.74 1207.63   6
  -5   6  -6 11509.2 1398.16   1
   5   6   6 8549.44 1220.72   3
   5  -6  -7 8549.51 1260.36   4
  -5  -6   7 6285.78 1028.03   6
  -5   6  -7 5893.60 1035.68   1
   5   6   7 7027.15 1174.89   3
   5  -6  -8 9409.44 1330.80   4
  -5  -6   8 8081.98 1162.92   6
  -5   6  -8 7090.73 1162.63   1
   5   6   8 10415.6 1416.14   3
   5  -6  -9 3826.51 891.241   4
  -5   6  -9 5107.38 1008.43   1
  -5  -6   9 5503.73 983.470   6
   5   6   9 6104.37 1159.45   3
   5  -6 -10 962.744 529.562   4
  -5   6 -10 412.339 407.100   1
  -5  -6  10 382.688 349.117   6
  -5   6 -10 2099.42 629.648   5
   5   6  10 604.691 479.613   3
   5  -6 -11 2563.73 800.046   4
  -5  -6  11 2162.59 659.400   6
  -5   6 -11 3175.37 803.672   5
   5   6  11 1883.54 808.331   3
  -5   6 -11 1885.50 688.144   1
   5  -6 -12 3733.23 950.327   4
  -5  -6  12 2392.17 686.544   6
  -5   6 -12 2761.25 737.372   5
  -5   6 -12 4610.60 1043.64   1
   5   6  12 2418.78 899.923   3
   5  -6 -13 1029.43 627.198   4
  -5   6 -13 1793.71 645.978   5
  -5   6 -14 1488.25 650.866   5
   5  -7  11 1677.03 712.309   6
   5   7 -11 2157.73 725.006   5
   5  -7  10 3481.60 907.756   6
  -5  -7 -10 2930.89 874.696   8
   5   7 -10 5162.06 1058.52   5
  -5   7  10 3669.89 962.737   7
   5  -7   9 580.274 509.516   6
  -5  -7  -9 1719.20 645.449   8
   5   7  -9 2445.57 800.329   5
  -5   7   9 2235.70 806.546   7
   5  -7   8 1172.53 547.640   6
  -5  -7  -8 839.860 553.583   8
   5   7  -8 541.880 484.733   5
  -5   7   8 1212.03 614.672   7
   5  -7   7 3718.87 830.773   6
  -5  -7  -7 2625.49 759.815   8
   5   7  -7 3835.68 889.266   5
   5   7  -7 2723.05 668.974   2
  -5   7   7 3652.75 937.883   7
   5  -7   6 2342.34 727.098   6
  -5  -7  -6 2145.22 610.198   9
  -5  -7  -6 2930.45 797.463   8
   5   7  -6 2042.56 687.125   5
  -5   7   6 3899.71 927.970   7
   5   7  -6 2166.30 632.787   2
   5  -7   5 5625.26 979.884   6
  -5  -7  -5 4900.83 868.488   9
  -5  -7  -5 5670.84 1007.53   8
   5   7  -5 5281.45 1008.26   5
  -5   7   5 6399.15 1176.65   7
   5   7  -5 5709.49 947.354   2
   5  -7   4 2970.27 711.324   6
  -5  -7  -4 4895.53 890.694   9
  -5  -7  -4 4333.42 857.066   8
  -5   7   4 3867.25 880.935   7
   5   7  -4 3278.00 735.162   2
  -5   7   4 3715.51 714.386   1
   5   7  -3 6204.61 989.269   2
   5  -7   3 5776.99 942.040   6
  -5  -7  -3 5327.75 904.184   9
  -5  -7  -3 4288.30 848.237   8
  -5   7   3 4787.10 833.841   1
  -5   7   3 5158.09 1032.69   7
   5   7  -2 6202.41 1035.76   2
   5  -7   2 5703.17 907.950   6
  -5   7   2 7191.01 1016.11   1
  -5  -7  -2 4640.20 869.458   9
  -5  -7  -2 7540.73 1032.58   8
  -5   7   2 6434.53 1126.02   7
   5  -7   2 5297.16 1057.05   4
   5   7  -1 3285.53 684.091   3
   5  -7   1 3406.85 682.515   6
   5   7  -1 5300.44 966.107   2
  -5  -7  -1 4695.93 924.025   9
  -5  -7  -1 4425.19 788.231   8
  -5   7   1 3701.86 928.600   7
   5  -7   1 4099.64 928.131   4
  -5   7   1 4244.76 794.139   1
   5  -7   0 8472.93 1020.22   6
   5   7   0 9396.99 1264.32   2
  -5  -7   0 7989.12 1151.24   9
  -5   7   0 8142.28 1120.08   1
  -5  -7   0 8510.00 1020.85   8
   5  -7   0 8346.64 1243.85   4
   5   7   0 7982.66 1043.42   3
  -5   7  -1 3931.57 810.641   1
  -5  -7   1 4071.18 853.763   9
   5  -7  -1 4461.58 939.715   4
   5   7   1 4248.69 805.168   3
   5   7   1 3432.38 826.415   2
  -5  -7   2 3861.53 880.742   6
  -5   7  -2 5387.35 958.167   1
   5   7   2 6653.99 1080.80   2
   5  -7  -2 4735.90 975.794   4
   5   7   2 5270.84 890.287   3
  -5   7  -3 7155.44 1120.84   1
  -5  -7   3 4919.12 1005.18   6
   5   7   3 5762.73 979.678   3
   5  -7  -3 4975.17 986.837   4
  -5  -7   4 2544.74 747.841   6
   5   7   4 3509.08 836.191   3
  -5   7  -4 5437.10 1000.03   1
   5  -7  -4 2119.52 770.005   4
  -5  -7   5 6288.16 1083.36   6
  -5   7  -5 7690.16 1204.04   1
   5   7   5 7764.97 1169.03   3
   5  -7  -5 7633.98 1228.94   4
  -5  -7   6 1741.36 642.460   6
  -5   7  -6 1891.08 668.057   1
   5   7   6 2212.23 728.688   3
   5  -7  -6 2341.07 702.109   4
  -5  -7   7 3461.51 884.227   6
  -5   7  -7 5643.37 1098.36   1
   5   7   7 3152.13 852.932   3
   5  -7  -7 3100.49 815.495   4
   5  -7  -8 1312.44 623.174   4
  -5  -7   8 1295.25 616.288   6
  -5   7  -8 375.268 453.659   1
   5   7   8 1327.98 660.286   3
   5  -7  -9 1094.51 575.395   4
  -5  -7   9 812.319 501.855   6
  -5   7  -9 769.349 650.694   1
   5   7   9 328.914 438.919   3
   5  -7 -10 4057.13 984.830   4
  -5   7 -10 4701.93 1087.93   1
  -5  -7  10 4398.50 972.946   6
   5   7  10 5705.13 1157.31   3
   5  -7 -11 1615.93 641.329   4
  -5  -7  11 2156.05 750.571   6
   5   7  11 2563.79 880.800   3
   5  -7 -12 2589.53 808.384   4
  -5  -7  12 2041.34 736.070   6
   5  -8   9 3917.42 995.072   6
  -5  -8  -9 4687.65 1069.24   8
   5  -8   8-71.8911 515.090   6
  -5  -8  -8 807.904 520.665   8
   5   8  -8 1180.94 593.823   5
   5  -8   7 234.072 523.958   6
  -5  -8  -7 376.317 467.780   8
   5   8  -7 393.718 453.950   2
   5   8  -7 1573.04 700.016   5
  -5   8   7-21.8806 468.107   7
   5  -8   6 1231.87 559.412   6
  -5  -8  -6 252.120 396.535   8
   5   8  -6 813.890 537.659   5
   5   8  -6 956.922 503.422   2
  -5   8   6 1270.77 685.171   7
   5  -8   5 3127.22 779.231   6
  -5  -8  -5 2018.64 651.910   8
   5   8  -5 2077.94 710.564   5
  -5   8   5 1482.62 652.755   7
   5   8  -5 2657.74 719.122   2
   5  -8   4 2774.89 735.688   6
  -5  -8  -4 2233.91 654.504   8
   5   8  -4 1838.38 733.980   5
  -5   8   4 1862.50 791.333   7
   5   8  -4 1110.14 523.312   2
   5  -8   3 9258.42 1244.27   6
  -5  -8  -3 8424.57 1161.12   9
  -5  -8  -3 11196.5 1356.49   8
   5   8  -3 9876.71 1440.91   5
  -5   8   3 9919.82 1469.80   7
  -5   8   3 9274.31 1224.28   1
   5   8  -3 8467.51 1238.48   2
   5   8  -2 3879.05 914.841   2
   5  -8   2 3598.48 777.539   6
  -5   8   2 4837.44 946.049   1
  -5  -8  -2 4847.46 904.450   9
  -5   8   2 4608.51 1048.35   7
  -5   8   1 848.696 486.326   1
   5   8  -1 279.283 402.841   2
  -5   8   1 251.445 428.182   7
   5  -8   1 1629.78 678.373   4
   5   8   0 509.025 545.876   2
  -5   8   0 953.716 504.061   1
   5  -8   0 1216.69 634.148   4
   5   8   1 631.765 503.890   2
  -5   8  -1 987.439 553.733   1
   5  -8  -1 1691.68 665.294   4
  -5  -8   2 2977.33 856.621   6
   5   8   2 4021.81 924.353   2
  -5   8  -2 4511.29 932.284   1
   5  -8  -2 1564.51 613.367   4
  -5   8  -3 7048.24 1175.72   1
  -5  -8   3 11392.2 1539.78   6
   5   8   3 11340.6 1521.24   2
   5   8   3 10699.0 1331.27   3
   5  -8  -3 11018.2 1513.23   4
  -5   8  -4 2667.98 759.149   1
  -5  -8   4 2210.30 717.186   6
   5   8   4 2706.11 806.016   2
   5   8   4 2798.32 789.000   3
   5  -8  -4 1137.40 618.819   4
  -5  -8   5 3348.22 908.501   6
   5   8   5 3785.85 911.768   3
  -5   8  -5 2511.97 744.861   1
   5  -8  -5 2644.25 767.402   4
  -5  -8   6 1147.36 655.442   6
  -5   8  -6 1196.25 577.665   1
   5   8   6 970.299 633.387   3
   5  -8  -6 2054.92 711.630   4
  -5  -8   7-325.426 407.975   6
  -5   8  -7 651.745 462.920   1
   5   8   7 1042.07 592.289   3
   5  -8  -7-115.396 416.105   4
  -5  -8   8 387.448 471.613   6
   5   8   8 257.139 400.197   3
   5  -8  -8 615.864 425.730   4
  -5  -8   9 981.886 565.917   6
   5   8   9 3034.75 945.478   3
   5  -8  -9 3270.48 896.857   4
   5  -9   6 176.628 467.107   6
  -5  -9  -6 231.585 440.074   8
   5   9  -6 363.287 380.190   2
   5  -9   5 514.911 487.725   6
   5   9  -5 1047.82 532.390   2
   5  -9   4 4206.34 968.089   6
   5   9  -4 4879.97 1073.63   2
   5   9  -3 1014.55 567.022   2
  -5   9   2 3131.27 824.032   1
   5   9  -2 1838.13 657.908   2
   5   9  -1 2598.72 826.031   2
  -5   9   1 2556.34 777.246   1
   5   9   0 606.195 561.215   2
  -5   9   0 1149.52 603.777   1
   5   9   1 2215.33 782.935   2
  -5   9  -1 1928.59 680.870   1
   5  -9  -1 855.427 558.312   4
   5   9   2 1508.82 620.264   2
  -5   9  -2 1933.23 664.903   1
   5  -9  -2 2497.23 777.816   4
  -5   9  -3 1539.11 686.399   1
   5  -9  -3 1394.88 644.312   4
   5  -9  -4 2605.67 863.368   4
   5  -9  -5 735.325 571.617   4
  -6   0   0 33971.8 2037.02   9
  -6   0   0 31302.3 1618.60   7
   6   0   0 30416.1 1753.46   4
  -6   0  -1 14379.0 1354.72   9
  -6   0   1 15285.9 1348.81   9
  -6   0  -1 14783.4 1069.57   7
  -6   0   1 14380.4 1093.08   7
   6   0   1 15720.5 1203.31   4
   6   0  -1 13994.5 1185.45   4
   6   0  -2 1719.77 494.190   4
  -6   0   2 2775.72 630.644   9
   6   0   2 3287.48 688.548   3
   6   0  -2 2220.22 289.968   5
  -6   0  -2 1647.51 372.566   7
  -6   0   2 1872.60 448.170   7
  -6   0  -2 2166.66 606.536   9
   6   0   2 2189.10 515.536   4
   6   0  -3-95.0032 329.999   4
   6   0   3-68.4588 401.574   3
  -6   0  -3 27.1975 392.772   9
  -6   0   3-111.681 324.104   9
   6   0  -3-119.009 132.407   5
  -6   0   3-212.492 300.054   7
   6   0   3 55.8078 321.651   4
   6   0  -4-5.73261 333.764   4
   6   0   4 217.114 412.016   3
  -6   0  -4 111.913 400.313   9
  -6   0   4 660.764 434.729   9
   6   0  -4 141.727 124.399   5
  -6   0   4-19.4089 275.061   7
   6   0   4 380.030 323.489   4
   6   0  -5 404.739 410.011   4
   6   0   5 201.061 319.008   3
  -6   0  -5 852.797 609.446   9
  -6   0   5 958.686 420.570   9
   6   0  -5 548.588 171.180   5
  -6   0   5 312.223 287.737   7
   6   0   5 806.706 355.055   4
   6   0  -6 7732.29 1020.27   4
   6   0   6 8070.73 1052.32   3
  -6   0  -6 7889.69 1073.35   9
  -6   0   6 7815.85 982.628   9
  -6   0   6 6476.19 896.101   7
  -6   0  -7 34269.1 2268.91   9
  -6   0   7 33949.8 2075.83   9
   6   0   7 32196.8 2133.57   3
  -6   0   7 28955.9 1935.85   7
   6   0  -7 31771.7 2131.88   4
   6   0   8 2781.17 628.857   3
   6   0  -8 2712.79 729.137   4
  -6   0  -8 2285.25 670.429   9
  -6   0   8 1843.47 518.027   9
  -6   0   8 1940.48 607.876   7
   6   0   9 8402.21 1148.87   3
   6   0  -9 9724.58 1249.57   4
  -6   0  -9 10319.0 1305.73   9
  -6   0   9 8191.46 1082.91   7
   6   0  10 1687.27 607.213   3
  -6   0 -10 3688.83 855.269   9
   6   0 -10 2193.06 723.967   4
  -6   0  10 1660.67 596.290   7
   6   0 -11 8161.37 1248.76   4
  -6   0 -11 7161.10 1165.88   9
  -6   0  11 9244.23 1257.43   7
   6   0  11 9203.92 1255.55   3
  -6   0 -12 11747.5 1491.41   9
   6   0 -12 9775.15 1380.83   4
  -6   0  12 11791.1 1457.35   7
   6   0  12 12533.0 1490.77   3
   6   0 -13 6306.26 1163.58   4
  -6   0 -13 7626.22 1240.21   9
  -6   0  13 5306.52 1063.09   7
   6   0  13 7360.28 1179.63   3
   6   0 -14 770.064 539.260   4
  -6   0 -14 2022.65 712.106   9
   6   0  14 2196.29 717.152   3
  -6   0  14 1529.66 595.662   7
   6   0 -15 7598.63 1310.12   4
  -6   0 -15 5308.29 1104.73   9
   6   0  15 4526.79 1008.49   3
  -6   0  15 5676.60 1161.06   7
  -6   0 -16 2181.01 789.382   9
   6   0  16 2002.07 752.905   3
  -6   0  16 3562.46 986.716   7
   6   0  17 5948.94 1221.74   3
  -6  -1 -16 2629.45 837.084   9
   6  -1  16 1936.84 721.095   3
  -6   1  16 1780.18 723.539   7
   6   1 -15 22.2224 390.867   4
  -6  -1 -15 1741.91 694.423   9
   6  -1  15 354.347 449.232   3
  -6   1  15 872.272 679.292   7
   6   1 -14 2549.11 763.749   4
  -6  -1 -14 1300.64 572.639   9
  -6   1  14 578.544 443.058   7
   6  -1  14 2416.71 733.765   3
   6   1 -13 1490.85 626.788   4
  -6  -1 -13 857.778 586.214   9
  -6   1  13 1355.18 706.986   7
   6  -1  13 2306.57 695.195   3
   6   1 -12 3315.74 850.595   4
  -6  -1 -12 2329.86 656.940   9
  -6   1  12 2778.70 821.766   7
   6  -1  12 2078.13 646.817   3
   6   1 -11 10688.5 1396.85   4
  -6  -1 -11 11294.0 1420.25   9
  -6   1  11 11157.0 1400.25   7
   6  -1  11 11555.3 1355.72   3
   6  -1  10 6746.44 1043.55   3
   6   1 -10 5085.12 979.581   4
  -6  -1 -10 7121.41 1119.24   9
  -6   1  10 5937.79 1017.36   7
   6  -1   9 9678.11 1183.08   3
   6   1  -9 8474.05 1186.88   4
   6   1  -9 10265.2 957.823   5
  -6  -1  -9 8652.30 1185.01   9
  -6   1   9 8955.59 1185.72   7
  -6  -1  -8 18776.8 1693.78   9
   6   1  -8 16626.2 1174.63   5
  -6   1   8 16201.7 1386.08   9
   6  -1   8 18913.2 1604.53   3
  -6   1   8 19049.0 1657.32   7
   6   1  -8 17654.7 1608.28   4
   6  -1   7 11080.5 1208.66   3
   6   1  -7 12230.7 1297.60   4
   6   1  -7 12131.8 958.782   5
  -6   1   7 11861.2 1167.99   9
  -6  -1  -7 13257.1 1414.79   9
  -6   1   7 13035.9 1322.28   7
   6   1  -6 11752.5 1232.80   4
   6   1  -6 10927.7 868.883   5
  -6  -1  -6 12011.9 1342.30   9
  -6   1   6 9818.65 1049.56   9
   6  -1   6 12224.1 1258.59   3
  -6   1   6 11151.8 1205.62   7
   6   1  -5 5770.20 846.269   4
   6  -1   5 6285.95 878.885   3
  -6  -1  -5 5952.37 950.855   9
   6   1  -5 6643.15 647.304   5
  -6   1   5 5433.65 789.118   9
  -6   1   5 6012.41 860.438   7
   6  -1   5 5460.21 777.906   4
   6   1  -4 5911.87 822.746   4
   6  -1   4 5218.02 826.602   3
  -6  -1  -4 4510.36 849.304   9
  -6   1   4 5059.93 774.649   9
   6   1  -4 4509.32 529.748   5
  -6   1   4 5245.11 785.634   7
   6  -1   4 4051.24 669.908   4
  -6   1   3 10764.3 1094.10   9
   6   1  -3 12501.5 870.288   5
  -6  -1  -3 12637.9 1317.79   9
   6  -1   3 10981.0 1150.58   3
  -6  -1  -3 13579.5 861.550   7
  -6   1   3 13813.7 1210.18   7
   6  -1   3 12689.9 1147.06   4
   6   1  -3 12445.8 1135.61   4
   6   1  -2 6424.78 784.003   4
  -6  -1  -2 8466.59 1100.92   9
  -6   1   2 7692.57 932.932   9
  -6  -1  -2 7388.13 634.252   7
  -6   1   2 6820.43 850.945   7
   6  -1   2 6331.77 819.377   4
   6   1  -1 3983.32 608.434   4
  -6   1   1 3187.62 650.154   9
  -6  -1  -1 3191.42 690.520   9
  -6   1   1 4158.51 669.772   7
  -6  -1  -1 3647.89 470.222   7
   6  -1   1 4408.51 719.499   4
  -6  -1   0 10818.0 1155.63   9
  -6   1   0 11682.2 1045.76   7
  -6  -1   0 11567.8 843.657   7
   6  -1   0 12783.8 1171.86   4
   6   1   0 12989.2 1042.76   4
  -6   1   0 9421.24 1050.45   9
   6   1   1 5094.87 644.242   4
   6  -1  -1 4558.39 789.405   4
  -6   1  -1 4180.77 727.435   9
  -6  -1   1 3527.81 718.449   9
   6   1   1 4315.49 773.314   3
  -6   1  -1 4606.46 672.988   7
  -6  -1   1 3715.19 517.384   7
   6  -1  -2 7015.57 902.855   4
   6   1   2 7938.50 1004.60   3
  -6   1  -2 7576.66 982.973   9
  -6  -1   2 8529.11 1060.36   9
   6   1   2 7914.06 780.188   4
  -6  -1   2 6725.28 708.495   7
   6  -1  -3 11249.9 1173.32   4
   6   1   3 10698.5 1206.73   3
  -6   1  -3 12831.7 1291.78   9
  -6  -1   3 12241.8 1254.97   9
  -6  -1   3 12426.1 1010.48   7
   6   1   3 11382.6 923.714   4
   6  -1  -4 5280.54 841.165   4
   6   1   4 4674.04 811.824   3
  -6   1  -4 4003.86 788.292   9
  -6  -1   4 4491.08 795.330   9
  -6  -1   4 5320.43 688.360   7
   6   1   4 3320.34 498.212   4
   6  -1  -5 4948.59 818.339   4
   6   1   5 5384.70 910.013   3
  -6   1  -5 7174.76 1017.83   9
  -6  -1   5 4811.32 819.268   9
  -6  -1   5 4610.12 693.030   7
   6  -1  -6 11378.7 1275.67   4
   6   1   6 12617.3 1346.56   3
  -6  -1   6 12700.6 1313.29   9
  -6   1  -6 11203.3 1312.83   9
  -6  -1   6 12712.4 1164.55   7
   6   1   7 10709.4 1264.71   3
   6  -1  -7 13102.3 1401.31   4
  -6  -1   7 13582.3 1343.03   9
  -6   1  -7 12803.9 1397.75   9
  -6  -1   7 12769.8 1221.74   7
  -6   1  -8 20955.5 1829.07   9
  -6  -1   8 17960.5 1610.54   9
   6   1   8 16792.8 1598.49   3
  -6  -1   8 17688.1 1533.96   7
   6  -1  -8 19476.7 1734.84   4
   6   1   9 10743.5 1334.53   3
   6  -1  -9 11122.2 1338.69   4
  -6   1  -9 9918.43 1312.49   9
  -6  -1   9 10873.0 1233.62   7
   6   1  10 4836.70 954.678   3
   6  -1 -10 6402.18 1081.76   4
  -6   1 -10 7880.92 1195.45   9
  -6  -1  10 5195.97 909.765   7
   6  -1 -11 13381.8 1560.49   4
  -6   1 -11 10515.6 1413.12   9
  -6  -1  11 11130.4 1358.40   7
   6   1  11 9353.00 1307.60   3
   6  -1 -12 2833.98 846.492   4
  -6   1 -12 2527.79 789.934   9
  -6  -1  12 2169.68 684.074   7
   6   1  12 2454.79 745.373   3
   6  -1 -13 872.350 516.205   4
  -6   1 -13 2251.32 705.751   9
  -6  -1  13 1363.56 630.467   7
   6   1  13 1759.04 678.481   3
   6  -1 -14 1887.94 781.486   4
  -6   1 -14 2455.50 805.280   9
   6   1  14 1969.10 722.405   3
  -6  -1  14 1197.16 577.905   7
   6  -1 -15 873.650 577.375   4
  -6   1 -15 915.730 660.889   9
   6   1  15 1011.42 527.112   3
  -6  -1  15 956.369 546.310   7
   6   1  16 2856.22 876.328   3
  -6  -1  16 2406.32 772.490   7
  -6  -2 -16 973.283 566.266   9
   6   2 -15 2371.75 775.899   4
  -6  -2 -15 1903.13 670.859   9
  -6  -2 -15 2067.34 746.697   8
  -6   2  15 2989.92 875.106   7
   6   2 -14 33.9563 358.759   4
  -6  -2 -14 14.4136 363.292   9
  -6  -2 -14-260.840 379.360   8
  -6   2  14 171.216 506.950   7
   6  -2  14-21.5531 371.669   3
   6   2 -13 971.530 513.746   4
  -6  -2 -13-374.961 534.702   9
  -6  -2 -13 77.7715 430.715   8
  -6   2  13 904.705 609.600   7
   6  -2  13 1100.14 546.140   3
   6   2 -12 10003.7 1407.45   4
  -6  -2 -12 11998.3 1471.70   9
  -6  -2 -12 10531.7 1446.55   8
  -6   2  12 10817.7 1463.99   7
   6  -2  12 11077.4 1312.51   3
   6   2 -11 1752.59 636.612   4
  -6  -2 -11 1557.98 685.384   9
   6   2 -11 2411.43 583.355   5
  -6  -2 -11 2338.80 714.197   8
  -6   2  11 2661.58 779.760   7
   6  -2  11 2272.98 628.297   3
   6  -2  10 11848.0 1296.34   3
   6   2 -10 11908.6 1425.44   4
   6   2 -10 11061.6 1127.25   5
  -6  -2 -10 10950.8 1358.20   9
  -6   2  10 12015.7 1468.10   7
   6  -2   9 4871.55 821.804   3
   6   2  -9 4391.16 859.938   4
  -6  -2  -9 5530.50 976.270   9
   6   2  -9 4052.85 672.908   5
  -6   2   9 5395.48 988.016   7
   6  -2   8 419.070 303.918   3
   6   2  -8-185.616 422.421   4
  -6  -2  -8-132.187 401.599   9
  -6   2   8-265.659 296.793   9
   6   2  -8 235.028 282.811   5
  -6   2   8 331.668 456.877   7
   6  -2   7 1830.66 515.208   3
   6   2  -7 1329.78 484.869   4
  -6  -2  -7 1079.12 532.683   9
  -6   2   7 1041.42 405.179   9
   6   2  -7 928.955 337.310   5
  -6   2   7 69.7837 344.493   7
   6   2  -6 3500.07 697.221   4
   6  -2   6 3778.43 707.771   3
  -6  -2  -6 3812.97 766.756   9
  -6   2   6 3547.66 624.659   9
   6   2  -6 3278.56 568.722   5
  -6   2   6 4005.33 803.138   7
   6   2  -5 4440.75 724.617   4
   6  -2   5 4796.63 778.924   3
  -6  -2  -5 4613.00 883.693   9
  -6   2   5 3699.48 636.630   9
   6   2  -5 4363.51 617.644   5
  -6   2   5 5081.69 867.444   7
   6  -2   5 4970.96 815.845   4
  -6  -2  -4 25819.7 1906.12   9
  -6   2   4 25686.7 1633.22   9
   6   2  -4 24299.8 1438.00   5
   6  -2   4 23504.3 1673.20   3
  -6   2   4 24129.4 1765.43   7
   6  -2   4 23920.4 1702.07   4
   6   2  -4 26078.2 1667.95   4
  -6  -2  -3 30978.6 2074.52   9
  -6   2   3 28016.9 1732.68   9
  -6   2   3 31007.6 1945.24   7
   6  -2   3 31419.5 1942.32   4
   6   2  -3 27399.3 1663.38   4
  -6   2   2 14723.7 1249.08   9
  -6  -2  -2 14845.5 1446.67   9
  -6   2   2 13476.4 1263.39   7
   6  -2   2 12516.2 1259.49   4
   6   2  -2 15719.2 1176.02   4
   6   2  -1 1027.70 342.793   4
  -6   2   1 999.666 402.252   9
  -6  -2  -1 1278.01 525.532   9
  -6   2   1 1277.89 441.550   7
  -6  -2  -1 873.597 185.214   7
   6  -2   1 1219.82 512.840   4
   6  -2   0 146.394 414.810   4
   6   2   0 12.1366 241.429   4
  -6   2   0 298.770 348.005   9
   6   2   0 297.876 399.541   3
  -6  -2   0 52.0778 435.045   9
  -6   2   0-29.6158 282.147   7
  -6  -2   0-83.8359 112.224   7
   6  -2  -1 499.284 447.067   4
   6   2   1 856.199 289.531   4
   6   2   1 1198.78 493.648   3
  -6   2  -1 1951.81 566.146   9
  -6  -2   1 95.6525 397.412   9
  -6  -2   1 1053.94 241.576   7
  -6   2  -2 14448.0 1347.34   9
  -6  -2   2 15938.1 1467.69   9
   6   2   2 16206.9 1459.18   3
  -6  -2   2 14304.1 927.956   7
   6   2   2 15157.5 977.362   4
   6  -2  -2 14531.3 1359.06   4
  -6   2  -3 31642.1 2007.51   9
  -6  -2   3 28305.7 1996.01   9
   6   2   3 30367.4 2033.32   3
  -6  -2   3 29470.7 1482.12   7
   6   2   3 30178.9 1361.39   4
   6  -2  -3 31058.3 2039.42   4
   6  -2  -3 30873.0 1223.66   6
  -6   2  -4 28893.8 1970.15   9
  -6  -2   4 25964.5 1888.41   9
   6   2   4 28570.9 1992.88   3
  -6  -2   4 24690.4 1433.69   7
   6   2   4 27528.5 1236.36   4
   6  -2  -4 26316.7 1942.92   4
   6  -2  -5 4939.67 873.839   4
   6   2   5 5508.97 912.198   3
  -6   2  -5 4611.24 852.045   9
  -6  -2   5 4867.57 854.952   9
  -6  -2   5 4439.31 631.638   7
   6  -2  -6 2594.74 677.624   4
   6   2   6 3238.42 750.898   3
  -6   2  -6 3907.54 793.130   9
  -6  -2   6 3108.48 752.190   9
  -6  -2   6 3260.92 623.635   7
   6   2   7 969.732 541.149   3
   6  -2  -7 1108.15 518.116   4
  -6   2  -7 767.823 420.244   9
  -6  -2   7 1255.68 575.034   9
  -6  -2   7 681.880 364.792   7
   6   2   8 1151.27 587.768   3
   6  -2  -8 505.829 505.180   4
  -6   2  -8 222.067 416.428   9
  -6  -2   8-30.1285 416.345   9
  -6  -2   8-47.5060 345.729   7
   6   2   9 6655.24 1106.77   3
   6  -2  -9 4496.57 922.551   4
  -6   2  -9 4410.61 900.175   9
  -6  -2   9 4257.14 785.263   7
   6  -2 -10 10934.0 1398.40   4
  -6   2 -10 12154.0 1281.64   5
  -6   2 -10 11369.0 1431.30   9
  -6  -2  10 10806.7 1258.92   7
   6   2  10 12546.6 1504.68   3
   6  -2 -11 1596.56 596.226   4
  -6   2 -11 1906.87 598.105   5
  -6   2 -11 3070.69 796.510   9
  -6  -2  11 3080.58 728.587   7
   6   2  11 1542.73 656.886   3
   6  -2 -12 11001.4 1477.98   4
  -6   2 -12 10449.6 1304.74   5
  -6   2 -12 10875.9 1478.70   9
  -6  -2  12 10086.6 1329.02   7
   6   2  12 11976.6 1554.63   3
   6  -2 -13 343.128 420.077   4
  -6   2 -13 509.301 429.105   5
  -6   2 -13 1025.63 557.467   9
   6   2  13 8.02025 515.548   3
  -6  -2  13-64.7419 376.128   7
   6  -2 -14 386.350 461.290   4
  -6   2 -14 498.647 489.960   5
  -6   2 -14 661.172 597.393   9
   6   2  14 555.782 476.125   3
  -6  -2  14 319.210 367.470   7
   6  -2 -15 1992.57 739.779   4
  -6   2 -15 4043.75 1061.61   9
   6   2  15 2755.44 824.587   3
  -6  -2  15 3065.96 848.613   7
  -6  -2  16 2794.40 866.787   7
  -6  -3 -16 3255.91 874.076   9
   6   3 -15 2088.47 803.606   4
  -6  -3 -15 1767.23 723.952   9
   6  -3  14 3124.31 868.519   6
   6   3 -14 5350.06 1097.79   4
  -6  -3 -14 3280.51 829.157   9
  -6  -3 -14 2101.30 711.690   8
  -6   3  14 1897.97 760.396   7
   6   3 -13 3890.64 931.431   4
  -6  -3 -13 3336.16 828.717   9
   6   3 -13 5511.28 958.543   5
  -6  -3 -13 5272.87 1078.71   8
  -6   3  13 5893.32 1205.09   7
   6  -3  13 5105.76 1050.71   6
   6   3 -12 2804.88 779.217   4
  -6  -3 -12 2786.70 766.911   9
   6   3 -12 2514.76 655.716   5
  -6  -3 -12 1909.80 675.003   8
  -6   3  12 2503.01 818.226   7
   6  -3  12 1669.15 677.548   6
   6   3 -11 5439.07 1008.97   4
  -6  -3 -11 5069.79 965.143   9
   6   3 -11 4761.65 850.856   5
  -6  -3 -11 6476.01 1152.17   8
  -6   3  11 6687.78 1169.67   7
   6  -3  11 4644.50 820.701   3
   6  -3  10 7260.37 983.664   3
   6   3 -10 5431.18 979.431   4
  -6  -3 -10 6155.79 993.927   9
   6   3 -10 5554.13 878.161   5
  -6  -3 -10 5801.20 1067.17   8
  -6   3  10 5175.43 1018.73   7
   6  -3   9 502.436 300.676   3
   6   3  -9 107.049 394.001   4
  -6  -3  -9 1775.80 606.657   9
   6   3  -9 484.324 376.923   5
  -6  -3  -9 472.678 478.315   8
  -6   3   9 949.810 521.773   7
   6  -3   8 5495.12 836.581   3
   6   3  -8 5345.58 908.378   4
  -6  -3  -8 7431.16 1113.36   9
   6   3  -8 5029.19 788.721   5
  -6  -3  -8 5148.42 991.895   8
  -6   3   8 4067.39 884.193   7
   6  -3   7 3237.53 645.411   3
   6   3  -7 3047.79 712.515   4
  -6  -3  -7 3468.51 782.459   9
  -6   3   7 2503.72 482.283   9
   6   3  -7 3754.20 680.856   5
  -6  -3  -7 3215.31 794.289   8
  -6   3   7 3422.31 801.629   7
   6  -3   6 2936.78 613.495   3
   6   3  -6 2146.75 605.602   4
  -6  -3  -6 2086.09 595.358   9
  -6   3   6 2478.89 505.317   9
   6   3  -6 3443.25 633.051   5
  -6   3   6 2022.47 622.616   7
  -6  -3  -5 15843.2 1520.24   9
  -6   3   5 15095.9 1186.07   9
   6   3  -5 17050.6 1335.89   5
   6  -3   5 17290.9 1405.72   3
   6   3  -5 15674.5 1053.00   2
  -6   3   5 16950.0 1592.47   7
   6  -3   5 15215.6 1469.76   4
   6   3  -5 16157.7 1361.00   4
   6   3  -4 6767.23 844.347   4
   6   3  -4 6973.79 727.904   2
  -6   3   4 9278.57 928.747   9
   6  -3   4 7608.24 950.727   3
  -6  -3  -4 9613.36 1188.80   9
   6   3  -4 8649.44 933.309   5
  -6   3   4 7768.73 1072.86   7
   6  -3   4 9828.85 1152.97   4
  -6   3   3 12938.8 1116.16   9
  -6  -3  -3 12988.2 1374.46   9
  -6   3   3 14304.9 1434.02   7
   6  -3   3 13542.0 1350.80   4
   6   3  -3 11920.5 1059.55   4
   6   3  -2 4335.85 611.724   4
  -6   3   2 5051.79 727.120   9
  -6  -3  -2 3889.46 796.349   9
  -6   3   2 4265.20 809.806   7
   6  -3   2 4260.28 662.776   6
   6  -3   2 5299.36 903.745   4
  -6   3   1 11277.9 1086.10   9
  -6  -3  -1 10317.3 1227.82   9
   6   3  -1 13107.8 1310.97   3
  -6   3   1 10709.6 1182.81   7
   6   3  -1 10532.6 885.510   4
   6  -3   1 10535.8 978.319   6
   6  -3   1 12469.8 1308.51   4
  -6   3   0 42502.1 2193.85   9
  -6  -3   0 39673.6 2381.01   9
   6   3   0 35554.5 2202.33   3
  -6   3   0 35184.1 2147.00   7
   6  -3   0 38793.7 2310.40   4
   6   3   0 38385.4 1671.97   4
   6  -3   0 36598.7 1780.67   6
   6  -3  -1 11726.6 1307.66   4
   6   3   1 9896.29 1178.70   3
  -6   3  -1 10911.0 1125.40   9
  -6  -3   1 11549.4 1312.12   9
   6   3   1 10955.9 782.044   4
   6  -3  -1 10939.2 861.339   6
   6  -3  -2 3818.67 775.157   4
   6  -3  -2 3504.31 453.611   6
   6   3   2 3142.80 731.185   3
  -6   3  -2 4085.81 742.978   9
  -6  -3   2 4138.74 811.901   9
   6  -3  -3 12979.0 1378.31   4
  -6   3  -3 13271.4 1330.76   9
  -6  -3   3 14025.3 1427.95   9
   6   3   3 14782.8 1455.60   3
   6  -3  -4 8944.19 1155.44   4
   6   3   4 7467.03 1097.05   3
  -6   3  -4 8488.95 1073.73   9
  -6  -3   4 7906.31 1091.26   9
  -6  -3   4 6914.29 693.954   7
   6   3   5 14546.6 1490.28   3
  -6   3  -5 15759.0 1085.26   5
  -6   3  -5 17032.1 1580.14   9
  -6  -3   5 15873.1 1578.75   9
  -6  -3   5 15300.6 1115.98   7
   6  -3  -5 18048.5 1656.58   4
   6  -3  -6 2807.17 761.319   4
   6   3   6 2952.84 746.563   3
  -6   3  -6 3540.73 738.014   9
  -6   3  -6 2305.64 462.880   5
  -6  -3   6 2811.07 756.377   9
  -6  -3   6 3421.42 577.399   7
   6   3   7 3407.56 803.759   3
   6  -3  -7 3826.85 833.436   4
  -6   3  -7 3453.59 806.223   9
  -6   3  -7 3755.10 625.134   5
  -6  -3   7 5180.21 945.092   9
  -6  -3   7 3807.99 634.403   7
   6   3   8 6019.09 1059.99   3
   6  -3  -8 4368.18 906.035   4
  -6  -3   8 4823.42 718.383   6
  -6   3  -8 5734.46 1016.50   9
  -6   3  -8 6046.26 825.630   5
  -6  -3   8 4411.46 753.858   7
   6  -3  -9 31.2483 462.880   4
  -6   3  -9 1181.11 579.107   9
  -6   3  -9 504.874 316.911   5
  -6  -3   9 131.667 253.359   7
   6   3   9 142.542 401.287   3
   6  -3 -10 5835.38 1071.17   4
  -6   3 -10 5504.88 891.498   5
  -6  -3  10 6240.03 935.022   7
   6   3  10 4794.11 1005.50   3
   6  -3 -11 4502.82 978.568   4
  -6   3 -11 7601.23 1067.82   5
  -6  -3  11 6153.15 986.354   7
   6   3  11 6708.86 1210.28   3
   6  -3 -12 1984.63 705.193   4
  -6   3 -12 2486.26 689.802   5
   6   3  12 1878.98 765.978   3
  -6  -3  12 2883.90 713.737   7
   6  -3 -13 4871.67 1059.30   4
  -6   3 -13 3502.49 837.776   5
   6   3  13 2816.39 912.383   3
  -6  -3  13 4046.67 886.175   7
   6  -3 -14 3693.86 936.579   4
  -6   3 -14 3973.41 894.836   5
   6   3  14 3807.77 1046.03   3
  -6  -3  14 3280.95 862.047   7
  -6   3 -15 2292.11 790.348   5
  -6  -3  15 1519.17 678.026   7
  -6   3 -16 3750.90 959.144   5
  -6  -3  16 4080.28 984.920   7
  -6  -4 -14 1087.03 550.739   9
   6   4 -14 1780.25 661.782   5
   6  -4  13 4068.58 1031.57   6
  -6  -4 -13 5341.92 999.866   9
   6   4 -13 2751.72 742.046   5
  -6  -4 -13 3407.99 950.805   8
  -6   4  13 2737.71 898.217   7
   6  -4  12-120.493 390.445   6
  -6  -4 -12-987.101 521.587   9
   6   4 -12 1721.61 619.747   5
  -6  -4 -12 1290.72 681.384   8
  -6   4  12 1446.29 721.844   7
   6  -4  11 2990.24 876.695   6
  -6  -4 -11 1132.42 551.832   9
   6   4 -11 1285.99 530.851   5
  -6  -4 -11 734.298 502.321   8
  -6   4  11 1630.81 763.215   7
   6  -4  10 81.0893 395.360   6
  -6  -4 -10 848.123 498.199   9
   6   4 -10-209.337 353.960   5
  -6  -4 -10-374.850 426.545   8
  -6   4  10-20.3446 347.979   7
   6  -4   9 4382.62 901.916   6
  -6  -4  -9 6129.46 1025.89   9
   6   4  -9 4225.12 799.949   5
  -6  -4  -9 5190.76 1026.50   8
  -6   4   9 4680.89 1001.72   7
   6  -4   8 2808.96 716.553   6
   6  -4   8 3008.08 616.729   3
   6   4  -8 2359.06 662.697   5
  -6  -4  -8 2648.52 764.945   8
  -6   4   8 1708.16 625.236   7
  -6  -4  -8 4050.48 859.394   9
   6  -4   7 11466.3 1348.11   6
   6  -4   7 8661.02 990.654   3
   6   4  -7 9064.02 1118.98   4
  -6  -4  -7 11013.9 1307.77   9
  -6  -4  -7 10262.4 1344.68   8
   6   4  -7 9678.27 1133.06   5
  -6   4   7 11660.3 1435.58   7
   6  -4   6 6761.05 1004.90   6
   6  -4   6 6482.70 868.715   3
   6   4  -6 5924.10 889.364   4
  -6  -4  -6 8841.53 1170.58   9
  -6  -4  -6 7947.14 1163.33   8
   6   4  -6 8173.63 1049.72   5
  -6   4   6 7193.40 1135.53   7
   6  -4   5 5251.26 874.625   6
   6   4  -5 4219.98 617.371   2
   6   4  -5 4126.38 697.725   4
   6  -4   5 4487.50 735.516   3
  -6  -4  -5 3969.55 813.550   9
  -6  -4  -5 5408.87 941.155   8
   6   4  -5 4315.16 750.772   5
   6  -4   5 4390.44 889.077   4
  -6   4   5 5706.40 989.935   7
   6  -4   4 242.858 340.121   6
   6   4  -4 1026.78 373.939   2
   6   4  -4 948.145 353.939   4
   6  -4   4 829.422 367.204   3
  -6  -4  -4 709.971 462.588   9
  -6   4   4 342.223 253.600   9
   6   4  -4 282.123 294.243   3
   6   4  -4 517.524 355.622   5
  -6   4   4 790.182 482.747   7
   6  -4   4 322.935 454.766   4
   6  -4   3 2432.04 573.362   6
  -6   4   3 2088.19 435.469   1
   6   4  -3 3188.87 569.423   4
   6   4  -3 2361.52 528.881   2
   6   4  -3 2206.68 591.152   3
  -6   4   3 2396.80 500.036   9
  -6  -4  -3 2782.35 706.853   9
  -6   4   3 1602.13 605.440   7
   6  -4   3 2636.48 707.237   4
   6  -4   2 5982.01 811.808   6
  -6   4   2 6119.71 740.919   1
   6   4  -2 4463.71 605.874   4
   6   4  -2 5840.22 883.760   3
  -6   4   2 5341.40 735.532   9
  -6  -4  -2 5812.39 970.212   9
  -6   4   2 5704.46 944.715   7
   6  -4   2 4674.88 878.868   4
  -6   4   1 18668.5 1390.39   9
  -6  -4  -1 17050.2 1608.42   9
   6   4  -1 19908.2 1638.73   3
  -6   4   1 19597.7 1396.69   1
  -6   4   1 23137.4 1834.54   7
   6  -4   1 19957.6 1729.71   4
   6  -4   1 19908.9 1391.02   6
  -6   4   0 23425.9 1612.53   9
  -6  -4   0 23672.1 1890.92   9
   6   4   0 24214.0 1809.47   3
  -6   4   0 21959.0 1541.18   1
   6  -4   0 23914.9 1902.35   4
   6  -4   0 22211.6 1395.34   6
  -6   4  -1 18329.5 1465.03   9
  -6  -4   1 20806.1 1770.77   9
   6   4   1 21793.1 1718.43   3
  -6   4  -1 20446.4 1519.28   1
   6  -4  -1 20108.6 1744.54   4
   6  -4  -1 20418.4 1244.06   6
   6  -4  -2 4679.94 893.912   4
  -6   4  -2 4911.99 789.042   1
   6   4   2 4531.73 847.171   3
  -6   4  -2 5397.74 826.817   9
  -6  -4   2 5122.52 942.833   9
   6  -4  -3 1961.34 622.789   4
   6   4   3 3107.54 757.149   3
  -6   4  -3 2324.33 591.440   9
  -6  -4   3 2210.84 701.350   9
  -6   4  -3 1926.08 600.840   1
   6  -4  -4 166.516 413.866   4
   6   4   4 693.651 490.395   3
  -6   4  -4 514.947 388.851   9
  -6  -4   4 156.540 411.222   9
  -6   4  -4 660.162 416.658   1
   6  -4  -5 5086.55 971.926   4
   6   4   5 3940.47 829.379   3
  -6   4  -5 4402.05 818.221   9
  -6   4  -5 3796.52 783.149   1
  -6  -4   5 5099.05 989.513   9
   6   4   6 7677.52 1171.89   3
   6  -4  -6 5191.48 975.114   4
  -6   4  -6 9406.33 1218.67   9
  -6  -4   6 6933.93 1100.64   9
   6   4   7 10749.6 1380.77   3
   6  -4  -7 10137.6 1380.07   4
  -6  -4   7 9865.21 1120.08   6
  -6   4  -7 9574.07 1252.48   9
   6  -4  -8 2785.26 751.447   4
  -6  -4   8 4386.63 752.244   6
  -6   4  -8 3563.33 856.131   9
   6   4   8 3102.29 813.437   3
   6  -4  -9 4804.74 979.337   4
  -6  -4   9 6492.83 907.399   6
   6   4   9 3831.29 943.932   3
   6  -4 -10 490.815 460.248   4
  -6   4 -10-76.4975 283.149   5
   6   4  10 955.181 669.950   3
   6  -4 -11 2670.07 786.180   4
  -6   4 -11 1281.15 498.959   5
   6   4  11 1032.51 606.743   3
   6  -4 -12 1105.76 620.851   4
  -6   4 -12 1322.23 535.346   5
   6   4  12 1693.92 692.681   3
   6  -4 -13 5231.73 1097.11   4
  -6   4 -13 3757.28 850.119   5
   6   4  13 5132.67 1115.46   3
   6  -4 -14 1512.40 601.462   4
  -6   4 -14 2283.46 709.948   5
  -6   4 -15 10614.6 1483.64   5
   6   5 -14 11727.0 1573.65   5
   6   5 -13 2941.77 799.108   5
   6  -5  12 1282.88 674.255   6
  -6  -5 -12 407.242 417.263   9
   6   5 -12 1001.79 545.713   5
  -6  -5 -12 1044.50 587.851   8
  -6   5  12 287.178 505.461   7
   6  -5  11 1503.04 709.237   6
  -6  -5 -11 3035.98 751.449   9
   6   5 -11 1724.35 604.253   5
  -6  -5 -11 3753.83 932.250   8
  -6   5  11 3043.48 874.402   7
   6  -5  10-81.6590 471.793   6
  -6  -5 -10 985.889 492.419   9
   6   5 -10 1183.61 552.706   5
  -6  -5 -10 1470.56 714.552   8
  -6   5  10 1701.41 728.071   7
   6  -5   9 2546.61 775.885   6
  -6  -5  -9 1102.98 544.181   9
   6   5  -9 455.555 381.457   5
  -6  -5  -9 777.950 573.201   8
  -6   5   9 1243.72 604.118   7
   6  -5   8 3057.28 757.911   6
  -6  -5  -8 3235.30 789.971   9
  -6  -5  -8 2911.72 828.536   8
   6   5  -8 2875.64 696.202   5
  -6   5   8 3702.82 845.097   7
   6  -5   7 2970.06 762.053   6
  -6  -5  -7 3116.82 742.304   9
   6   5  -7 2508.13 605.603   3
  -6  -5  -7 2994.64 795.256   8
   6   5  -7 3863.52 812.639   5
  -6   5   7 3901.27 921.929   7
   6  -5   6 3816.68 816.593   6
   6   5  -6 2484.21 609.595   3
  -6  -5  -6 3730.28 794.472   9
  -6  -5  -6 3482.12 844.580   8
   6   5  -6 3863.53 812.987   5
  -6   5   6 5429.29 1070.02   7
   6   5  -5 14707.6 1463.48   5
  -6  -5  -5 14368.2 1495.08   9
   6   5  -5 14020.3 1359.16   3
   6   5  -5 12163.9 1174.01   2
  -6  -5  -5 12816.0 1465.85   8
  -6   5   5 12304.2 1494.19   7
   6   5  -5 13203.3 1240.37   4
   6  -5   5 18012.2 1602.97   6
  -6  -5  -4 13928.0 1480.63   9
   6   5  -4 13065.4 1310.45   3
   6  -5   4 13797.9 1217.89   3
   6   5  -4 12787.0 1211.13   2
  -6  -5  -4 11915.2 1365.79   8
   6   5  -4 13309.3 1395.96   5
  -6   5   4 13173.9 1532.81   7
   6  -5   4 13978.8 1561.47   4
   6  -5   4 11948.0 1289.40   6
   6  -5   3 10398.5 1133.82   6
   6   5  -3 9702.88 1086.57   2
   6   5  -3 8655.04 1065.04   3
  -6  -5  -3 9363.70 1219.91   9
  -6   5   3 8020.33 902.185   1
  -6   5   3 7929.09 1200.71   7
   6  -5   3 9742.29 1308.15   4
   6  -5   2 8009.67 952.780   6
   6   5  -2 5210.78 844.714   3
   6   5  -2 7139.13 941.943   2
  -6  -5  -2 6937.27 1071.76   9
  -6   5   2 7104.31 864.297   1
  -6   5   2 7197.43 1107.85   7
   6  -5   2 7218.24 1139.63   4
   6  -5   1 1219.18 389.770   6
   6   5  -1 1920.09 565.635   3
  -6   5   1 2147.64 479.319   9
  -6  -5  -1 2011.44 661.343   9
  -6   5   1 2144.30 520.719   1
  -6   5   1 2039.18 615.944   7
   6  -5   1 2356.13 778.430   4
   6  -5   0 2655.59 521.737   6
   6   5   0 3406.29 730.839   3
  -6   5   0 3563.18 636.973   9
  -6   5   0 2776.06 614.840   1
  -6  -5   0 2605.75 705.506   9
   6  -5   0 3806.75 877.378   4
   6   5   1 2348.85 638.051   3
  -6   5  -1 3079.51 643.007   1
  -6   5  -1 2245.82 542.767   9
  -6  -5   1 3517.23 806.714   9
   6  -5  -1 2825.90 740.740   4
   6   5   2 7376.43 1070.11   3
  -6   5  -2 5747.32 891.712   1
  -6   5  -2 5845.66 882.090   9
  -6  -5   2 5790.26 985.693   9
   6  -5  -2 6217.31 1078.58   4
   6   5   3 9511.80 1241.38   3
  -6   5  -3 10542.6 1231.80   1
  -6   5  -3 9469.28 1125.32   9
  -6  -5   3 10535.5 1354.11   9
   6  -5  -3 10256.4 1355.58   4
   6  -5  -4 13202.8 1551.97   4
   6   5   4 11629.8 1395.12   3
  -6   5  -4 11785.6 1308.55   9
  -6  -5   4 14846.1 1613.79   9
  -6   5  -4 14534.8 1484.28   1
   6  -5  -5 13152.2 1542.19   4
   6   5   5 13303.2 1499.11   3
  -6   5  -5 11021.2 1345.34   1
  -6   5  -5 11881.5 1372.03   9
  -6  -5   5 15358.4 1663.90   9
  -6   5  -6 2965.12 742.410   1
   6  -5  -6 4344.28 942.805   4
  -6  -5   6 3379.22 751.244   6
  -6   5  -6 2435.31 689.549   9
   6   5   6 3438.68 824.834   3
   6  -5  -7 2952.97 821.125   4
  -6  -5   7 3749.28 759.233   6
  -6   5  -7 3283.16 786.106   1
   6   5   7 3073.41 819.460   3
   6  -5  -8 5835.03 1096.69   4
  -6  -5   8 2508.25 674.546   6
  -6   5  -8 3103.03 839.963   1
   6   5   8 3925.53 939.677   3
   6  -5  -9 1953.60 770.645   4
  -6  -5   9 804.874 378.563   6
   6   5   9 775.064 640.507   3
   6  -5 -10 1544.68 669.904   4
  -6  -5  10 779.033 414.130   6
   6   5  10 953.081 572.556   3
   6  -5 -11 1997.97 694.461   4
   6   5  11 3169.09 947.647   3
   6  -5 -12 700.337 526.670   4
   6   5  12 2520.14 873.170   3
   6  -5 -13 5678.61 1189.37   4
   6   6 -12 5322.66 1106.06   5
   6  -6  11 2357.38 814.230   6
   6   6 -11 1756.51 648.226   5
  -6  -6 -11 2793.50 859.433   8
   6  -6  10 6240.60 1193.42   6
   6   6 -10 3983.01 913.505   5
  -6  -6 -10 7136.19 1295.54   8
  -6   6  10 7105.04 1311.22   7
   6  -6   9 1996.91 709.428   6
  -6  -6  -9 3196.97 771.601   9
  -6  -6  -9 2274.42 820.294   8
   6   6  -9 4268.72 974.421   5
  -6   6   9 3471.11 948.381   7
   6  -6   8 3042.93 833.803   6
  -6  -6  -8 2176.60 652.146   9
  -6  -6  -8 2468.68 765.125   8
   6   6  -8 1152.05 527.783   5
  -6   6   8 3317.50 944.234   7
   6  -6   7 1376.73 567.793   6
  -6  -6  -7 3000.02 722.561   9
  -6  -6  -7 3276.29 844.915   8
   6   6  -7 2553.88 724.395   5
  -6   6   7 2647.19 753.219   7
   6  -6   6 1524.02 615.726   6
  -6  -6  -6 2324.18 710.447   9
  -6  -6  -6 1465.89 624.259   8
   6   6  -6 2091.43 640.298   5
  -6   6   6 1743.86 700.801   7
   6  -6   5 1610.00 569.686   6
  -6  -6  -5 3176.00 774.412   9
  -6  -6  -5 2315.73 693.857   8
   6   6  -5 2762.06 746.462   5
  -6   6   5 2788.16 832.132   7
   6   6  -5 2824.30 650.596   2
   6   6  -4 9295.45 1142.59   2
   6  -6   4 10746.3 1252.06   6
   6   6  -4 11474.9 1231.89   3
  -6  -6  -4 11379.0 1378.25   9
  -6  -6  -4 11968.6 1405.06   8
   6   6  -4 10568.0 1339.67   5
  -6   6   4 9023.55 1362.14   7
   6  -6   3 6719.03 971.402   6
   6   6  -3 5524.36 888.106   2
   6   6  -3 4396.10 780.012   3
  -6  -6  -3 7914.73 1144.70   9
  -6  -6  -3 6907.78 1058.99   8
  -6   6   3 6256.09 1115.07   7
   6  -6   3 7057.76 1177.85   4
   6  -6   2 1847.02 519.777   6
   6   6  -2 1124.56 449.887   3
   6   6  -2 2503.67 641.517   2
  -6  -6  -2 2023.08 640.291   9
  -6   6   2 2081.56 729.189   7
  -6   6   2 1164.80 448.263   1
   6  -6   2 419.583 382.174   4
   6   6  -1 1605.58 553.290   3
   6   6  -1 1801.80 562.427   2
  -6  -6  -1 1690.36 632.944   9
  -6   6   1 1490.20 624.724   7
  -6   6   1 1685.84 481.672   1
   6  -6   1 2317.82 767.173   4
   6   6   0 144.270 358.622   3
   6   6   0 334.800 360.517   2
  -6  -6   0 366.499 432.413   9
  -6   6   0 715.348 431.636   1
   6  -6   0 71.2742 495.679   4
   6   6   1 431.349 420.606   3
  -6  -6   1 1464.43 612.812   9
  -6   6  -1 1145.45 452.682   1
   6  -6  -1 890.429 511.333   4
   6   6   2 880.116 499.553   3
  -6   6  -2 891.614 391.222   9
  -6  -6   2 3091.52 793.734   9
  -6   6  -2 1338.83 506.857   1
   6  -6  -2 2014.41 729.875   4
   6   6   3 6736.96 1092.33   3
  -6   6  -3 7603.97 1025.09   9
  -6   6  -3 7852.41 1107.11   1
  -6  -6   3 7352.73 1199.27   9
   6  -6  -3 8355.27 1275.32   4
   6   6   4 11878.3 1447.03   3
  -6   6  -4 13541.7 1503.16   1
  -6   6  -4 11384.3 1309.25   9
  -6  -6   4 10830.8 1438.14   9
   6  -6  -4 11151.2 1470.21   4
  -6   6  -5 2491.14 736.542   1
  -6  -6   5 2912.74 716.476   6
  -6   6  -5 3773.81 844.167   9
   6   6   5 2482.11 759.369   3
   6  -6  -5 3425.51 871.690   4
   6  -6  -6 1945.73 665.585   4
  -6   6  -6 3091.44 826.429   1
  -6  -6   6 3615.14 824.513   6
  -6   6  -6 2764.28 735.230   9
   6   6   6 2217.71 662.812   3
   6  -6  -7 1995.94 683.871   4
  -6   6  -7 1435.70 648.325   1
  -6  -6   7 2183.13 688.917   6
   6   6   7 3536.74 902.848   3
  -6   6  -8 4042.13 964.915   1
   6  -6  -8 3433.68 887.215   4
  -6  -6   8 2100.68 661.807   6
   6   6   8 3134.92 890.799   3
   6  -6  -9 2868.78 856.369   4
  -6  -6   9 2265.13 690.802   6
   6   6   9 3962.03 1029.59   3
  -6   6  -9 3273.77 854.394   1
   6  -6 -10 5799.22 1146.65   4
  -6  -6  10 5968.87 1049.90   6
  -6   6 -10 6543.51 1197.58   1
   6   6  10 6521.63 1296.49   3
   6  -6 -11 2250.74 799.297   4
   6   6  11 4036.74 1058.97   3
   6   7 -10 3020.99 859.754   5
   6  -7   9 3292.73 946.521   6
  -6  -7  -9 2566.94 789.011   8
   6   7  -9 2823.47 833.726   5
   6  -7   8 5666.44 1117.36   6
  -6  -7  -8 4465.33 1021.05   8
   6   7  -8 3182.62 872.385   5
  -6   7   8 4276.47 1040.03   7
   6  -7   7 1196.34 616.277   6
  -6  -7  -7 1241.38 651.454   8
   6   7  -7 2929.96 827.044   5
  -6   7   7 1557.58 721.411   7
   6  -7   6 2232.70 715.505   6
  -6  -7  -6 3693.92 818.843   9
  -6  -7  -6 3294.78 872.189   8
   6   7  -6 3465.76 847.255   5
  -6   7   6 4706.53 1091.71   7
   6  -7   5 3586.50 836.920   6
  -6  -7  -5 3496.96 811.989   9
  -6  -7  -5 4818.67 977.967   8
   6   7  -5 5843.33 1118.95   5
  -6   7   5 2821.63 837.036   7
   6   7  -5 4292.13 830.692   2
   6  -7   4-282.128 369.547   6
  -6  -7  -4 1522.10 596.474   9
  -6  -7  -4 265.768 428.902   8
   6   7  -4 1360.14 569.173   5
  -6   7   4 642.298 528.196   7
   6   7  -4 849.084 461.969   2
   6   7  -3 392.655 332.420   2
   6  -7   3 1026.93 453.504   6
  -6  -7  -3 1194.96 482.160   9
  -6  -7  -3 1657.17 608.372   8
  -6   7   3 1740.53 704.685   7
   6   7  -2 3338.48 792.017   2
  -6  -7  -2 2489.89 706.100   9
  -6   7   2 2993.58 852.093   7
   6  -7   2 2348.50 780.120   4
   6   7  -1 5027.64 898.530   3
   6   7  -1 7903.03 1170.76   2
  -6  -7  -1 7358.31 1171.07   9
  -6   7   1 6181.67 1137.76   7
   6  -7   1 5994.91 1164.20   4
  -6   7   1 6892.50 1047.54   1
   6   7   0 159.896 344.832   3
   6   7   0 139.198 404.333   2
  -6  -7   0 528.850 486.454   9
  -6   7   0 358.473 540.530   7
  -6   7   0 258.587 354.745   1
   6  -7   0-385.713 471.558   4
   6   7   1 5589.30 977.455   3
   6   7   1 5722.70 1040.80   2
  -6  -7   1 6894.80 1181.42   9
  -6   7  -1 6931.89 1079.15   1
   6  -7  -1 4681.81 1009.37   4
  -6  -7   2 2865.80 843.348   9
  -6   7  -2 2706.55 712.717   1
   6  -7  -2 3538.98 909.267   4
   6   7   2 2414.77 710.935   3
  -6   7  -3 331.522 430.374   1
   6  -7  -3 1484.17 650.342   4
   6   7   3 856.459 528.810   3
  -6   7  -4 1345.05 523.709   1
   6   7   4 238.098 484.544   3
   6  -7  -4 493.787 435.980   4
  -6  -7   5 3997.20 906.428   6
  -6   7  -5 4536.56 980.882   1
   6   7   5 6228.53 1120.87   3
   6  -7  -5 4253.10 979.342   4
  -6  -7   6 3247.70 836.658   6
  -6   7  -6 2923.71 750.444   9
  -6   7  -6 3151.06 872.114   1
   6   7   6 3201.38 846.500   3
   6  -7  -6 3065.17 857.024   4
  -6   7  -7 861.281 483.593   1
  -6  -7   7 553.489 494.737   6
   6   7   7 879.864 578.566   3
   6  -7  -7 1349.71 654.240   4
  -6   7  -8 2853.88 856.889   1
  -6  -7   8 3959.53 932.898   6
   6   7   8 3046.29 979.430   3
   6  -7  -8 3613.24 952.773   4
   6  -7  -9 3867.14 979.912   4
  -6  -7   9 3970.14 918.458   6
   6   7   9 3829.84 1043.73   3
  -6  -7  10 2982.57 822.944   6
   6  -8   7 9385.29 1442.86   6
  -6  -8  -7 8221.03 1377.07   8
   6  -8   6 3970.90 925.502   6
  -6  -8  -6 4109.74 951.045   8
   6  -8   5 257.140 401.466   6
  -6  -8  -5 1037.52 567.937   8
   6   8  -5 427.157 451.959   5
  -6  -8  -4 2399.97 748.866   8
   6   8  -4 1453.28 648.949   5
   6   8  -4 1548.03 608.856   2
  -6  -8  -3 783.000 501.690   9
   6   8  -3 203.004 400.760   5
   6   8  -3 517.564 473.534   2
   6   8  -2 1479.29 654.765   2
  -6  -8  -2 487.662 348.034   9
  -6   8   2 1169.20 661.586   7
   6   8  -1 1910.22 696.742   2
  -6   8   1 2069.61 639.403   1
  -6  -8  -1 1761.75 683.227   9
  -6   8   1 1907.91 642.920   7
  -6   8   0 970.611 460.546   1
   6   8   0 2257.84 748.553   2
  -6  -8   0 533.664 379.835   9
  -6   8   0 1442.59 647.504   7
   6  -8   0 2031.62 791.621   4
   6   8   1 4127.93 969.567   2
  -6   8  -1 3057.65 797.178   1
   6  -8  -1 3971.68 987.701   4
   6   8   2 1641.50 618.629   2
  -6   8  -2 971.780 493.681   1
   6  -8  -2 1463.99 676.214   4
   6   8   3 1365.90 608.935   2
  -6   8  -3 1194.03 611.769   1
   6  -8  -3 853.734 579.303   4
   6   8   4 856.233 459.449   2
  -6   8  -4 587.698 459.843   1
   6   8   4 1953.44 686.369   3
   6  -8  -4 1385.18 619.746   4
  -6  -8   5 1903.20 727.033   6
  -6   8  -5 616.107 495.483   1
   6   8   5 185.564 473.813   3
   6  -8  -5 541.334 472.254   4
  -6  -8   6 5735.03 1188.63   6
   6   8   6 4408.48 1069.07   3
   6   8   7 9817.57 1533.39   3
  -6   9  -1 1654.82 651.460   1
   7   0   0-273.417 339.347   4
  -7   0   0 69.5980 374.234   9
  -7   0   0-210.206 202.821   7
   7   0  -1 7232.58 935.561   4
  -7   0  -1 8653.70 1145.27   9
  -7   0   1 7892.17 1053.09   9
  -7   0  -1 8955.36 894.403   7
  -7   0   1 9026.66 932.766   7
   7   0   1 9321.22 1017.37   4
   7   0  -2 79.9307 298.951   4
  -7   0  -2-220.910 416.375   9
   7   0   2 181.944 348.147   3
  -7   0   2 562.416 358.619   9
  -7   0  -2 308.005 232.512   7
  -7   0   2 159.429 227.842   7
   7   0   2 1048.28 393.801   4
  -7   0  -3 38139.2 2432.95   9
  -7   0   3 33955.0 2205.48   9
   7   0   3 40585.7 2448.54   3
  -7   0  -3 35476.5 1812.05   7
  -7   0   3 35723.9 2008.95   7
   7   0   3 35124.4 1966.42   4
   7   0  -3 37273.5 2227.70   4
   7   0  -4 7814.09 1036.14   4
   7   0   4 5440.73 914.939   3
  -7   0  -4 8387.28 1143.57   9
  -7   0   4 7129.18 1007.30   9
  -7   0   4 6794.28 880.979   7
   7   0   4 7938.52 913.867   4
  -7   0  -5 28800.6 2147.86   9
  -7   0   5 22746.0 1799.33   9
   7   0   5 24639.0 1935.41   3
  -7   0   5 25159.3 1766.63   7
   7   0   5 25189.8 1614.81   4
   7   0  -5 23409.3 1837.65   4
   7   0  -6 1814.30 603.934   4
   7   0   6 1039.18 528.792   3
  -7   0  -6 1009.78 518.143   9
  -7   0   6 1075.09 536.433   9
  -7   0   6 1428.41 504.057   7
   7   0  -7 1948.02 652.308   4
   7   0   7 1411.57 555.247   3
  -7   0  -7 1034.65 549.458   9
  -7   0   7 737.990 473.867   9
  -7   0   7 1699.40 572.840   7
   7   0   8-188.951 330.586   3
   7   0  -8 854.576 524.405   4
  -7   0  -8 289.231 477.360   9
  -7   0   8 398.277 339.250   9
  -7   0   8 532.758 329.130   7
   7   0   9-252.680 417.638   3
   7   0  -9-1250.18 576.958   4
  -7   0  -9-248.906 455.278   9
  -7   0   9-211.985 364.968   9
  -7   0   9 215.295 338.023   7
   7   0  10 95.9116 453.757   3
   7   0 -10 399.297 476.056   4
  -7   0 -10 1104.90 606.526   9
  -7   0  10-241.691 334.349   7
   7   0 -11 15934.1 1759.35   4
  -7   0 -11 16730.3 1817.40   9
   7   0  11 18260.3 1846.31   3
  -7   0  11 15347.3 1677.08   7
   7   0 -12 4440.22 1052.76   4
  -7   0 -12 2296.35 746.797   9
  -7   0  12 2290.80 738.761   7
   7   0  12 2027.78 691.711   3
   7   0 -13 3498.40 935.255   4
  -7   0 -13 1969.71 745.977   9
  -7   0  13 1710.24 705.303   7
   7   0  13 1982.40 714.177   3
   7   0 -14 303.942 338.480   4
  -7   0 -14-31.5694 374.762   9
  -7   0  14-560.149 523.596   7
   7   0  14-447.823 463.323   3
   7   0  15 2102.69 808.927   3
  -7   0  15 595.357 496.412   7
   7  -1  15 1377.09 632.894   3
   7   1 -14 2708.06 863.947   4
  -7  -1 -14 2556.55 792.963   9
  -7   1  14 1390.23 691.602   7
   7  -1  14 3081.82 848.732   3
   7   1 -13 608.114 528.300   4
  -7  -1 -13 623.641 511.236   9
  -7   1  13 511.252 506.194   7
   7  -1  13 893.294 582.660   3
   7   1 -12 8424.78 1316.91   4
  -7  -1 -12 6287.44 1167.96   9
  -7   1  12 8296.83 1316.25   7
   7  -1  12 6472.48 1127.25   3
   7  -1  11 2908.87 753.837   3
   7   1 -11 2116.21 656.876   4
  -7  -1 -11 1863.85 701.610   9
  -7   1  11 1409.49 592.269   7
   7  -1  10 6394.18 1075.91   3
   7   1 -10 4606.55 961.484   4
  -7  -1 -10 6294.93 1115.94   9
  -7   1  10 5072.91 982.357   7
   7  -1   9 5175.72 927.013   3
   7   1  -9 5096.87 995.775   4
  -7  -1  -9 3681.02 861.862   9
[truncated: 62,612 more chars]
