# Supplementary material for: Crystal structure of potassium tri­ethyl­hydridoborate (‘superhydride’)
Source: Acta Crystallogr E Crystallogr Commun. 2021 May 7;77(Pt 6):592–5. doi: 10.1107/S2056989021004734 (PMC8183439; doi:10.1107/S2056989021004734)
Supplement: Supplementary file 2 [file e-77-00592-Isup2.hkl]

data_I                                                                          
_shelx_title ' ann79 in P2(1)2(1)2(1)'                                          
_shelx_refln_list_code          4                                               
_shelx_F_calc_maximum      130.21                                               
_exptl_crystal_F_000       304.00                                               
_reflns_d_resolution_high  0.7100                                               
                                                                                
loop_                                                                           
 _space_group_symop_operation_xyz                                               
 'x, y, z'                                                                      
 '-x+1/2, -y, z+1/2'                                                            
 '-x, y+1/2, -z+1/2'                                                            
 'x+1/2, -y+1/2, -z'                                                            
                                                                                
_cell_length_a     7.4758                                                       
_cell_length_b     7.6682                                                       
_cell_length_c    14.8010                                                       
_cell_angle_alpha  90.000                                                       
_cell_angle_beta   90.000                                                       
_cell_angle_gamma  90.000                                                       
                                                                                
_shelx_F_squared_multiplier     1.000                                           
                                                                                
loop_                                                                           
 _refln_index_h                                                                 
 _refln_index_k                                                                 
 _refln_index_l                                                                 
 _refln_F_squared_calc                                                          
 _refln_F_squared_meas                                                          
 _refln_F_squared_sigma                                                         
 _refln_observed_status                                                         
   2   0   0      16954.21      17246.39       166.71 o                         
   4   0   0       1382.03       1445.10        51.27 o                         
   6   0   0        871.81        807.77        26.14 o                         
   8   0   0        683.58        676.07        35.89 o                         
  10   0   0         38.55         26.85        11.36 o                         
   1   1   0        130.71        138.59         2.57 o                         
   2   1   0        934.70        935.00        10.77 o                         
   3   1   0       1472.92       1466.16        23.46 o                         
   4   1   0        449.22        456.69        11.64 o                         
   5   1   0        319.30        306.02         8.09 o                         
   6   1   0        282.58        296.42        10.73 o                         
   7   1   0          6.14          8.11         3.30 o                         
   8   1   0        260.48        280.99        13.19 o                         
   9   1   0         72.37         68.14         9.65 o                         
  10   1   0        238.51        250.85        22.07 o                         
   0   2   0        692.19        679.35         8.12 o                         
   1   2   0        403.74        414.34         5.32 o                         
   2   2   0         19.67         19.38         1.51 o                         
   3   2   0        901.18        861.19        10.72 o                         
   4   2   0         26.80         27.67         2.67 o                         
   5   2   0        697.84        720.34        15.13 o                         
   6   2   0          0.54          1.22         2.19 o                         
   7   2   0        615.95        626.46        18.53 o                         
   8   2   0          5.73          6.58         5.07 o                         
   9   2   0        572.50        560.38        22.96 o                         
  10   2   0          1.05          2.36         7.01 o                         
   1   3   0       1646.26       1634.12        15.70 o                         
   2   3   0          2.48          3.24         1.62 o                         
   3   3   0         37.62         31.15         2.73 o                         
   4   3   0        465.87        443.93         9.06 o                         
   5   3   0          0.15          2.92         2.56 o                         
   6   3   0        927.17        969.93        20.64 o                         
   7   3   0         36.14         32.35         5.70 o                         
   8   3   0        475.07        487.76        20.64 o                         
   9   3   0          1.69          5.78         4.94 o                         
  10   3   0         91.82         88.45        16.33 o                         
   0   4   0       1320.49       1263.67        22.40 o                         
   1   4   0          2.56          5.17         2.36 o                         
   2   4   0       2641.46       2565.12        27.57 o                         
   3   4   0          0.02          3.32         1.52 o                         
   4   4   0       3063.73       3083.23        30.44 o                         
   5   4   0         15.20         16.80         2.97 o                         
   6   4   0        598.22        587.75        17.24 o                         
   7   4   0         18.90         15.58         5.18 o                         
   8   4   0          0.12          2.13         4.84 o                         
   9   4   0          0.47         -5.01         5.56 o                         
   1   5   0        956.55       1016.41        18.09 o                         
   2   5   0         52.44         52.38         4.21 o                         
   3   5   0        255.77        250.92         7.43 o                         
   4   5   0         88.88         96.71         5.25 o                         
   5   5   0         47.41         52.12         5.59 o                         
   6   5   0         79.83         79.03         6.81 o                         
   7   5   0         53.76         72.43         9.98 o                         
   8   5   0         79.03         84.37        11.11 o                         
   9   5   0          2.94          7.94         7.89 o                         
   0   6   0          4.17          6.36        14.89 o                         
   1   6   0          1.73          7.40         3.57 o                         
   2   6   0         12.32         17.90         3.41 o                         
   3   6   0         38.05         33.87         3.92 o                         
   4   6   0         34.80         36.19         3.55 o                         
   5   6   0        633.36        629.30        19.05 o                         
   6   6   0          2.02          8.30         4.63 o                         
   7   6   0        720.29        691.89        29.26 o                         
   8   6   0          0.06          4.05         6.34 o                         
   1   7   0        121.42        126.25         7.98 o                         
   2   7   0        308.30        288.24        11.10 o                         
   3   7   0        332.28        350.99        12.90 o                         
   4   7   0        151.59        129.53         7.75 o                         
   5   7   0        210.67        213.71        10.70 o                         
   6   7   0          3.88          4.42         4.33 o                         
   7   7   0          0.09         11.02         5.69 o                         
   0   8   0        640.44        612.49        27.40 o                         
   1   8   0          6.60          4.80         4.92 o                         
   2   8   0        300.33        302.16        17.14 o                         
   3   8   0          4.87          2.53         5.44 o                         
   4   8   0         29.81         37.75         6.58 o                         
   5   8   0         10.34         22.39         8.14 o                         
   6   8   0         34.72         32.23         7.54 o                         
   7   8   0         13.57         10.57         6.28 o                         
   1   9   0        183.29        176.13        12.93 o                         
   2   9   0          0.07          8.63         5.56 o                         
   3   9   0        126.60        122.53        14.63 o                         
   4   9   0         23.18         41.08         9.56 o                         
   5   9   0         45.37         22.09        10.46 o                         
   0  10   0          3.20         10.27         6.99 o                         
   1  10   0         62.05         51.68         7.38 o                         
   2  10   0          4.20          8.78         5.48 o                         
   3  10   0        167.74        137.13        24.75 o                         
   1   0   1         36.92         38.71         1.31 o                         
   2   0   1       1622.92       1640.33        13.84 o                         
   3   0   1         78.59         81.19         3.71 o                         
   4   0   1        754.13        781.86        13.31 o                         
   5   0   1        136.10        130.66         6.91 o                         
   6   0   1        353.49        375.65        12.41 o                         
   7   0   1        218.60        218.35        10.24 o                         
   8   0   1        221.04        239.92        12.01 o                         
   9   0   1        171.27        195.63        13.24 o                         
  10   0   1        277.01        278.36        22.75 o                         
 -10   1   1         20.47         19.00         7.78 o                         
  -9   1   1        334.87        299.16        16.84 o                         
  -8   1   1         28.51         44.99         6.71 o                         
  -7   1   1        449.17        452.86        16.90 o                         
  -6   1   1        103.94         96.40         6.39 o                         
  -5   1   1        412.13        405.08         9.81 o                         
  -4   1   1        179.25        174.39         5.83 o                         
  -3   1   1        440.25        439.83         6.66 o                         
  -2   1   1        952.74        958.59         9.88 o                         
  -1   1   1         16.54         17.03         1.00 o                         
   0   1   1       2341.63       2381.77        15.37 o                         
   1   1   1         21.66         22.81         1.11 o                         
   2   1   1       1001.21       1011.62         9.54 o                         
   3   1   1        433.29        441.48         8.68 o                         
   4   1   1        180.82        174.52         7.43 o                         
   5   1   1        411.72        422.21        13.59 o                         
   6   1   1        106.58        109.65         6.47 o                         
   7   1   1        458.68        460.90        13.91 o                         
   8   1   1         33.55         29.32         5.00 o                         
   9   1   1        342.46        368.72        20.99 o                         
  10   1   1         18.31          6.12         6.79 o                         
 -10   2   1          7.86          9.47         8.14 o                         
  -9   2   1         37.23         36.66         6.31 o                         
  -8   2   1         18.14         23.34         5.60 o                         
  -7   2   1         83.97         74.56         7.37 o                         
  -6   2   1         25.33         26.21         3.39 o                         
  -5   2   1        469.01        457.42         9.48 o                         
  -4   2   1         49.64         44.46         2.47 o                         
  -3   2   1       1710.44       1676.76        19.41 o                         
  -2   2   1         12.71         17.58         2.44 o                         
  -1   2   1       4992.00       4920.57        29.56 o                         
   0   2   1          3.59          5.10         1.10 o                         
   1   2   1       4924.95       4818.87        35.40 o                         
   2   2   1          9.24         10.48         1.69 o                         
   3   2   1       1685.73       1634.18        15.95 o                         
   4   2   1         52.52         52.31         3.84 o                         
   5   2   1        481.48        483.69        12.46 o                         
   6   2   1         26.32         23.73         5.22 o                         
   7   2   1         86.84         94.21         7.53 o                         
   8   2   1         17.37         18.33         5.19 o                         
   9   2   1         36.63         51.73         7.96 o                         
  10   2   1          8.19          8.20        15.35 o                         
 -10   3   1         42.25         41.72        11.80 o                         
  -9   3   1        113.43        108.35        10.52 o                         
  -8   3   1         72.28         62.98         8.08 o                         
  -7   3   1        141.79        145.01        12.35 o                         
  -6   3   1        289.82        284.44        10.65 o                         
  -5   3   1        273.70        273.03         8.87 o                         
  -4   3   1       1036.03       1036.00        14.41 o                         
  -3   3   1        460.05        455.21         8.46 o                         
  -2   3   1       1699.42       1771.33        18.85 o                         
  -1   3   1        440.91        457.36         7.40 o                         
   0   3   1       1146.78       1154.50        11.31 o                         
   1   3   1        432.67        449.54         7.65 o                         
   2   3   1       1704.81       1747.71        25.41 o                         
   3   3   1        443.30        432.16         8.14 o                         
   4   3   1       1022.45       1041.58        15.04 o                         
   5   3   1        263.15        263.51         8.81 o                         
   6   3   1        280.28        279.29        10.70 o                         
   7   3   1        139.85        133.76        10.51 o                         
   8   3   1         72.90         83.85         9.31 o                         
   9   3   1        115.79        126.02        11.50 o                         
  10   3   1         42.48         20.32         9.07 o                         
  -9   4   1         25.88         27.90         9.51 o                         
  -8   4   1        407.46        429.25        24.44 o                         
  -7   4   1         59.30         66.55         8.01 o                         
  -6   4   1        510.50        501.65        14.85 o                         
  -5   4   1        151.01        143.81         7.07 o                         
  -4   4   1        318.21        293.19         7.10 o                         
  -3   4   1        134.33        128.09         5.52 o                         
  -2   4   1        128.82        129.87         5.64 o                         
  -1   4   1         80.04         76.23         3.72 o                         
   0   4   1        136.16        139.33         4.35 o                         
   1   4   1         81.24         78.23         6.42 o                         
   2   4   1        117.71        115.33         4.94 o                         
   3   4   1        139.18        140.11         5.01 o                         
   4   4   1        299.51        297.07         7.58 o                         
   5   4   1        158.15        156.69         6.76 o                         
   6   4   1        503.96        516.23        16.00 o                         
   7   4   1         65.07         65.91         7.97 o                         
   8   4   1        409.25        433.72        20.14 o                         
   9   4   1         27.47         24.16         6.12 o                         
  -9   5   1        110.18        118.80        18.61 o                         
  -8   5   1          0.58          5.75         5.53 o                         
  -7   5   1        204.20        197.17        15.22 o                         
  -6   5   1         51.25         49.45         5.16 o                         
  -5   5   1        289.63        302.58        16.35 o                         
  -4   5   1        155.81        157.29         6.40 o                         
  -3   5   1        143.52        144.05         5.81 o                         
  -2   5   1        350.30        345.92         9.82 o                         
  -1   5   1        127.89        122.12         4.95 o                         
   0   5   1        412.15        380.64        10.89 o                         
   1   5   1        128.28        128.55         6.35 o                         
   2   5   1        344.58        327.48        10.03 o                         
   3   5   1        154.56        146.20         4.52 o                         
   4   5   1        164.89        160.73         7.12 o                         
   5   5   1        303.12        294.24        11.93 o                         
   6   5   1         59.75         70.67         7.46 o                         
   7   5   1        203.07        194.77        12.62 o                         
   8   5   1          0.26         -0.01         5.95 o                         
   9   5   1        108.07         83.33        16.29 o                         
  -8   6   1          7.73         14.64         6.64 o                         
  -7   6   1         23.21         24.79         6.19 o                         
  -6   6   1         38.16         44.34         6.08 o                         
  -5   6   1        208.12        204.45         9.47 o                         
  -4   6   1        105.37        105.26         7.08 o                         
  -3   6   1        327.16        321.93        12.15 o                         
  -2   6   1        201.99        190.33         8.59 o                         
  -1   6   1        291.01        299.84        11.01 o                         
   0   6   1        236.03        246.20        11.32 o                         
   1   6   1        302.80        303.42        10.86 o                         
   2   6   1        205.60        207.09         8.82 o                         
   3   6   1        337.77        332.40        11.31 o                         
   4   6   1        104.82        102.25         6.22 o                         
   5   6   1        199.84        205.67        10.49 o                         
   6   6   1         36.58         23.93         6.17 o                         
   7   6   1         20.41         18.86         6.12 o                         
   8   6   1          8.09         14.04         7.01 o                         
  -7   7   1        148.76        158.10        14.76 o                         
  -6   7   1        153.04        167.17        11.25 o                         
  -5   7   1         96.51        104.82         7.33 o                         
  -4   7   1        238.64        226.88        10.56 o                         
  -3   7   1         32.59         36.30         4.59 o                         
  -2   7   1        557.74        575.18        19.85 o                         
  -1   7   1          5.89          3.72         4.10 o                         
   0   7   1        782.84        787.67        20.55 o                         
   1   7   1          4.09          5.95         3.27 o                         
   2   7   1        555.95        574.78        15.99 o                         
   3   7   1         28.95         36.90         5.12 o                         
   4   7   1        241.74        240.58        12.23 o                         
   5   7   1         93.88        102.79         9.60 o                         
   6   7   1        153.97        152.75        11.96 o                         
   7   7   1        146.02        138.66        12.57 o                         
   8   7   1        109.84        109.39        44.01 o                         
  -7   8   1         27.24          1.43        18.28 o                         
  -6   8   1         79.34         48.82         8.45 o                         
  -5   8   1         12.28         16.55         7.16 o                         
  -4   8   1         98.62        113.07        11.48 o                         
  -3   8   1         22.17         17.55         6.60 o                         
  -2   8   1         60.48         57.25         6.32 o                         
  -1   8   1         25.94         18.08         5.16 o                         
   0   8   1         62.18         62.64         6.70 o                         
   1   8   1         26.64         25.15         6.39 o                         
   2   8   1         58.39         56.79         8.14 o                         
   3   8   1         24.13         22.16         4.93 o                         
   4   8   1        100.26        107.18        10.33 o                         
   5   8   1         13.34         26.83         8.28 o                         
   6   8   1         76.14         93.97        13.30 o                         
   7   8   1         27.93         34.03        16.68 o                         
  -5   9   1         59.20         65.57        14.41 o                         
  -4   9   1         72.33         89.39        10.86 o                         
  -3   9   1        100.53        104.44        11.78 o                         
  -2   9   1        107.40        100.00         8.91 o                         
  -1   9   1         18.69         21.28         5.80 o                         
   0   9   1        133.55        131.64        10.09 o                         
   1   9   1         20.75         17.38         5.45 o                         
   2   9   1        113.33        118.90        11.87 o                         
   3   9   1        100.43         99.01        14.73 o                         
   4   9   1         73.36         93.54        13.85 o                         
   5   9   1         57.33         40.36        10.22 o                         
  -3  10   1         23.81         12.12         8.20 o                         
  -2  10   1         74.01         67.03         9.15 o                         
  -1  10   1        105.04        130.19         9.97 o                         
   0  10   1         88.63         99.21        10.87 o                         
   1  10   1        101.94        114.96        12.25 o                         
   2  10   1         72.44         69.80        12.74 o                         
   0   0   2        934.27        979.93        10.97 o                         
   1   0   2        181.93        200.43         3.07 o                         
   2   0   2        858.12        874.67         8.33 o                         
   3   0   2       1975.46       1965.08        16.81 o                         
   4   0   2        262.48        263.85         7.35 o                         
   5   0   2        421.90        462.59        13.30 o                         
   6   0   2         55.98         55.63         4.06 o                         
   7   0   2          8.27          7.32         2.98 o                         
   8   0   2         19.22         18.94         4.19 o                         
   9   0   2         88.74         85.79        10.39 o                         
  10   0   2         29.17         18.31        10.49 o                         
 -10   1   2         10.24         10.87         8.84 o                         
  -9   1   2        124.16        141.58        13.28 o                         
  -8   1   2        124.52        130.62         9.31 o                         
  -7   1   2        315.34        323.72        14.45 o                         
  -6   1   2        192.25        181.96         8.50 o                         
  -5   1   2        457.20        442.77        10.65 o                         
  -4   1   2        144.80        135.84         6.17 o                         
  -3   1   2        289.98        301.90         7.35 o                         
  -2   1   2        537.05        529.75         6.28 o                         
  -1   1   2        201.93        200.59         2.72 o                         
   0   1   2       3562.46       3679.11        24.27 o                         
   1   1   2        186.13        176.19         3.12 o                         
   2   1   2        552.49        554.34         6.77 o                         
   3   1   2        284.94        291.82         7.14 o                         
   4   1   2        144.99        137.95         6.36 o                         
   5   1   2        458.04        446.17        14.76 o                         
   6   1   2        196.76        192.06         9.13 o                         
   7   1   2        317.48        336.61        11.94 o                         
   8   1   2        133.77        136.53        12.91 o                         
   9   1   2        130.71        140.17        13.36 o                         
  10   1   2         11.64         31.52         8.93 o                         
 -10   2   2         66.17         38.23        11.93 o                         
  -9   2   2        162.45        155.97        11.31 o                         
  -8   2   2        156.18        151.27        10.89 o                         
  -7   2   2        239.32        253.20        14.97 o                         
  -6   2   2        356.51        365.66        14.46 o                         
  -5   2   2        312.31        298.12         7.70 o                         
  -4   2   2        335.31        322.47         7.71 o                         
  -3   2   2        334.48        334.72         7.36 o                         
  -2   2   2        394.51        415.52         5.98 o                         
  -1   2   2        183.36        189.72         3.36 o                         
   0   2   2        574.78        598.46         6.14 o                         
   1   2   2        180.06        186.50         3.39 o                         
   2   2   2        413.67        439.51         7.39 o                         
   3   2   2        333.36        334.01         6.01 o                         
   4   2   2        355.73        341.97         7.27 o                         
   5   2   2        309.98        321.30        10.27 o                         
   6   2   2        375.13        381.36        12.37 o                         
   7   2   2        234.73        223.96        14.71 o                         
   8   2   2        161.41        168.15        12.10 o                         
   9   2   2        162.13        153.73        14.21 o                         
  10   2   2         61.12         52.40        16.88 o                         
 -10   3   2          5.95          7.56        12.76 o                         
  -9   3   2        141.37        148.34        11.13 o                         
  -8   3   2         14.05         23.51         5.67 o                         
  -7   3   2         57.31         53.80         5.61 o                         
  -6   3   2        108.83        115.02         7.62 o                         
  -5   3   2         55.52         55.32         4.55 o                         
  -4   3   2        818.76        820.88        14.92 o                         
  -3   3   2        473.60        498.67        10.76 o                         
  -2   3   2        763.39        745.68         9.50 o                         
  -1   3   2        444.98        461.32         7.40 o                         
   0   3   2        232.20        221.90         5.48 o                         
   1   3   2        414.78        446.75         7.33 o                         
   2   3   2        753.05        751.20        10.50 o                         
   3   3   2        445.54        492.69        10.93 o                         
   4   3   2        793.19        788.08        11.97 o                         
   5   3   2         47.29         53.88         3.22 o                         
   6   3   2         99.90         94.02         7.43 o                         
   7   3   2         48.21         41.21        10.75 o                         
   8   3   2         16.93         18.54         5.13 o                         
   9   3   2        139.35        132.58        11.70 o                         
  10   3   2          6.19          3.68        10.02 o                         
  -9   4   2         14.24         30.45         7.95 o                         
  -8   4   2         33.78         43.93         9.42 o                         
  -7   4   2         59.11         56.22         6.37 o                         
  -6   4   2        138.04        139.20         7.15 o                         
  -5   4   2          4.48          4.22         2.61 o                         
  -4   4   2        193.44        190.07         5.40 o                         
  -3   4   2         46.94         48.11         3.44 o                         
  -2   4   2        388.51        395.09         9.68 o                         
  -1   4   2       1303.69       1288.49        14.57 o                         
   0   4   2        529.80        509.11        10.49 o                         
   1   4   2       1303.55       1301.75        15.90 o                         
   2   4   2        394.27        384.62         7.86 o                         
   3   4   2         55.97         58.51         4.05 o                         
   4   4   2        196.33        208.39         8.03 o                         
   5   4   2          7.24          4.95         2.61 o                         
   6   4   2        138.82        125.99         9.73 o                         
   7   4   2         58.35         61.80        14.12 o                         
   8   4   2         34.21         35.00         9.96 o                         
   9   4   2         14.35         16.06         5.77 o                         
  -9   5   2        110.90        102.21        30.57 o                         
  -8   5   2         62.51         51.75        15.65 o                         
  -7   5   2        108.36        112.05        10.24 o                         
  -6   5   2        164.30        178.13         9.34 o                         
  -5   5   2        163.05        156.57         7.19 o                         
  -4   5   2        460.77        466.96        10.34 o                         
  -3   5   2        277.33        273.10         8.98 o                         
  -2   5   2        401.49        397.43        10.41 o                         
  -1   5   2        329.04        314.49         7.24 o                         
   0   5   2        267.13        259.82         8.31 o                         
   1   5   2        330.38        312.01         8.53 o                         
   2   5   2        393.31        374.97         8.81 o                         
   3   5   2        279.25        264.27         9.51 o                         
   4   5   2        460.07        445.51        12.87 o                         
   5   5   2        165.59        153.13         8.75 o                         
   6   5   2        165.94        157.24        11.05 o                         
   7   5   2        109.70        117.27        11.61 o                         
   8   5   2         62.86         70.04        12.75 o                         
   9   5   2        108.02        145.23        28.66 o                         
  -8   6   2         84.23         82.39        11.05 o                         
  -7   6   2        103.84        102.77        11.73 o                         
  -6   6   2         40.17         38.31         6.30 o                         
  -5   6   2         65.31         78.85         6.23 o                         
  -4   6   2        175.51        164.62         8.79 o                         
  -3   6   2         62.45         58.69         5.32 o                         
  -2   6   2        310.03        306.07        11.39 o                         
  -1   6   2         54.67         58.00         5.01 o                         
   0   6   2        185.48        181.87         8.18 o                         
   1   6   2         52.46         49.75         4.01 o                         
   2   6   2        318.19        307.62        10.07 o                         
   3   6   2         57.00         57.47         5.04 o                         
   4   6   2        186.67        174.85         8.72 o                         
   5   6   2         60.19         70.61         7.05 o                         
   6   6   2         46.76         38.69         8.95 o                         
   7   6   2        101.25        114.18        13.21 o                         
   8   6   2         89.48         84.64        11.61 o                         
  -7   7   2        161.63        167.86        15.13 o                         
  -6   7   2         53.59         71.78         9.89 o                         
  -5   7   2        130.90        157.97         9.58 o                         
  -4   7   2         56.60         64.74         7.42 o                         
  -3   7   2         19.14         13.91         3.56 o                         
  -2   7   2        254.91        248.10        16.19 o                         
  -1   7   2         66.77         57.22         7.21 o                         
   0   7   2        485.82        473.54        13.57 o                         
   1   7   2         73.29         72.17         5.03 o                         
   2   7   2        253.92        250.47         9.22 o                         
   3   7   2         23.89         21.81         4.01 o                         
   4   7   2         59.75         58.03         6.72 o                         
   5   7   2        126.08        133.14        10.81 o                         
   6   7   2         51.63         72.77         9.93 o                         
   7   7   2        160.38        158.27        14.40 o                         
  -7   8   2          1.24         19.41        12.51 o                         
  -6   8   2         27.91         23.37         7.46 o                         
  -5   8   2        100.35        110.72        10.31 o                         
  -4   8   2        114.74        145.55        18.22 o                         
  -3   8   2        173.31        186.77        16.45 o                         
  -2   8   2        157.64        162.26        10.48 o                         
  -1   8   2         54.57         51.45         5.88 o                         
   0   8   2        127.75        137.59         8.83 o                         
   1   8   2         52.18         49.07         6.14 o                         
   2   8   2        156.46        150.35        10.97 o                         
   3   8   2        168.68        192.46        14.83 o                         
   4   8   2        116.51        131.21        13.03 o                         
   5   8   2         99.04         83.84        14.66 o                         
   6   8   2         30.01         33.73         8.53 o                         
   7   8   2          1.84        -12.92        12.92 o                         
  -5   9   2         54.21         63.33        16.46 o                         
  -4   9   2        101.85        114.28        14.21 o                         
  -3   9   2         44.74         37.70         9.09 o                         
  -2   9   2         98.51        105.40         8.56 o                         
  -1   9   2         35.99         27.85         5.12 o                         
   0   9   2        104.41        109.50         8.61 o                         
   1   9   2         37.43         36.78         6.50 o                         
   2   9   2         99.75        108.44        18.11 o                         
   3   9   2         47.07         42.11         8.10 o                         
   4   9   2        103.53         91.60        11.55 o                         
   5   9   2         54.86         49.72         9.97 o                         
  -3  10   2         40.03         20.60        22.43 o                         
  -2  10   2          7.00          8.45         5.15 o                         
  -1  10   2         18.34         21.36         5.02 o                         
   0  10   2          5.00          2.72         4.76 o                         
   1  10   2         17.69         13.08         7.08 o                         
   2  10   2          7.60          9.47         6.64 o                         
   1   0   3         56.70         61.20         1.98 o                         
   2   0   3        181.08        176.05         3.25 o                         
   3   0   3        236.21        241.76         6.08 o                         
   4   0   3          1.70          4.53         1.30 o                         
   5   0   3        961.83        939.35        14.78 o                         
   6   0   3          0.37         -2.19         2.44 o                         
   7   0   3        893.03        927.09        20.42 o                         
   8   0   3         14.50         15.14         4.33 o                         
   9   0   3        388.04        370.89        21.05 o                         
  10   0   3         16.96         66.14        21.18 o                         
 -10   1   3        243.81        276.48        38.47 o                         
  -9   1   3         18.59         18.12         6.11 o                         
  -8   1   3        324.62        312.28        14.14 o                         
  -7   1   3         47.02         52.23         5.94 o                         
  -6   1   3        300.54        319.95         9.58 o                         
  -5   1   3        305.94        281.01         9.30 o                         
  -4   1   3        584.40        613.21        11.54 o                         
  -3   1   3        811.08        803.15        10.65 o                         
  -2   1   3       1111.66       1150.23         9.65 o                         
  -1   1   3       1178.84       1180.50        10.77 o                         
   0   1   3       2055.60       2072.56        17.11 o                         
   1   1   3       1108.56       1099.41         9.43 o                         
   2   1   3       1082.38       1081.87        13.37 o                         
   3   1   3        778.06        722.73         8.30 o                         
   4   1   3        577.89        616.29        10.32 o                         
   5   1   3        313.21        307.72         9.10 o                         
   6   1   3        291.80        300.70        11.62 o                         
   7   1   3         51.37         50.59         5.71 o                         
   8   1   3        308.08        309.45        15.74 o                         
   9   1   3         19.76         22.88         6.40 o                         
  10   1   3        237.52        226.55        20.66 o                         
 -10   2   3         32.55         14.24        11.25 o                         
  -9   2   3         11.07         16.55         4.98 o                         
  -8   2   3        101.46         88.01         8.61 o                         
  -7   2   3         25.43         34.28         4.45 o                         
  -6   2   3        790.94        753.38        21.35 o                         
  -5   2   3         41.16         35.88         4.02 o                         
  -4   2   3       2105.92       2045.95        26.18 o                         
  -3   2   3        125.75        128.97         5.19 o                         
  -2   2   3       7522.11       7933.13        53.25 o                         
  -1   2   3        374.17        377.77         5.41 o                         
   0   2   3       7354.05       7410.70        51.55 o                         
   1   2   3        377.69        383.19         6.65 o                         
   2   2   3       7639.50       8058.73        78.00 o                         
   3   2   3        129.50        131.44         3.91 o                         
   4   2   3       2104.29       2091.46        19.40 o                         
   5   2   3         42.12         39.94         4.71 o                         
   6   2   3        767.88        771.56        15.65 o                         
   7   2   3         25.24         21.40         5.99 o                         
   8   2   3         99.15         91.02         9.24 o                         
   9   2   3         10.89         14.25         6.03 o                         
  10   2   3         30.98         19.14         9.36 o                         
 -10   3   3         64.13         23.55        12.90 o                         
  -9   3   3         16.06         20.97         5.28 o                         
  -8   3   3        207.50        228.79        11.61 o                         
  -7   3   3         12.57         16.91         4.41 o                         
  -6   3   3        330.86        331.42        14.10 o                         
  -5   3   3         23.13         20.31         3.36 o                         
  -4   3   3        151.20        151.14         6.28 o                         
  -3   3   3        215.60        227.88         6.49 o                         
  -2   3   3          9.15         14.63         1.63 o                         
  -1   3   3       1016.32       1034.01        11.94 o                         
   0   3   3          7.53          7.82         1.23 o                         
   1   3   3        981.20        985.46        11.55 o                         
   2   3   3          9.82         13.55         1.98 o                         
   3   3   3        193.54        211.48         7.14 o                         
   4   3   3        158.99        147.89         5.65 o                         
   5   3   3         29.81         31.35         2.52 o                         
   6   3   3        336.97        350.17        17.76 o                         
   7   3   3         15.72         10.28         6.02 o                         
   8   3   3        208.01        220.74        16.17 o                         
   9   3   3         16.06         10.57         6.07 o                         
  10   3   3         63.48         87.35        24.35 o                         
  -9   4   3        393.59        426.72        21.32 o                         
  -8   4   3          7.02         12.20         4.86 o                         
  -7   4   3        326.05        347.98        17.88 o                         
  -6   4   3         64.48         61.98         4.76 o                         
  -5   4   3        525.98        518.60        12.39 o                         
  -4   4   3         67.08         66.39         3.42 o                         
  -3   4   3        723.96        738.31        16.12 o                         
  -2   4   3         89.74         77.62         4.99 o                         
  -1   4   3        143.91        137.94         4.83 o                         
   0   4   3         19.97         20.93         2.35 o                         
   1   4   3        147.33        134.79         4.46 o                         
   2   4   3         91.45         90.46         3.78 o                         
   3   4   3        745.18        752.53        15.35 o                         
   4   4   3         71.26         72.55         4.98 o                         
   5   4   3        553.41        551.66        12.88 o                         
   6   4   3         67.70         58.94         7.35 o                         
   7   4   3        329.71        337.98        19.07 o                         
   8   4   3          7.71          1.29         5.42 o                         
   9   4   3        392.42        391.23        20.58 o                         
  -9   5   3         10.67         40.47        16.55 o                         
  -8   5   3        188.26        199.87        12.62 o                         
  -7   5   3         48.37         51.18         7.24 o                         
  -6   5   3        255.83        231.75        10.67 o                         
  -5   5   3        175.54        186.05         9.02 o                         
  -4   5   3        247.26        241.26         7.62 o                         
  -3   5   3        518.33        501.11        12.43 o                         
  -2   5   3         70.84         50.82         4.01 o                         
  -1   5   3        574.90        540.09        16.63 o                         
   0   5   3        231.18        225.06         6.99 o                         
   1   5   3        589.73        583.18        14.28 o                         
   2   5   3         69.52         61.08         3.55 o                         
   3   5   3        532.01        510.58        14.22 o                         
   4   5   3        230.75        226.72         9.27 o                         
   5   5   3        164.35        154.14         9.64 o                         
   6   5   3        247.78        255.54        14.26 o                         
   7   5   3         43.22         43.76         7.17 o                         
   8   5   3        194.09        189.17        15.70 o                         
   9   5   3         11.21          0.34        11.54 o                         
  -8   6   3         63.19         58.93         8.31 o                         
  -7   6   3          1.43         14.54         5.88 o                         
  -6   6   3        160.57        160.88         9.52 o                         
  -5   6   3         18.80         17.92         3.93 o                         
  -4   6   3        306.04        295.75        12.42 o                         
  -3   6   3         28.07         32.18         4.19 o                         
  -2   6   3       1017.80       1009.90        18.34 o                         
  -1   6   3          4.17          3.89         2.04 o                         
   0   6   3       1430.86       1371.18        19.43 o                         
   1   6   3          4.67          6.54         2.38 o                         
   2   6   3        986.19        961.32        17.21 o                         
   3   6   3         28.14         32.59         4.05 o                         
   4   6   3        298.45        286.20        11.97 o                         
   5   6   3         18.65         21.69         4.92 o                         
   6   6   3        167.57        192.90        12.86 o                         
   7   6   3          1.69         -4.06         5.70 o                         
   8   6   3         62.65         81.26        17.43 o                         
  -7   7   3         20.39         18.97         9.21 o                         
  -6   7   3         33.34         27.34         5.34 o                         
  -5   7   3        136.47        134.05         9.53 o                         
  -4   7   3         53.08         55.12         6.99 o                         
  -3   7   3        163.39        156.66         9.61 o                         
  -2   7   3         65.03         68.28         8.26 o                         
  -1   7   3         78.03         77.56         8.18 o                         
   0   7   3         35.37         43.90         6.37 o                         
   1   7   3         80.11         86.69         6.38 o                         
   2   7   3         65.37         68.54         6.42 o                         
   3   7   3        164.65        167.46         9.22 o                         
   4   7   3         53.83         36.22         7.15 o                         
   5   7   3        134.45        146.43        12.96 o                         
   6   7   3         31.13         20.67         7.56 o                         
   7   7   3         18.31         10.14         7.52 o                         
  -6   8   3          9.37         12.19         6.65 o                         
  -5   8   3        249.70        241.00        12.43 o                         
  -4   8   3          5.32          4.72         5.60 o                         
  -3   8   3         74.69         80.39         8.91 o                         
  -2   8   3         17.43         12.36         4.83 o                         
  -1   8   3        115.67        116.17         8.43 o                         
   0   8   3         24.85         31.16         4.82 o                         
   1   8   3        119.81        122.57         9.82 o                         
   2   8   3         18.49         23.73         4.88 o                         
   3   8   3         74.38         89.56         7.30 o                         
   4   8   3          6.00          2.32         4.52 o                         
   5   8   3        246.20        261.78        16.66 o                         
   6   8   3         10.16         28.84         8.81 o                         
  -5   9   3         37.85         25.82        14.43 o                         
  -4   9   3        134.85        134.14        13.62 o                         
  -3   9   3        103.79        111.04        12.12 o                         
  -2   9   3         23.52         16.14         4.55 o                         
  -1   9   3        193.37        193.72        11.32 o                         
   0   9   3          6.02         -1.84         4.07 o                         
   1   9   3        187.73        171.74        12.47 o                         
   2   9   3         24.79         31.77         6.89 o                         
   3   9   3         98.08        124.06        12.75 o                         
   4   9   3        142.19        139.46        14.16 o                         
   5   9   3         39.08         37.28        11.96 o                         
  -3  10   3          2.49          3.18         5.84 o                         
  -2  10   3        127.41        147.45        15.18 o                         
  -1  10   3         16.29         -0.80         5.25 o                         
   0  10   3         83.72         86.98        11.36 o                         
   1  10   3         15.78          7.98        10.82 o                         
   2  10   3        132.39        129.31        18.28 o                         
   0   0   4        225.56        223.54         5.17 o                         
   1   0   4       5444.44       5464.19        36.83 o                         
   2   0   4        368.73        369.07         5.86 o                         
   3   0   4       1471.41       1447.74        18.34 o                         
   4   0   4         89.06         81.12         3.82 o                         
   5   0   4        585.20        532.09         9.60 o                         
   6   0   4          0.02          4.64         2.39 o                         
   7   0   4        205.96        185.27        10.09 o                         
   8   0   4         10.45         15.99         4.26 o                         
   9   0   4          0.00          8.93         5.29 o                         
  10   0   4          0.42         -3.46        12.38 o                         
 -10   1   4         22.29          4.63        12.36 o                         
  -9   1   4        277.60        321.48        23.69 o                         
  -8   1   4         17.31         18.81         5.46 o                         
  -7   1   4        299.41        288.06        12.74 o                         
  -6   1   4        126.25        124.38         6.95 o                         
  -5   1   4        376.04        366.63        11.08 o                         
  -4   1   4        861.90        853.06        12.64 o                         
  -3   1   4        564.85        567.64         8.34 o                         
  -2   1   4       3306.58       3531.42        25.21 o                         
  -1   1   4        912.77        910.47        10.66 o                         
   0   1   4       3607.25       3705.35        22.28 o                         
   1   1   4        918.18        904.67         9.24 o                         
   2   1   4       3332.89       3495.13        32.69 o                         
   3   1   4        570.13        564.81        10.51 o                         
   4   1   4        855.99        806.44        17.26 o                         
   5   1   4        374.46        340.99         7.82 o                         
   6   1   4        117.06        113.19         7.27 o                         
   7   1   4        298.53        305.57        12.71 o                         
   8   1   4         15.19          8.68         5.74 o                         
   9   1   4        280.08        339.25        20.72 o                         
  10   1   4         20.41          7.92        10.05 o                         
 -10   2   4        292.84        307.37        39.28 o                         
  -9   2   4         65.03         68.19         8.48 o                         
  -8   2   4        548.35        547.43        23.02 o                         
  -7   2   4         85.97         76.90         6.21 o                         
  -6   2   4        647.27        630.60        16.04 o                         
  -5   2   4         64.55         60.25         3.01 o                         
  -4   2   4        773.60        789.43        13.21 o                         
  -3   2   4         67.12         67.41         2.84 o                         
  -2   2   4        240.92        231.70         4.10 o                         
  -1   2   4         15.83         16.79         1.47 o                         
   0   2   4        283.12        284.07         5.39 o                         
   1   2   4         15.71         19.28         3.52 o                         
   2   2   4        240.70        233.28         5.83 o                         
   3   2   4         67.42         67.71         3.96 o                         
   4   2   4        795.88        817.58        13.82 o                         
   5   2   4         62.77         52.40         4.17 o                         
   6   2   4        659.25        684.96        17.18 o                         
   7   2   4         83.95         96.54        10.44 o                         
   8   2   4        542.54        550.79        25.05 o                         
   9   2   4         66.61         79.92        10.78 o                         
  10   2   4        288.95        253.64        37.93 o                         
  -9   3   4        203.21        218.32        14.95 o                         
  -8   3   4         46.92         50.41         7.18 o                         
  -7   3   4        415.79        411.77        14.14 o                         
  -6   3   4        206.60        208.73         9.92 o                         
  -5   3   4        514.12        528.90        11.09 o                         
  -4   3   4        284.69        271.13         7.34 o                         
  -3   3   4        300.04        293.14         6.98 o                         
  -2   3   4        905.04        901.10        10.86 o                         
  -1   3   4        129.16        121.25         4.33 o                         
   0   3   4       1107.32       1094.73        14.73 o                         
   1   3   4        128.03        127.71         5.41 o                         
   2   3   4        936.43        929.57        14.59 o                         
   3   3   4        302.42        276.33         8.09 o                         
   4   3   4        296.60        266.60         7.36 o                         
   5   3   4        513.29        497.57        10.23 o                         
   6   3   4        210.45        197.69        10.99 o                         
   7   3   4        410.77        412.05        20.66 o                         
   8   3   4         50.08         66.74         9.65 o                         
   9   3   4        201.41        169.13        13.76 o                         
  -9   4   4         11.03         10.87         5.17 o                         
  -8   4   4         13.20         16.61         4.84 o                         
  -7   4   4         44.89         48.43         5.70 o                         
  -6   4   4         14.14         14.71         2.85 o                         
  -5   4   4        388.52        383.54        10.61 o                         
  -4   4   4         94.31         91.84         5.43 o                         
  -3   4   4       1323.46       1303.66        18.13 o                         
  -2   4   4         37.51         35.16         2.80 o                         
  -1   4   4       1355.58       1361.11        17.81 o                         
   0   4   4          0.97          0.31         2.58 o                         
   1   4   4       1361.18       1317.32        19.36 o                         
   2   4   4         37.82         28.12         3.24 o                         
   3   4   4       1321.56       1345.87        32.06 o                         
   4   4   4         94.55        100.77         5.87 o                         
   5   4   4        379.18        365.93        13.37 o                         
   6   4   4         15.13         10.96         4.79 o                         
   7   4   4         38.90         52.79         8.69 o                         
   8   4   4         13.64         22.43         7.00 o                         
   9   4   4         10.80         17.67         9.22 o                         
  -9   5   4        184.57        174.99        31.64 o                         
  -8   5   4         88.85         82.83         9.28 o                         
  -7   5   4        269.22        298.63        13.25 o                         
  -6   5   4        333.79        333.33        11.52 o                         
  -5   5   4        189.27        200.67         8.73 o                         
  -4   5   4        394.51        401.86        13.89 o                         
  -3   5   4         80.39         87.69         4.74 o                         
  -2   5   4        693.42        644.49        17.67 o                         
  -1   5   4         41.03         39.66         2.53 o                         
   0   5   4       1051.47       1056.34        19.42 o                         
   1   5   4         38.08         37.23         3.35 o                         
   2   5   4        682.78        670.21        13.72 o                         
   3   5   4         75.99         80.46         4.50 o                         
   4   5   4        393.01        397.45        18.07 o                         
   5   5   4        185.19        180.97        10.04 o                         
   6   5   4        337.37        335.20        16.60 o                         
   7   5   4        263.06        260.86        17.45 o                         
   8   5   4         88.73         98.71        11.87 o                         
   9   5   4        177.09        162.27        29.34 o                         
  -8   6   4        161.58        147.90        16.34 o                         
  -7   6   4         15.73          8.85         4.52 o                         
  -6   6   4        279.69        271.75        12.43 o                         
  -5   6   4         18.59         22.32         4.02 o                         
  -4   6   4        234.62        231.27        10.78 o                         
  -3   6   4          6.95         10.59         2.87 o                         
  -2   6   4         82.87         84.15         5.21 o                         
  -1   6   4          2.06          1.84         3.76 o                         
   0   6   4         49.83         56.35         4.81 o                         
   1   6   4          1.95          3.10         2.64 o                         
   2   6   4         85.74         85.68         5.90 o                         
   3   6   4          6.39          9.61         3.32 o                         
   4   6   4        231.48        247.53        14.05 o                         
   5   6   4         18.81         21.48         7.43 o                         
   6   6   4        280.19        300.06        16.26 o                         
   7   6   4         16.78         24.14         6.09 o                         
   8   6   4        171.41        123.14        27.98 o                         
  -7   7   4        172.69        197.44        19.14 o                         
  -6   7   4         19.83         15.95         5.95 o                         
  -5   7   4         99.52         97.83         8.17 o                         
  -4   7   4        152.05        147.88         9.96 o                         
  -3   7   4         79.02         85.47         7.53 o                         
  -2   7   4        187.37        194.09        10.99 o                         
  -1   7   4         18.67         22.38         4.30 o                         
   0   7   4        140.20        144.86         7.28 o                         
   1   7   4         21.00         30.25         4.25 o                         
   2   7   4        184.90        169.33         9.85 o                         
   3   7   4         81.08         68.76         7.38 o                         
   4   7   4        155.35        155.35        11.09 o                         
   5   7   4        100.50         90.23        15.99 o                         
   6   7   4         22.83         17.03         7.69 o                         
   7   7   4        177.03        177.04        24.81 o                         
  -6   8   4         38.34         45.30         9.72 o                         
  -5   8   4         46.26         49.74         7.58 o                         
  -4   8   4         35.35         27.45         6.20 o                         
  -3   8   4        121.55        132.11         9.81 o                         
  -2   8   4        120.11        126.09         9.67 o                         
  -1   8   4        357.92        361.45        14.53 o                         
   0   8   4        209.75        213.23        11.84 o                         
   1   8   4        352.60        355.42        14.83 o                         
   2   8   4        121.44        124.78         9.07 o                         
   3   8   4        114.38        132.26         9.79 o                         
   4   8   4         36.78         39.90         7.82 o                         
   5   8   4         47.02         58.10         8.29 o                         
   6   8   4         39.10         28.20         6.96 o                         
  -5   9   4         89.17        115.38        18.30 o                         
  -4   9   4        142.93        149.05        14.36 o                         
  -3   9   4         79.10         61.81        12.93 o                         
  -2   9   4        212.87        220.81        13.16 o                         
  -1   9   4         26.40         28.40         4.92 o                         
   0   9   4        181.66        204.67        13.94 o                         
   1   9   4         24.71         24.50         5.87 o                         
   2   9   4        216.89        234.28        13.59 o                         
   3   9   4         73.32         86.94        11.35 o                         
   4   9   4        143.88        135.15        15.16 o                         
   5   9   4         81.82         66.32        21.97 o                         
  -3  10   4          3.49         10.31         9.00 o                         
  -2  10   4         24.17          6.28         9.78 o                         
  -1  10   4          1.93          4.53         8.50 o                         
   0  10   4          0.22          0.96         4.54 o                         
   1  10   4          1.73          5.82         5.28 o                         
   2  10   4         25.00         25.04        21.32 o                         
   1   0   5          3.10          3.40         1.64 o                         
   2   0   5        119.20        118.90         4.51 o                         
   3   0   5        329.73        322.97         6.25 o                         
   4   0   5         13.24         11.86         2.28 o                         
   5   0   5        706.80        714.82        14.72 o                         
   6   0   5         11.14         13.89         2.88 o                         
   7   0   5        614.35        634.91        19.01 o                         
   8   0   5         54.77         62.06         7.81 o                         
   9   0   5        345.55        351.49        20.91 o                         
  10   0   5         46.55         38.20        11.51 o                         
 -10   1   5        129.61        109.85        25.12 o                         
  -9   1   5         31.93         25.19         7.88 o                         
  -8   1   5        110.12        114.18         8.85 o                         
  -7   1   5        127.51        122.17         8.62 o                         
  -6   1   5        152.28        152.96         7.75 o                         
  -5   1   5        188.27        178.93         6.28 o                         
  -4   1   5        468.95        495.73        10.06 o                         
  -3   1   5        337.52        348.50         8.53 o                         
  -2   1   5       1834.25       1933.07        20.04 o                         
  -1   1   5       1800.73       1886.33        16.78 o                         
   0   1   5       1401.39       1463.13        13.46 o                         
   1   1   5       1814.70       1898.47        18.89 o                         
   2   1   5       1849.97       1919.28        20.18 o                         
   3   1   5        338.36        330.61         8.49 o                         
   4   1   5        460.77        483.77        10.18 o                         
   5   1   5        181.11        155.11         6.64 o                         
   6   1   5        136.33        135.44         9.46 o                         
   7   1   5        130.63        140.76        10.34 o                         
   8   1   5        100.06        113.97        11.94 o                         
   9   1   5         35.80         32.37         7.49 o                         
  10   1   5        123.88        176.43        30.98 o                         
  -9   2   5         20.14         16.06         5.09 o                         
  -8   2   5          9.26          8.60         4.50 o                         
  -7   2   5        165.24        151.03        11.71 o                         
  -6   2   5        111.10        115.02         7.13 o                         
  -5   2   5         91.98         87.98         5.07 o                         
  -4   2   5        431.19        415.20         8.74 o                         
  -3   2   5        378.92        434.37        10.17 o                         
  -2   2   5        855.98        816.61        10.55 o                         
  -1   2   5        638.76        699.49         9.20 o                         
   0   2   5       1032.05        975.43        21.69 o                         
   1   2   5        585.87        638.12        12.30 o                         
   2   2   5        859.10        828.38        21.85 o                         
   3   2   5        344.51        398.90         9.48 o                         
   4   2   5        438.27        442.82        12.66 o                         
   5   2   5        105.12        111.51         7.21 o                         
   6   2   5        113.28        122.74         9.13 o                         
   7   2   5        174.32        175.07        11.37 o                         
   8   2   5          8.75         12.85         6.17 o                         
   9   2   5         19.92         10.97         5.82 o                         
  -9   3   5        131.82        136.24        13.36 o                         
  -8   3   5        184.38        177.04        12.33 o                         
  -7   3   5        120.75        127.65         8.18 o                         
  -6   3   5        403.40        410.08        11.99 o                         
  -5   3   5        275.97        281.25         8.36 o                         
  -4   3   5        314.19        303.93         6.83 o                         
  -3   3   5        771.88        758.11         9.65 o                         
  -2   3   5        200.12        201.16         4.86 o                         
  -1   3   5        987.42        978.50        15.15 o                         
   0   3   5         27.16         28.09         2.78 o                         
   1   3   5        997.26        973.00        17.67 o                         
   2   3   5        212.58        205.91         7.81 o                         
   3   3   5        771.44        777.22        17.10 o                         
   4   3   5        315.36        317.04        10.45 o                         
   5   3   5        268.22        274.23         9.65 o                         
   6   3   5        399.36        406.42        14.08 o                         
   7   3   5        120.00        103.94        11.23 o                         
   8   3   5        184.15        189.71        15.47 o                         
   9   3   5        133.11        137.71        14.26 o                         
  -9   4   5        192.52        173.71        17.60 o                         
  -8   4   5         45.36         49.16         6.83 o                         
  -7   4   5        233.06        247.44        11.61 o                         
  -6   4   5        120.56        116.91         6.68 o                         
  -5   4   5        231.88        228.67         8.02 o                         
  -4   4   5         51.14         42.41         3.75 o                         
  -3   4   5        233.36        237.30         6.35 o                         
  -2   4   5         61.06         58.79         3.73 o                         
  -1   4   5         43.74         43.03         2.72 o                         
   0   4   5        265.19        276.86        12.55 o                         
   1   4   5         44.01         50.33         4.68 o                         
   2   4   5         66.10         64.56         4.58 o                         
   3   4   5        233.34        222.36         7.02 o                         
   4   4   5         47.41         41.88         4.30 o                         
   5   4   5        234.48        233.97        11.04 o                         
   6   4   5        121.96        112.84         9.86 o                         
   7   4   5        236.36        249.82        17.01 o                         
   8   4   5         52.56         53.20         9.49 o                         
   9   4   5        192.77        229.83        35.76 o                         
  -8   5   5        102.04        114.02        13.89 o                         
  -7   5   5         27.18         22.03         9.41 o                         
  -6   5   5        350.72        354.55        12.77 o                         
  -5   5   5        162.53        146.28         7.46 o                         
  -4   5   5        283.65        287.52         9.80 o                         
  -3   5   5        239.27        243.03         7.67 o                         
  -2   5   5        369.48        360.64         9.93 o                         
  -1   5   5          2.30          1.84         2.42 o                         
   0   5   5        514.54        497.51        17.52 o                         
   1   5   5          0.40          2.89         2.67 o                         
   2   5   5        353.93        343.45        10.55 o                         
   3   5   5        239.61        246.25         8.24 o                         
   4   5   5        273.44        304.61        18.91 o                         
   5   5   5        170.14        146.38         9.94 o                         
   6   5   5        346.07        327.93        16.74 o                         
   7   5   5         23.54         30.44         8.59 o                         
   8   5   5         98.62         80.26        11.08 o                         
  -8   6   5         43.69         48.78        20.39 o                         
  -7   6   5         13.14         10.02         5.59 o                         
  -6   6   5         66.80         65.79         7.22 o                         
  -5   6   5         24.69         12.96         3.94 o                         
  -4   6   5        153.54        148.28         9.44 o                         
  -3   6   5        183.84        186.37         9.63 o                         
  -2   6   5        439.85        439.89        13.64 o                         
  -1   6   5        123.65        129.20         7.30 o                         
   0   6   5        733.48        736.60        14.18 o                         
   1   6   5        136.77        135.74         8.00 o                         
   2   6   5        443.68        444.38        13.10 o                         
   3   6   5        199.08        208.62        11.85 o                         
   4   6   5        155.68        153.50        10.64 o                         
   5   6   5         22.77         18.55         6.31 o                         
   6   6   5         68.62         77.35         8.86 o                         
   7   6   5         11.15         23.05         5.82 o                         
   8   6   5         44.85         36.37        16.09 o                         
  -7   7   5         82.61         83.82        34.11 o                         
  -6   7   5         97.23        106.00         9.58 o                         
  -5   7   5        152.55        141.58        10.24 o                         
  -4   7   5         93.05         90.83         8.08 o                         
  -3   7   5        135.17        129.10         9.30 o                         
  -2   7   5         75.19         68.16         8.70 o                         
  -1   7   5        113.61        117.82         8.77 o                         
   0   7   5         52.94         50.22         5.06 o                         
   1   7   5        111.30        106.61         7.65 o                         
   2   7   5         71.42         75.27         8.61 o                         
   3   7   5        133.63        131.22        11.86 o                         
   4   7   5         88.19         78.14         8.44 o                         
   5   7   5        153.76        186.96        14.85 o                         
   6   7   5         96.95        121.51        12.58 o                         
   7   7   5         83.05         68.90        33.65 o                         
  -6   8   5         24.23         13.44         6.75 o                         
  -5   8   5         69.17         58.61         7.95 o                         
  -4   8   5         90.69        100.74        10.01 o                         
  -3   8   5         48.46         61.98         7.52 o                         
  -2   8   5         30.44         39.47         6.11 o                         
  -1   8   5         31.35         29.32         6.39 o                         
   0   8   5         37.02         46.64         6.18 o                         
   1   8   5         30.13         29.00         4.88 o                         
   2   8   5         30.56         37.29         5.31 o                         
   3   8   5         45.84         45.01         6.37 o                         
   4   8   5         97.09        102.39        10.31 o                         
   5   8   5         65.15         78.06        10.46 o                         
   6   8   5         26.86         18.03         7.26 o                         
  -5   9   5         20.41         19.59         9.15 o                         
  -4   9   5         71.39         86.68        10.10 o                         
  -3   9   5          5.75         11.05         4.77 o                         
  -2   9   5        117.31        127.74        10.51 o                         
  -1   9   5        143.69        140.00        11.81 o                         
   0   9   5         71.00         71.34         9.80 o                         
   1   9   5        145.04        139.65        11.63 o                         
   2   9   5        120.99        121.99        11.23 o                         
   3   9   5          4.02          1.55         4.85 o                         
   4   9   5         71.64         69.42        10.28 o                         
   5   9   5         16.80         18.71        14.55 o                         
  -3  10   5         41.26         31.87        16.06 o                         
  -2  10   5        100.11         95.66        13.88 o                         
  -1  10   5         93.27         99.01        12.07 o                         
   0  10   5         81.21         87.29        16.41 o                         
   1  10   5         91.00         95.76        16.56 o                         
   2  10   5        100.68         93.25        16.11 o                         
   0   0   6        917.58        936.97        19.21 o                         
   1   0   6        295.74        303.64         7.07 o                         
   2   0   6       2060.41       2135.37        34.17 o                         
   3   0   6        318.81        312.68         7.78 o                         
   4   0   6       1577.07       1578.72        21.75 o                         
   5   0   6        136.29        132.00         8.60 o                         
   6   0   6        201.51        192.81        11.37 o                         
   7   0   6         25.37         32.09         6.09 o                         
   8   0   6          4.12          3.79         4.67 o                         
   9   0   6          0.05          9.67         5.85 o                         
  10   0   6          1.67         -3.40         6.74 o                         
 -10   1   6         68.04         35.21        16.65 o                         
  -9   1   6         23.59         34.56         6.71 o                         
  -8   1   6        198.46        200.92        13.29 o                         
  -7   1   6         39.55         28.32         5.52 o                         
  -6   1   6        276.06        285.51        11.66 o                         
  -5   1   6         12.50         11.29         3.33 o                         
  -4   1   6        228.20        213.51         6.05 o                         
  -3   1   6        168.94        172.63         5.38 o                         
  -2   1   6         14.31         10.54         1.78 o                         
  -1   1   6        696.08        712.36        12.40 o                         
   0   1   6        231.05        245.72         5.59 o                         
   1   1   6        671.60        685.90        11.61 o                         
   2   1   6         16.31         10.93         2.53 o                         
   3   1   6        146.69        145.56         6.40 o                         
   4   1   6        249.25        257.74         8.11 o                         
   5   1   6         13.75         11.42         3.07 o                         
   6   1   6        289.04        309.94        14.54 o                         
   7   1   6         45.55         59.97         9.94 o                         
   8   1   6        195.74        194.07        15.26 o                         
   9   1   6         23.93         27.17         7.23 o                         
  10   1   6         66.33         61.20        20.37 o                         
  -9   2   6        209.00        211.62        21.94 o                         
  -8   2   6         70.65         67.23         8.16 o                         
  -7   2   6        318.26        316.82        15.22 o                         
  -6   2   6         87.26         92.05         7.07 o                         
  -5   2   6        423.50        406.22        10.67 o                         
  -4   2   6        134.93        117.05         4.22 o                         
  -3   2   6        191.62        173.61         4.82 o                         
  -2   2   6         94.31         97.22         7.18 o                         
  -1   2   6        354.35        365.64         7.86 o                         
   0   2   6          9.00          9.65         2.33 o                         
   1   2   6        363.21        382.64         7.70 o                         
   2   2   6         99.58        110.16         5.54 o                         
   3   2   6        179.12        151.44         7.47 o                         
   4   2   6        145.16        142.40         7.56 o                         
   5   2   6        401.81        372.24        11.93 o                         
   6   2   6         90.11         82.42         8.10 o                         
   7   2   6        327.47        330.41        15.94 o                         
   8   2   6         71.68         76.63        10.18 o                         
   9   2   6        224.20        218.23        17.43 o                         
  -9   3   6          1.44         -0.43         5.12 o                         
  -8   3   6        126.27        122.90        11.82 o                         
  -7   3   6         25.38         33.35         4.98 o                         
  -6   3   6         71.16         66.18         6.14 o                         
  -5   3   6        424.21        435.18        12.36 o                         
  -4   3   6        274.12        282.22         7.81 o                         
  -3   3   6        972.67        979.13        15.05 o                         
  -2   3   6        234.14        233.63         5.72 o                         
  -1   3   6        704.52        691.34        10.10 o                         
   0   3   6          4.24          2.59         1.38 o                         
   1   3   6        707.33        682.48        15.16 o                         
   2   3   6        222.62        228.55         9.76 o                         
   3   3   6        959.62        954.24        22.91 o                         
   4   3   6        274.55        291.21        10.46 o                         
   5   3   6        415.65        419.00        16.48 o                         
   6   3   6         72.26         75.31         6.62 o                         
   7   3   6         25.62         12.44         5.99 o                         
   8   3   6        119.86        101.26        11.86 o                         
   9   3   6          1.84          3.16         5.83 o                         
  -9   4   6         17.52          8.11        30.66 o                         
  -8   4   6        111.60        111.35        11.51 o                         
  -7   4   6         24.70         27.81         4.91 o                         
  -6   4   6        175.73        185.10         9.81 o                         
  -5   4   6         43.15         40.73         4.65 o                         
  -4   4   6        183.35        176.61         6.94 o                         
  -3   4   6        133.04        123.83         4.95 o                         
  -2   4   6       1015.41        943.34        14.27 o                         
  -1   4   6        278.62        258.71         6.45 o                         
   0   4   6       2269.99       2252.28        25.64 o                         
   1   4   6        281.62        272.72        10.08 o                         
   2   4   6        991.11        950.21        19.40 o                         
   3   4   6        137.43        135.88         9.16 o                         
   4   4   6        178.31        166.05        10.20 o                         
   5   4   6         44.91         44.20         5.53 o                         
   6   4   6        178.01        187.82        18.22 o                         
   7   4   6         25.56         26.82         8.31 o                         
   8   4   6        111.73        115.29        12.79 o                         
   9   4   6         17.20          3.84        10.00 o                         
  -8   5   6         65.41         66.69         9.52 o                         
  -7   5   6        138.49        125.55        10.67 o                         
  -6   5   6         87.20         94.78         8.23 o                         
  -5   5   6         84.95        107.28         7.42 o                         
  -4   5   6        121.60        132.25         7.78 o                         
  -3   5   6         38.07         35.37         4.65 o                         
  -2   5   6         28.47         23.52         3.17 o                         
  -1   5   6         18.41         26.92         3.43 o                         
   0   5   6         33.17         20.68         4.49 o                         
   1   5   6         26.74         24.86         4.25 o                         
   2   5   6         32.37         25.46         4.27 o                         
   3   5   6         44.50         47.25         6.02 o                         
   4   5   6        117.14        121.21         9.26 o                         
   5   5   6         75.99         84.63         8.27 o                         
   6   5   6         87.59         84.04         8.84 o                         
   7   5   6        128.95        153.14        14.15 o                         
   8   5   6         72.20         70.55        12.49 o                         
  -8   6   6         51.85         59.50        20.07 o                         
  -7   6   6        200.52        214.15        21.57 o                         
  -6   6   6         57.44         46.58         7.45 o                         
  -5   6   6        231.58        246.87        12.77 o                         
  -4   6   6         68.57         64.66         6.80 o                         
  -3   6   6        277.17        287.49        11.61 o                         
  -2   6   6         75.59         75.83         6.72 o                         
  -1   6   6         49.75         42.24         6.18 o                         
   0   6   6         60.52         60.97         5.42 o                         
   1   6   6         48.77         45.64         5.34 o                         
   2   6   6         79.24         83.47         6.51 o                         
   3   6   6        286.40        283.92        12.12 o                         
   4   6   6         72.52         72.66         8.01 o                         
   5   6   6        245.29        244.62        16.28 o                         
   6   6   6         63.08         69.89         8.34 o                         
   7   6   6        199.67        207.34        16.55 o                         
   8   6   6         56.13         83.03        22.24 o                         
  -7   7   6         66.82         75.86        12.12 o                         
  -6   7   6         84.51         88.25         9.63 o                         
  -5   7   6         61.57         65.18         7.37 o                         
  -4   7   6         35.02         28.26         6.35 o                         
  -3   7   6        155.89        151.51        13.09 o                         
  -2   7   6         46.17         50.99         6.36 o                         
  -1   7   6        508.86        554.98        20.48 o                         
   0   7   6         52.54         47.47         5.11 o                         
   1   7   6        504.33        481.98        15.35 o                         
   2   7   6         51.27         49.27         5.96 o                         
   3   7   6        149.51        148.30        11.00 o                         
   4   7   6         36.08         29.46         7.66 o                         
   5   7   6         58.75         52.04         8.69 o                         
   6   7   6         83.41         79.22         9.44 o                         
   7   7   6         63.06         78.32        25.26 o                         
  -6   8   6        119.97        102.81        16.88 o                         
  -5   8   6         23.69         21.46         5.83 o                         
  -4   8   6        332.19        346.20        18.34 o                         
  -3   8   6         40.06         33.19         5.85 o                         
  -2   8   6        345.82        342.77        17.74 o                         
  -1   8   6         89.04         85.77         9.04 o                         
   0   8   6        203.21        176.09        14.34 o                         
   1   8   6         87.88         87.25         7.47 o                         
   2   8   6        357.64        372.59        16.27 o                         
   3   8   6         40.09         37.28         6.29 o                         
   4   8   6        333.41        352.29        22.93 o                         
   5   8   6         25.05         33.61         8.13 o                         
   6   8   6        114.62        129.51        20.23 o                         
  -4   9   6         19.55         21.79         6.93 o                         
  -3   9   6         75.18         64.27         8.12 o                         
  -2   9   6         25.18         17.84         8.23 o                         
  -1   9   6         52.81         60.03         8.18 o                         
   0   9   6         32.91         40.91         8.36 o                         
   1   9   6         47.47         51.39         8.07 o                         
   2   9   6         26.60         35.76         8.06 o                         
   3   9   6         68.13         74.00         8.99 o                         
   4   9   6         22.03         63.37        19.97 o                         
  -2  10   6          0.67         -7.63         7.63 o                         
  -1  10   6         11.56          4.32        11.66 o                         
   0  10   6          1.53          4.43         7.56 o                         
   1  10   6         12.44         21.10        10.18 o                         
   2  10   6          0.63         -0.70        10.92 o                         
   1   0   7          9.16         13.13         2.43 o                         
   2   0   7        124.37        121.50         7.45 o                         
   3   0   7         35.00         38.14         3.56 o                         
   4   0   7        496.50        507.64        14.07 o                         
   5   0   7        142.96        135.27         7.83 o                         
   6   0   7        798.41        819.16        23.91 o                         
   7   0   7         31.35         33.72         6.28 o                         
   8   0   7        481.82        463.48        21.02 o                         
   9   0   7          5.47         14.20         6.11 o                         
  -9   1   7        205.84        214.22        20.10 o                         
  -8   1   7          9.36         11.04         4.51 o                         
  -7   1   7        358.58        361.60        17.35 o                         
  -6   1   7        322.40        311.06        12.46 o                         
  -5   1   7        375.53        396.88        13.38 o                         
  -4   1   7       1260.26       1284.98        35.88 o                         
  -3   1   7        225.29        210.74         7.35 o                         
  -2   1   7       1439.95       1409.11        19.71 o                         
  -1   1   7         49.19         51.72         4.44 o                         
   0   1   7       1384.77       1423.75        16.58 o                         
   1   1   7         47.06         41.80         3.78 o                         
   2   1   7       1441.92       1412.85        17.30 o                         
   3   1   7        222.44        213.23         8.14 o                         
   4   1   7       1272.53       1243.41        20.13 o                         
   5   1   7        372.00        386.82        12.39 o                         
   6   1   7        326.27        321.30        15.02 o                         
   7   1   7        358.34        353.74        16.79 o                         
   8   1   7          8.67         11.81         5.49 o                         
   9   1   7        207.77        187.36        16.05 o                         
  -9   2   7          9.13         11.63         6.78 o                         
  -8   2   7          8.58          1.98         4.15 o                         
  -7   2   7         25.44         17.59         5.13 o                         
  -6   2   7         30.91         25.33         4.35 o                         
  -5   2   7        311.19        316.42        11.29 o                         
  -4   2   7          9.31          9.77         2.46 o                         
  -3   2   7        854.94        835.15        13.13 o                         
  -2   2   7        145.67        154.54         5.58 o                         
  -1   2   7       1348.87       1304.51        18.08 o                         
   0   2   7          9.61          9.76         1.95 o                         
   1   2   7       1348.66       1342.66        18.60 o                         
   2   2   7        144.51        144.31         5.73 o                         
   3   2   7        833.50        821.13        18.26 o                         
   4   2   7          9.26          7.54         3.58 o                         
   5   2   7        296.40        268.70        11.17 o                         
   6   2   7         30.84         23.47         5.27 o                         
   7   2   7         24.76         25.25         5.19 o                         
   8   2   7          8.62         15.22         6.35 o                         
   9   2   7          9.40          8.72         5.93 o                         
  -9   3   7        191.42        225.57        24.19 o                         
  -8   3   7         75.67         64.12         9.14 o                         
  -7   3   7        271.30        270.47        16.44 o                         
  -6   3   7         90.04         81.00         6.44 o                         
  -5   3   7        268.89        267.31         9.74 o                         
  -4   3   7        225.71        244.15        12.50 o                         
  -3   3   7        140.51        143.22         5.68 o                         
  -2   3   7        823.95        825.54        12.25 o                         
  -1   3   7         53.58         52.00         4.14 o                         
   0   3   7       1656.70       1655.40        23.15 o                         
   1   3   7         56.51         50.59         2.95 o                         
   2   3   7        823.23        784.38        21.79 o                         
   3   3   7        146.24        123.91         6.01 o                         
   4   3   7        234.14        237.42        10.53 o                         
   5   3   7        274.43        280.73        11.87 o                         
   6   3   7         91.42         99.13         7.78 o                         
   7   3   7        273.34        284.15        18.18 o                         
   8   3   7         74.29         60.31         9.73 o                         
   9   3   7        187.85        195.13        19.39 o                         
  -9   4   7         57.27         36.64        17.43 o                         
  -8   4   7        274.00        316.86        23.21 o                         
  -7   4   7         31.37         34.54         5.48 o                         
  -6   4   7        262.23        257.52        11.65 o                         
  -5   4   7          2.93          4.28         2.85 o                         
  -4   4   7        332.52        321.95        11.22 o                         
  -3   4   7         19.14         28.55         3.64 o                         
  -2   4   7        260.08        257.66         7.30 o                         
  -1   4   7         70.58         64.95         3.49 o                         
   0   4   7         20.96         18.17         2.36 o                         
   1   4   7         70.60         78.46         6.00 o                         
   2   4   7        262.47        261.57        10.36 o                         
   3   4   7         19.20         24.93         4.07 o                         
   4   4   7        332.18        341.43        14.68 o                         
   5   4   7          3.17          6.21         4.09 o                         
   6   4   7        260.28        255.84        16.15 o                         
   7   4   7         31.83         37.29         8.37 o                         
   8   4   7        277.43        299.66        20.43 o                         
  -8   5   7         88.00         92.27        11.31 o                         
  -7   5   7        132.39        128.16        10.94 o                         
  -6   5   7         79.97         81.25         7.84 o                         
  -5   5   7        160.77        179.85        11.86 o                         
  -4   5   7        120.29        126.01         8.55 o                         
  -3   5   7        159.82        173.51         8.60 o                         
  -2   5   7        522.48        528.96        18.10 o                         
  -1   5   7         37.18         36.00         3.84 o                         
   0   5   7       1057.22       1095.69        23.56 o                         
   1   5   7         38.37         35.54         5.59 o                         
   2   5   7        525.02        529.29        15.58 o                         
   3   5   7        163.77        167.54        10.75 o                         
   4   5   7        119.60        129.12         9.68 o                         
   5   5   7        167.92        176.32        11.57 o                         
   6   5   7         79.23         84.33        10.12 o                         
   7   5   7        136.72        130.04        15.58 o                         
   8   5   7         88.87         86.04        16.50 o                         
  -7   6   7         67.41         65.09         9.73 o                         
  -6   6   7         58.05         65.09         8.01 o                         
  -5   6   7        153.46        163.86        10.60 o                         
  -4   6   7         25.65         24.53         4.21 o                         
  -3   6   7        427.18        439.78        14.46 o                         
  -2   6   7         39.80         29.19         5.98 o                         
  -1   6   7        724.98        741.11        22.76 o                         
   0   6   7         22.98         20.07         3.82 o                         
   1   6   7        718.77        735.57        19.67 o                         
   2   6   7         40.47         32.30         4.86 o                         
   3   6   7        420.64        396.31        17.67 o                         
   4   6   7         26.21         17.33         5.01 o                         
   5   6   7        151.44        176.01        14.16 o                         
   6   6   7         58.91         57.82         9.08 o                         
   7   6   7         63.26         63.70        11.46 o                         
   8   6   7         11.77          0.68        10.07 o                         
  -7   7   7         86.90         82.80        12.65 o                         
  -6   7   7         33.68         43.43         8.80 o                         
  -5   7   7         93.41         83.73         9.10 o                         
  -4   7   7        145.26        153.43        11.91 o                         
  -3   7   7         76.87         89.34         8.12 o                         
  -2   7   7        148.50        167.78        11.84 o                         
  -1   7   7         28.94         27.83         5.83 o                         
   0   7   7        114.00        112.85         8.58 o                         
   1   7   7         28.45         29.08         4.58 o                         
   2   7   7        152.05        177.78        12.04 o                         
   3   7   7         74.87         85.35         8.83 o                         
   4   7   7        144.40        157.32        11.77 o                         
   5   7   7         88.27         98.20        13.39 o                         
   6   7   7         32.72         22.46         6.88 o                         
   7   7   7         81.13        146.68        30.51 o                         
  -6   8   7        192.28        224.34        25.35 o                         
  -5   8   7         14.64         11.20         5.74 o                         
  -4   8   7         97.74        100.23        10.30 o                         
  -3   8   7         19.43         10.13         4.89 o                         
  -2   8   7         13.61          8.51         5.13 o                         
  -1   8   7          3.59          7.71         4.33 o                         
   0   8   7          4.71          6.12         4.57 o                         
   1   8   7          3.89          4.82         4.54 o                         
   2   8   7         15.71         19.48         5.23 o                         
   3   8   7         19.97         14.27         5.76 o                         
   4   8   7        103.12         81.93        10.85 o                         
   5   8   7         14.97          6.12         7.84 o                         
   6   8   7        200.69        249.87        39.03 o                         
  -4   9   7         81.43         78.40        12.71 o                         
  -3   9   7         21.14         19.53         5.75 o                         
  -2   9   7         67.83         62.59         8.60 o                         
  -1   9   7         17.27         20.02         6.25 o                         
   0   9   7         32.00         35.78         6.84 o                         
   1   9   7         18.16         22.40         6.49 o                         
   2   9   7         65.67         70.31         9.08 o                         
   3   9   7         23.18          9.61         5.02 o                         
   4   9   7         81.64         58.19        19.10 o                         
  -1  10   7        140.29        140.44        26.15 o                         
   0  10   7          9.07         20.66        14.95 o                         
   1  10   7        141.81        137.30        21.11 o                         
   0   0   8       1322.90       1317.12        26.60 o                         
   1   0   8        340.13        369.93        10.00 o                         
   2   0   8        485.27        465.11        10.31 o                         
   3   0   8         40.58         38.53         3.79 o                         
   4   0   8        134.35        131.55         6.31 o                         
   5   0   8        128.27        135.35         8.13 o                         
   6   0   8         53.10         58.88         7.04 o                         
   7   0   8          4.49          8.72         4.30 o                         
   8   0   8          2.48         -3.16         4.95 o                         
   9   0   8         13.90         12.78         6.21 o                         
  -9   1   8         41.98         44.41         7.37 o                         
  -8   1   8        219.94        232.19        14.61 o                         
  -7   1   8         60.27         53.07         8.57 o                         
  -6   1   8        476.04        450.18        15.40 o                         
  -5   1   8        678.83        687.34        18.19 o                         
  -4   1   8        571.46        581.58        17.73 o                         
  -3   1   8       1645.67       1689.45        57.57 o                         
  -2   1   8        151.69        151.35         5.78 o                         
  -1   1   8       1262.19       1283.05        21.26 o                         
   0   1   8          1.07          1.18         2.38 o                         
   1   1   8       1270.50       1334.33        20.37 o                         
   2   1   8        159.33        153.36         5.84 o                         
   3   1   8       1643.24       1668.45        28.29 o                         
   4   1   8        588.32        562.76        14.36 o                         
   5   1   8        669.84        635.64        16.31 o                         
   6   1   8        482.62        471.33        18.80 o                         
   7   1   8         58.34         58.11        10.07 o                         
   8   1   8        217.35        215.76        14.28 o                         
   9   1   8         42.41         47.43        10.39 o                         
  -9   2   8        362.70        331.06        23.73 o                         
  -8   2   8         75.39         80.86        10.26 o                         
  -7   2   8        502.91        527.68        37.30 o                         
  -6   2   8          0.76          1.88         3.55 o                         
  -5   2   8        522.11        524.61        17.67 o                         
  -4   2   8        116.20        126.62         6.80 o                         
  -3   2   8        365.64        359.98        10.17 o                         
  -2   2   8         26.86         32.06         4.84 o                         
  -1   2   8        126.48        115.51         5.18 o                         
   0   2   8        231.98        258.83         8.25 o                         
   1   2   8        129.71        112.20         6.15 o                         
   2   2   8         25.58         26.70         3.41 o                         
   3   2   8        363.65        369.76        11.82 o                         
   4   2   8        123.03        137.07         8.77 o                         
   5   2   8        515.71        525.94        17.28 o                         
   6   2   8          0.40          7.35         4.92 o                         
   7   2   8        503.34        509.50        20.78 o                         
   8   2   8         67.80         53.99         9.09 o                         
   9   2   8        365.04        377.25        26.95 o                         
  -9   3   8         25.10         18.30         9.01 o                         
  -8   3   8        182.63        190.11        15.06 o                         
  -7   3   8        215.21        213.32        15.26 o                         
  -6   3   8        125.90        138.30         9.39 o                         
  -5   3   8        205.02        224.17        12.12 o                         
  -4   3   8        178.86        202.75        10.07 o                         
  -3   3   8        387.18        401.61         8.67 o                         
  -2   3   8        360.04        380.39         8.48 o                         
  -1   3   8       1001.21       1035.42        14.78 o                         
   0   3   8        775.31        774.46        12.88 o                         
   1   3   8       1013.31       1009.16        22.02 o                         
   2   3   8        355.86        364.19        10.72 o                         
   3   3   8        402.39        427.71        12.32 o                         
   4   3   8        184.79        201.68        10.10 o                         
   5   3   8        201.24        213.65        11.65 o                         
   6   3   8        123.20        132.82         8.87 o                         
   7   3   8        215.45        213.37        16.15 o                         
   8   3   8        171.78        163.32        18.43 o                         
  -8   4   8          9.84          5.22         5.90 o                         
  -7   4   8         19.98         26.56         5.94 o                         
  -6   4   8         79.10         71.46         7.21 o                         
  -5   4   8         57.77         42.93         5.64 o                         
  -4   4   8        343.41        351.07        13.33 o                         
  -3   4   8         85.54         84.42         5.62 o                         
  -2   4   8        597.17        590.00        11.09 o                         
  -1   4   8        107.46         94.75         4.18 o                         
   0   4   8        673.55        675.13        12.98 o                         
   1   4   8        115.23        109.39         7.13 o                         
   2   4   8        592.65        599.58        16.46 o                         
   3   4   8         92.28         75.85         6.09 o                         
   4   4   8        345.01        330.16        14.83 o                         
   5   4   8         60.04         63.28         7.85 o                         
   6   4   8         83.66         91.13        10.05 o                         
   7   4   8         20.95         37.44         9.61 o                         
   8   4   8         10.94          5.77         8.81 o                         
  -8   5   8        142.26        152.25        21.16 o                         
  -7   5   8         76.44         50.50         8.59 o                         
  -6   5   8         79.63         80.34         8.85 o                         
  -5   5   8         67.33         76.19         9.91 o                         
  -4   5   8        158.77        164.38        11.21 o                         
  -3   5   8        178.26        175.89         9.63 o                         
  -2   5   8        300.26        290.69        11.80 o                         
  -1   5   8        672.22        661.30        14.88 o                         
   0   5   8        226.63        231.56         9.87 o                         
   1   5   8        670.81        662.23        18.11 o                         
   2   5   8        295.71        275.81        11.62 o                         
   3   5   8        180.11        190.49        11.70 o                         
   4   5   8        155.80        151.16        15.13 o                         
   5   5   8         68.11         76.79         8.20 o                         
   6   5   8         82.76         97.04        15.24 o                         
   7   5   8         73.66         86.66        13.08 o                         
   8   5   8        147.65        125.80        27.75 o                         
  -7   6   8        186.87        199.93        21.53 o                         
  -6   6   8         74.00         59.19         8.08 o                         
  -5   6   8        200.04        212.20        15.02 o                         
  -4   6   8         83.37         80.36         8.60 o                         
  -3   6   8         63.51         61.76         7.20 o                         
  -2   6   8         25.75         20.43         5.14 o                         
  -1   6   8         22.06         23.58         5.25 o                         
   0   6   8         18.55         16.37         3.99 o                         
   1   6   8         20.58         19.18         4.27 o                         
   2   6   8         25.27         21.26         5.04 o                         
   3   6   8         62.28         63.14         7.39 o                         
   4   6   8         78.27         81.09         8.60 o                         
   5   6   8        199.90        222.06        17.09 o                         
   6   6   8         72.05         80.20        10.49 o                         
   7   6   8        185.24        188.45        21.37 o                         
  -6   7   8         98.10        112.66        12.73 o                         
  -5   7   8         22.98         23.45         6.93 o                         
  -4   7   8        182.44        177.38        15.05 o                         
  -3   7   8        118.83        121.42        10.53 o                         
  -2   7   8         93.92         90.47         8.88 o                         
  -1   7   8        100.06         97.20         9.73 o                         
   0   7   8         12.30         10.51         3.79 o                         
   1   7   8         90.50        108.85         7.79 o                         
   2   7   8         94.73        114.59         9.92 o                         
   3   7   8        110.59        105.76        10.04 o                         
   4   7   8        177.53        173.42        12.71 o                         
   5   7   8         25.37         25.82         7.24 o                         
   6   7   8         95.91         86.78        11.80 o                         
  -5   8   8         18.92         15.61         8.68 o                         
  -4   8   8        190.28        190.78        21.57 o                         
  -3   8   8          9.21          8.83         4.78 o                         
  -2   8   8        327.71        333.50        18.46 o                         
  -1   8   8         50.26         63.81         8.23 o                         
   0   8   8        392.05        388.54        17.06 o                         
   1   8   8         47.49         58.43         7.53 o                         
   2   8   8        333.70        348.37        16.28 o                         
   3   8   8          7.09          6.62         5.13 o                         
   4   8   8        191.97        189.05        15.89 o                         
   5   8   8         21.10         10.63         6.31 o                         
  -4   9   8         32.91         35.33        17.13 o                         
  -3   9   8         59.94         42.72        12.74 o                         
  -2   9   8         17.54         18.89         5.63 o                         
  -1   9   8         20.12         15.12         4.84 o                         
   0   9   8         18.77          7.28         5.40 o                         
   1   9   8         18.89         35.27         7.29 o                         
   2   9   8         19.98         24.65         6.01 o                         
   3   9   8         58.57         60.32        13.10 o                         
   4   9   8         34.01         31.07        14.47 o                         
   1   0   9        148.10        153.34         6.42 o                         
   2   0   9          8.26          9.14         2.43 o                         
   3   0   9        400.09        374.54        11.01 o                         
   4   0   9        201.49        199.19         7.63 o                         
   5   0   9          8.53          9.88         4.19 o                         
   6   0   9        249.59        232.08        15.11 o                         
   7   0   9          0.68         -4.66         4.66 o                         
   8   0   9         92.21         86.93         9.64 o                         
   9   0   9        127.94        146.45        28.93 o                         
  -9   1   9        110.16        111.01        14.10 o                         
  -8   1   9        106.89        130.61        12.90 o                         
  -7   1   9         98.38        113.99        10.10 o                         
  -6   1   9        259.90        238.27        12.83 o                         
  -5   1   9         20.92         21.12         4.52 o                         
  -4   1   9        166.07        169.63        10.16 o                         
  -3   1   9         95.91         88.91         5.82 o                         
  -2   1   9        295.42        305.08         8.78 o                         
  -1   1   9        341.68        333.79        10.78 o                         
   0   1   9        385.07        390.33         9.62 o                         
   1   1   9        346.27        348.41        10.40 o                         
   2   1   9        310.06        316.37         9.90 o                         
   3   1   9        101.73         91.60         4.72 o                         
   4   1   9        170.62        163.76         8.04 o                         
   5   1   9         25.30         19.54         4.11 o                         
   6   1   9        259.15        271.94        16.58 o                         
   7   1   9         98.25         98.30         9.67 o                         
   8   1   9        108.78        120.99        11.06 o                         
   9   1   9        108.24         82.79        15.55 o                         
  -9   2   9          9.42          8.54         6.53 o                         
  -8   2   9         43.85         39.75         8.01 o                         
  -7   2   9         24.81         21.65         5.99 o                         
  -6   2   9        106.98        121.35         9.54 o                         
  -5   2   9        103.43        108.20         8.77 o                         
  -4   2   9        270.55        277.76        12.84 o                         
  -3   2   9        265.48        271.28         8.35 o                         
  -2   2   9        652.46        609.06        15.66 o                         
  -1   2   9        461.88        449.82        10.91 o                         
   0   2   9       1037.18       1048.24        18.29 o                         
   1   2   9        461.11        455.16        10.60 o                         
   2   2   9        643.10        668.89        15.26 o                         
   3   2   9        267.35        279.45        10.80 o                         
   4   2   9        275.86        283.45        12.71 o                         
   5   2   9        107.21        104.57         8.24 o                         
   6   2   9        110.37        125.04        12.19 o                         
   7   2   9         26.56         34.19         7.31 o                         
   8   2   9         42.77         38.03         8.33 o                         
   9   2   9          9.24          8.72        13.74 o                         
  -9   3   9         45.46         56.50        20.66 o                         
  -8   3   9         28.30         15.13         5.07 o                         
  -7   3   9         59.78         61.30         8.87 o                         
  -6   3   9         13.10         16.10         4.60 o                         
  -5   3   9        161.21        175.18        11.13 o                         
  -4   3   9        107.62        105.21         6.63 o                         
  -3   3   9        103.42        113.95         4.98 o                         
  -2   3   9        237.83        247.72         8.08 o                         
  -1   3   9         37.47         39.75         3.22 o                         
   0   3   9         58.10         70.62         5.41 o                         
   1   3   9         35.13         36.37         3.74 o                         
   2   3   9        249.41        249.14        10.53 o                         
   3   3   9         97.57         94.39         6.29 o                         
   4   3   9        110.54        107.62         8.74 o                         
   5   3   9        156.83        183.85        11.17 o                         
   6   3   9         10.62          8.64         4.38 o                         
   7   3   9         52.46         74.44        12.36 o                         
   8   3   9         30.17         38.58         9.92 o                         
  -8   4   9        198.15        205.18        28.82 o                         
  -7   4   9        313.48        319.40        16.98 o                         
  -6   4   9        122.37        125.01        10.67 o                         
  -5   4   9        263.51        294.00        15.29 o                         
  -4   4   9         79.80         78.34         5.97 o                         
  -3   4   9         33.33         33.57         3.89 o                         
  -2   4   9         72.10         72.74         4.16 o                         
  -1   4   9         87.32         85.65         5.67 o                         
   0   4   9         42.39         36.36         3.59 o                         
   1   4   9         84.37         74.29         6.39 o                         
   2   4   9         75.23         80.65         6.61 o                         
   3   4   9         27.74         26.40         4.48 o                         
   4   4   9         81.70         84.75         8.07 o                         
   5   4   9        257.52        272.61        15.80 o                         
   6   4   9        125.53        135.79        19.15 o                         
   7   4   9        310.49        287.27        22.40 o                         
   8   4   9        201.72        174.49        32.54 o                         
  -8   5   9         20.23         19.48         9.44 o                         
  -7   5   9         49.27         46.01         9.35 o                         
  -6   5   9         24.82         28.08         6.51 o                         
  -5   5   9        180.10        179.12        12.51 o                         
  -4   5   9        101.14        106.75         9.40 o                         
  -3   5   9        274.58        277.18        12.19 o                         
  -2   5   9        180.41        179.62         8.79 o                         
  -1   5   9        369.58        381.93        13.53 o                         
   0   5   9        178.45        175.71         9.05 o                         
   1   5   9        365.13        370.48        13.83 o                         
   2   5   9        179.35        182.26         9.89 o                         
   3   5   9        268.83        260.96        15.44 o                         
   4   5   9        103.58        107.30         9.54 o                         
   5   5   9        177.86        193.91        12.95 o                         
   6   5   9         26.06         27.17         8.64 o                         
   7   5   9         47.08         39.14         9.69 o                         
  -7   6   9         66.41         61.54        15.13 o                         
  -6   6   9         80.63         78.34         9.41 o                         
  -5   6   9        127.99        127.00        12.99 o                         
  -4   6   9        289.11        310.09        19.04 o                         
  -3   6   9        171.54        189.70        12.25 o                         
  -2   6   9        191.68        187.57        10.96 o                         
  -1   6   9        258.58        279.66        13.19 o                         
   0   6   9         68.42         65.52         8.41 o                         
   1   6   9        259.58        259.25        11.51 o                         
   2   6   9        197.78        203.34        12.67 o                         
   3   6   9        174.33        164.23        11.85 o                         
   4   6   9        288.30        302.07        16.11 o                         
   5   6   9        131.31        130.76        12.69 o                         
   6   6   9         79.07         77.59        10.59 o                         
   7   6   9         67.69         75.73        20.47 o                         
  -6   7   9         82.25         73.29        12.48 o                         
  -5   7   9         37.57         40.92         9.57 o                         
  -4   7   9         18.02         22.83         7.01 o                         
  -3   7   9         32.28         36.69         6.34 o                         
  -2   7   9         16.01         19.37         5.32 o                         
  -1   7   9         72.08         65.43         7.27 o                         
   0   7   9          7.62          3.90         3.71 o                         
   1   7   9         70.48         63.18         7.32 o                         
   2   7   9         12.20          6.31         4.77 o                         
   3   7   9         26.43         39.13         6.90 o                         
   4   7   9         20.60         24.81         6.34 o                         
   5   7   9         31.66         18.39         6.67 o                         
   6   7   9         88.32         99.16        14.35 o                         
  -5   8   9         57.15        109.68        18.54 o                         
  -4   8   9         57.80         52.13         9.63 o                         
  -3   8   9        103.28        116.93        13.01 o                         
  -2   8   9          7.37          5.90         3.83 o                         
  -1   8   9         42.77         43.20         6.45 o                         
   0   8   9          5.20          6.25         5.15 o                         
   1   8   9         42.29         30.16         6.13 o                         
   2   8   9          7.52         11.80         6.72 o                         
   3   8   9        102.67        134.82        11.72 o                         
   4   8   9         60.28         49.93         9.30 o                         
   5   8   9         54.86         57.45        18.39 o                         
  -3   9   9        115.10         93.69        17.64 o                         
  -2   9   9         12.91          8.56         5.53 o                         
  -1   9   9        118.81        125.11        12.04 o                         
   0   9   9         21.92         19.78         6.02 o                         
   1   9   9        119.26        120.16        12.06 o                         
   2   9   9         12.34         12.86         7.16 o                         
   3   9   9        113.34        119.95        30.56 o                         
   0   0  10        112.21        112.77         8.43 o                         
   1   0  10        777.82        815.61        15.64 o                         
   2   0  10          3.64          1.82         3.05 o                         
   3   0  10        537.68        529.34        14.35 o                         
   4   0  10        147.57        150.40         8.95 o                         
   5   0  10         76.24         74.21         8.17 o                         
   6   0  10         74.08         58.95        10.21 o                         
   7   0  10          5.27          6.12         6.06 o                         
   8   0  10          0.26          0.06         5.71 o                         
   9   0  10          3.83          1.73         9.83 o                         
  -9   1  10        134.54        141.43        16.38 o                         
  -8   1  10         51.12         49.96         9.06 o                         
  -7   1  10        115.80        142.74        13.08 o                         
  -6   1  10        147.70        159.14        13.19 o                         
  -5   1  10        155.11        150.23        10.04 o                         
  -4   1  10        184.88        183.70        10.96 o                         
  -3   1  10        176.97        169.28         7.76 o                         
  -2   1  10        450.24        455.08        13.11 o                         
  -1   1  10         28.91         31.35         4.16 o                         
   0   1  10        872.09        870.14        15.37 o                         
   1   1  10         32.26         37.11         4.09 o                         
   2   1  10        441.44        427.97        12.15 o                         
   3   1  10        178.61        181.49         8.63 o                         
   4   1  10        181.67        181.49         9.54 o                         
   5   1  10        149.27        149.25        10.22 o                         
   6   1  10        151.05        154.23        15.61 o                         
   7   1  10        112.82        130.82        12.66 o                         
   8   1  10         52.07         57.35         8.93 o                         
  -9   2  10          5.71          4.96         8.19 o                         
  -8   2  10        216.37        197.63        16.00 o                         
  -7   2  10         36.99         46.15         8.46 o                         
  -6   2  10        286.23        293.18        15.00 o                         
  -5   2  10         11.68          7.16         4.53 o                         
  -4   2  10        314.98        288.93        18.36 o                         
  -3   2  10         13.21         12.99         2.72 o                         
  -2   2  10        135.47        130.37         6.76 o                         
  -1   2  10         41.37         43.20         3.97 o                         
   0   2  10          4.11          1.52         2.32 o                         
   1   2  10         40.26         35.78         3.62 o                         
   2   2  10        131.84        132.31         7.35 o                         
   3   2  10         14.89         11.33         3.54 o                         
   4   2  10        306.58        310.92        12.02 o                         
   5   2  10         12.84         12.84         5.08 o                         
   6   2  10        284.49        294.35        15.54 o                         
   7   2  10         33.87         31.69         7.52 o                         
   8   2  10        217.49        231.85        40.07 o                         
  -8   3  10         50.54         54.76        11.09 o                         
  -7   3  10        189.70        195.95        15.08 o                         
  -6   3  10        144.05        151.92        10.20 o                         
  -5   3  10        124.39        117.37         9.43 o                         
  -4   3  10        311.06        324.08        13.42 o                         
  -3   3  10         95.23         88.43         5.38 o                         
  -2   3  10        505.52        501.63        12.36 o                         
  -1   3  10        253.21        264.90         8.71 o                         
   0   3  10        431.95        426.83        13.05 o                         
   1   3  10        257.63        261.29        11.11 o                         
   2   3  10        493.41        498.80        16.12 o                         
   3   3  10        101.90         95.70         7.31 o                         
   4   3  10        307.93        294.92        15.26 o                         
   5   3  10        126.93        124.73         9.60 o                         
   6   3  10        150.90        143.89        12.33 o                         
   7   3  10        195.73        208.03        19.39 o                         
   8   3  10         51.83         67.22        12.22 o                         
  -8   4  10         51.20         49.54        15.67 o                         
  -7   4  10         76.01         87.36        10.79 o                         
  -6   4  10          0.13          0.77         4.49 o                         
  -5   4  10        216.45        218.69        13.72 o                         
  -4   4  10         15.03          6.57         4.51 o                         
  -3   4  10        323.09        328.62        11.60 o                         
  -2   4  10          9.62         12.28         3.87 o                         
  -1   4  10        504.28        489.01        13.38 o                         
   0   4  10         87.18         77.71         5.18 o                         
   1   4  10        500.47        495.13        15.90 o                         
   2   4  10         11.07         11.53         3.90 o                         
   3   4  10        318.01        336.52        13.28 o                         
   4   4  10         14.59          9.88         4.64 o                         
   5   4  10        209.94        248.71        15.56 o                         
   6   4  10          0.22          7.86         7.28 o                         
   7   4  10         71.98         80.76        13.44 o                         
  -7   5  10        152.87        152.19        11.74 o                         
  -6   5  10         24.93         24.38         6.49 o                         
  -5   5  10        176.62        205.99        13.68 o                         
  -4   5  10        155.96        154.18         9.93 o                         
  -3   5  10         42.04         36.52         4.72 o                         
  -2   5  10        175.32        172.44        10.21 o                         
  -1   5  10          0.86          6.09         4.32 o                         
   0   5  10        101.15         91.71         6.98 o                         
   1   5  10          0.94         -2.39         3.45 o                         
   2   5  10        178.76        197.01        11.94 o                         
   3   5  10         45.40         51.30         7.05 o                         
   4   5  10        156.87        139.44        11.11 o                         
   5   5  10        181.73        193.77        13.10 o                         
   6   5  10         23.58         26.34         7.64 o                         
   7   5  10        155.29        164.95        18.53 o                         
  -7   6  10         42.24         53.26        13.16 o                         
  -6   6  10        156.07        153.90        16.18 o                         
  -5   6  10         19.26         11.86         6.14 o                         
  -4   6  10         78.12         57.73         7.56 o                         
  -3   6  10         16.13         11.48         4.83 o                         
  -2   6  10         27.70         27.68         5.22 o                         
  -1   6  10          8.65         11.56         4.46 o                         
   0   6  10         18.70         14.00         4.73 o                         
   1   6  10          8.58          6.40         4.38 o                         
   2   6  10         26.72         18.10         9.46 o                         
   3   6  10         14.58         20.92         7.15 o                         
   4   6  10         78.85         95.25         9.68 o                         
   5   6  10         18.63         20.47         6.28 o                         
   6   6  10        154.03        157.51        14.79 o                         
   7   6  10         44.34         53.81        18.79 o                         
  -6   7  10         70.38         76.89        21.88 o                         
  -5   7  10        107.30         98.38        12.01 o                         
  -4   7  10        107.64        117.72        12.81 o                         
  -3   7  10        117.16        111.04        10.60 o                         
  -2   7  10        220.78        238.04        13.25 o                         
  -1   7  10         45.22         41.30         6.11 o                         
   0   7  10        244.55        250.52        12.42 o                         
   1   7  10         45.55         31.01         8.74 o                         
   2   7  10        228.37        239.88        16.74 o                         
   3   7  10        120.38        107.79        10.40 o                         
   4   7  10        107.92        116.40        11.07 o                         
   5   7  10        112.26        119.92        13.27 o                         
   6   7  10         66.03         75.91        20.94 o                         
  -4   8  10         11.92         16.22         8.11 o                         
  -3   8  10        195.39        188.47        14.48 o                         
  -2   8  10          2.01          2.59         4.48 o                         
  -1   8  10        253.04        277.00        15.05 o                         
   0   8  10         15.38         14.02         6.23 o                         
   1   8  10        251.21        273.05        15.40 o                         
   2   8  10          1.58         -5.18         5.18 o                         
   3   8  10        191.49        227.80        15.26 o                         
   4   8  10         13.21         11.85         7.02 o                         
  -2   9  10         36.10         31.53        10.49 o                         
  -1   9  10         34.58         26.59         9.47 o                         
   0   9  10         92.53         98.15        12.23 o                         
   1   9  10         34.75         37.38         9.99 o                         
   2   9  10         35.84         39.41        11.92 o                         
   1   0  11         70.26         72.56         5.27 o                         
   2   0  11        202.39        212.00         9.56 o                         
   3   0  11        435.25        408.67        13.13 o                         
   4   0  11          2.84          3.57         3.91 o                         
   5   0  11        455.20        458.30        18.07 o                         
   6   0  11        192.00        215.92        15.65 o                         
   7   0  11        411.91        421.63        22.54 o                         
   8   0  11         20.17         10.90         6.48 o                         
  -8   1  11        146.44        148.02        14.44 o                         
  -7   1  11         51.65         53.07         8.50 o                         
  -6   1  11        260.37        284.74        17.72 o                         
  -5   1  11        318.08        339.25        14.49 o                         
  -4   1  11        162.17        166.15        10.67 o                         
  -3   1  11        744.88        699.49        23.35 o                         
  -2   1  11         20.54         23.85         3.46 o                         
  -1   1  11        805.05        834.69        19.15 o                         
   0   1  11          4.73         -0.80         2.73 o                         
   1   1  11        791.53        787.01        18.06 o                         
   2   1  11         18.95         15.45         3.73 o                         
   3   1  11        729.38        712.12        17.03 o                         
   4   1  11        155.66        154.31         8.58 o                         
   5   1  11        321.50        302.68        17.23 o                         
   6   1  11        258.98        282.61        17.83 o                         
   7   1  11         53.38         55.18         8.87 o                         
   8   1  11        150.55        137.96        14.18 o                         
  -8   2  11          2.56          5.36         7.60 o                         
  -7   2  11          3.04         10.79         5.80 o                         
  -6   2  11         49.48         55.71         6.88 o                         
  -5   2  11         30.86         29.60         5.75 o                         
  -4   2  11        168.82        182.41        11.33 o                         
  -3   2  11         90.42         92.20         8.00 o                         
  -2   2  11        486.17        477.61        12.65 o                         
  -1   2  11         34.09         34.91         3.94 o                         
   0   2  11        562.25        557.15        15.36 o                         
   1   2  11         36.97         31.46         3.91 o                         
   2   2  11        499.34        478.63        14.04 o                         
   3   2  11         93.99        104.81         7.59 o                         
   4   2  11        169.80        163.68        15.06 o                         
   5   2  11         30.85         34.91         7.09 o                         
   6   2  11         46.97         57.71         8.58 o                         
   7   2  11          2.63          3.14         5.54 o                         
   8   2  11          2.97         16.23         9.94 o                         
  -8   3  11        219.35        242.87        21.49 o                         
  -7   3  11        116.22        116.24        14.14 o                         
  -6   3  11        139.23        137.85        10.06 o                         
  -5   3  11        300.00        309.81        17.28 o                         
  -4   3  11        159.19        140.22         9.21 o                         
  -3   3  11        564.17        569.52        15.86 o                         
  -2   3  11        221.72        219.06         8.42 o                         
  -1   3  11        876.37        887.32        17.03 o                         
   0   3  11        366.25        381.54        12.81 o                         
   1   3  11        862.10        845.33        19.52 o                         
   2   3  11        225.70        217.10        10.78 o                         
   3   3  11        550.56        515.99        18.73 o                         
   4   3  11        156.09        143.53        10.25 o                         
   5   3  11        303.78        316.27        19.53 o                         
   6   3  11        143.84        161.68        13.42 o                         
   7   3  11        118.44        125.42        15.64 o                         
  -8   4  11          2.92         30.26        15.26 o                         
  -7   4  11        322.94        378.00        22.35 o                         
  -6   4  11         53.11         36.67         7.40 o                         
  -5   4  11        286.74        305.71        16.51 o                         
  -4   4  11         17.54         13.83         5.34 o                         
  -3   4  11        106.54        112.00         8.19 o                         
  -2   4  11        179.86        179.54         9.92 o                         
  -1   4  11         46.83         50.37         4.76 o                         
   0   4  11          0.00          4.55         3.46 o                         
   1   4  11         44.19         40.48         5.21 o                         
   2   4  11        179.04        183.39        10.23 o                         
   3   4  11        106.09        108.69         8.00 o                         
   4   4  11         18.06         25.49         6.23 o                         
   5   4  11        285.73        290.67        17.21 o                         
   6   4  11         53.37         40.55        11.70 o                         
   7   4  11        316.21        349.30        25.92 o                         
  -7   5  11         56.91         50.27        16.70 o                         
  -6   5  11         66.73         66.29        10.18 o                         
  -5   5  11         67.25         74.42        10.20 o                         
  -4   5  11         95.63         96.14         9.46 o                         
  -3   5  11        115.26        131.01        10.64 o                         
  -2   5  11         88.18         79.00         8.21 o                         
  -1   5  11        315.74        288.33        14.85 o                         
   0   5  11          2.34          4.80         3.26 o                         
   1   5  11        320.36        349.69        13.43 o                         
   2   5  11         90.37         88.89         7.78 o                         
   3   5  11        117.03        134.59        10.58 o                         
   4   5  11         96.17         82.35         9.02 o                         
   5   5  11         62.25         71.32         9.42 o                         
   6   5  11         67.33         64.25        14.90 o                         
   7   5  11         54.86         54.06        20.34 o                         
  -6   6  11         62.90         57.62        11.12 o                         
  -5   6  11         53.61         64.30        10.21 o                         
  -4   6  11        223.27        238.72        17.67 o                         
  -3   6  11         41.82         49.16         7.24 o                         
  -2   6  11        344.04        345.77        15.26 o                         
  -1   6  11         16.09         15.11         4.57 o                         
   0   6  11        347.71        346.89        15.61 o                         
   1   6  11         15.21         14.96         4.11 o                         
   2   6  11        341.34        364.36        17.55 o                         
   3   6  11         40.92         53.21         7.74 o                         
   4   6  11        223.18        204.20        15.31 o                         
   5   6  11         54.27         60.07         8.46 o                         
   6   6  11         63.10         79.54        22.73 o                         
  -5   7  11         52.43         48.75        12.93 o                         
  -4   7  11        264.30        253.68        20.95 o                         
  -3   7  11        129.73        133.33        11.99 o                         
  -2   7  11         71.59         74.70         8.04 o                         
  -1   7  11        224.54        207.25        12.58 o                         
   0   7  11          0.06         -1.41         4.31 o                         
   1   7  11        230.18        205.35        14.42 o                         
   2   7  11         75.47         99.04        10.46 o                         
   3   7  11        133.67        151.34        12.35 o                         
   4   7  11        277.10        273.76        18.53 o                         
   5   7  11         49.44         52.48        10.86 o                         
  -3   8  11         62.06         78.57        11.07 o                         
  -2   8  11         28.60         33.88         6.90 o                         
  -1   8  11          8.37         13.67         6.53 o                         
   0   8  11          3.38          8.61         5.48 o                         
   1   8  11          8.38          0.40         5.47 o                         
   2   8  11         29.05         21.24         6.49 o                         
   3   8  11         58.67         49.57        10.99 o                         
   4   8  11          9.19          8.98         8.59 o                         
  -1   9  11         21.14         24.96        13.52 o                         
   0   9  11         18.71         30.86        16.11 o                         
   0   0  12        467.99        504.79        19.26 o                         
   1   0  12        760.08        785.93        16.82 o                         
   2   0  12        423.20        416.63        12.85 o                         
   3   0  12        539.72        536.02        15.77 o                         
   4   0  12        455.32        464.35        16.70 o                         
   5   0  12        266.98        300.97        15.05 o                         
   6   0  12        286.36        292.58        18.49 o                         
   7   0  12         54.80         69.75        12.15 o                         
   8   0  12         37.08         28.92        13.68 o                         
  -8   1  12         31.56         12.93        14.12 o                         
  -7   1  12        185.99        187.58        15.56 o                         
  -6   1  12         79.27         66.13         9.25 o                         
  -5   1  12        165.88        162.36        10.55 o                         
  -4   1  12        238.00        232.80        12.97 o                         
  -3   1  12         15.04         18.02         5.40 o                         
  -2   1  12        201.80        178.43         8.27 o                         
  -1   1  12          5.13          3.15         3.43 o                         
   0   1  12        126.75        134.28         7.19 o                         
   1   1  12          6.88          6.41         2.94 o                         
   2   1  12        199.05        207.61        10.20 o                         
   3   1  12         13.37         11.42         3.40 o                         
   4   1  12        232.96        259.57        13.65 o                         
   5   1  12        153.50        167.59        13.57 o                         
   6   1  12         79.65         63.18         9.66 o                         
   7   1  12        175.60        177.11        18.06 o                         
   8   1  12         34.13         55.85        13.74 o                         
  -8   2  12        252.66        230.03        20.56 o                         
  -7   2  12         92.53        116.45        12.73 o                         
  -6   2  12        280.25        277.82        16.12 o                         
  -5   2  12         45.11         43.68         7.61 o                         
  -4   2  12        203.93        192.02        11.83 o                         
  -3   2  12         12.64         20.92         5.45 o                         
  -2   2  12         84.01         87.48         6.78 o                         
  -1   2  12        119.80        112.95         8.83 o                         
   0   2  12          3.05          4.78         3.59 o                         
   1   2  12        116.98        117.85         6.88 o                         
   2   2  12         83.77         76.15         6.30 o                         
   3   2  12         13.98         24.21         4.47 o                         
   4   2  12        201.26        184.50        10.08 o                         
   5   2  12         49.03         59.08         8.64 o                         
   6   2  12        284.15        275.82        16.15 o                         
   7   2  12         86.04         67.63        10.21 o                         
  -8   3  12         22.73         23.40        13.47 o                         
  -7   3  12         60.50         70.18        10.33 o                         
  -6   3  12         49.73         60.48         7.49 o                         
  -5   3  12         89.48         90.42         9.26 o                         
  -4   3  12         98.78         92.99         8.72 o                         
  -3   3  12        112.92        107.46         7.16 o                         
  -2   3  12        249.30        243.51         9.21 o                         
  -1   3  12         48.33         46.63         5.35 o                         
   0   3  12        379.77        408.16        13.78 o                         
   1   3  12         51.87         45.43         5.26 o                         
   2   3  12        245.70        239.37        12.55 o                         
   3   3  12        121.68        105.67         9.12 o                         
   4   3  12         95.71         91.51         8.98 o                         
   5   3  12         91.04         85.25        10.19 o                         
   6   3  12         51.20         60.26         9.12 o                         
   7   3  12         60.04         73.03        14.60 o                         
  -7   4  12         42.53         39.59         8.02 o                         
  -6   4  12         22.90         12.73        12.89 o                         
  -5   4  12        136.69        141.68        11.69 o                         
  -4   4  12         98.16        104.94         9.62 o                         
  -3   4  12        324.48        348.06        14.32 o                         
  -2   4  12        255.58        249.64        14.04 o                         
  -1   4  12        494.78        490.67        17.79 o                         
   0   4  12        276.92        278.05        11.84 o                         
   1   4  12        497.19        472.94        15.58 o                         
   2   4  12        261.57        253.42        17.26 o                         
   3   4  12        330.03        341.17        26.18 o                         
   4   4  12         99.13        103.14        10.77 o                         
   5   4  12        141.09        154.01        15.79 o                         
   6   4  12         21.98         34.62         8.91 o                         
   7   4  12         43.64         69.72        22.41 o                         
  -7   5  12         19.27         29.91        10.11 o                         
  -6   5  12         17.55         19.13         5.98 o                         
  -5   5  12         13.04         21.39         7.74 o                         
  -4   5  12         10.32         11.31         6.29 o                         
  -3   5  12         79.28         76.83         8.26 o                         
  -2   5  12         95.67        107.91         8.55 o                         
  -1   5  12         53.76         44.67         6.77 o                         
   0   5  12        252.35        266.98        11.93 o                         
   1   5  12         49.26         57.70         6.11 o                         
   2   5  12         94.71         99.48         8.30 o                         
   3   5  12         73.30         72.15        13.33 o                         
   4   5  12         10.58         14.11         5.79 o                         
   5   5  12         13.79          9.67         4.71 o                         
   6   5  12         17.20         35.25        23.16 o                         
  -6   6  12        156.79        135.47        28.15 o                         
  -5   6  12         99.19        104.05        17.86 o                         
  -4   6  12        112.41        126.68        13.51 o                         
  -3   6  12        128.04        124.29        12.81 o                         
  -2   6  12         31.95         38.14         6.66 o                         
  -1   6  12         11.87         29.83         6.51 o                         
   0   6  12         14.93         17.51         6.03 o                         
   1   6  12         11.59         10.78         3.94 o                         
   2   6  12         32.35         30.83         5.98 o                         
   3   6  12        123.06        116.81        10.95 o                         
   4   6  12        114.69         88.40        11.24 o                         
   5   6  12         93.04         80.56        10.02 o                         
  -4   7  12         29.80         30.26         7.50 o                         
  -3   7  12         92.50        112.06        13.04 o                         
  -2   7  12         61.34         33.88         7.58 o                         
  -1   7  12        107.36        123.96        10.49 o                         
   0   7  12         64.94         60.22        12.11 o                         
   1   7  12        106.02        105.07        10.79 o                         
   2   7  12         64.93         64.68        10.25 o                         
   3   7  12         89.77         99.65        10.46 o                         
   4   7  12         31.90         37.26         7.05 o                         
   5   7  12         51.24         58.83        13.85 o                         
  -3   8  12        125.71        185.95        33.10 o                         
  -2   8  12         22.86         27.42         8.38 o                         
  -1   8  12        142.95        134.50        11.99 o                         
   0   8  12         16.14          6.25         6.36 o                         
   1   8  12        143.45        154.42        12.18 o                         
   2   8  12         19.81        -11.09        11.09 o                         
   3   8  12        125.52        142.63        20.78 o                         
   1   0  13         28.46         25.90         4.04 o                         
   2   0  13         37.42         33.12         4.45 o                         
   3   0  13         25.79         21.32         6.42 o                         
   4   0  13         77.61         90.03         8.03 o                         
   5   0  13         75.89         94.80         9.13 o                         
   6   0  13        168.42        170.14        14.71 o                         
   7   0  13         58.19         57.95         9.68 o                         
   8   0  13        210.42        179.52        22.54 o                         
  -8   1  13         94.15         92.30        17.22 o                         
  -7   1  13         17.63         16.59         6.74 o                         
  -6   1  13         31.80         38.05         8.25 o                         
  -5   1  13        136.85        149.81        11.44 o                         
  -4   1  13         57.24         50.07         6.96 o                         
  -3   1  13        198.32        180.81        13.10 o                         
  -2   1  13        178.87        177.31         8.54 o                         
  -1   1  13         76.55         69.93         6.55 o                         
   0   1  13        180.27        181.36         8.59 o                         
   1   1  13         75.26         69.61         5.98 o                         
   2   1  13        190.08        200.41        10.49 o                         
   3   1  13        200.73        189.70         9.41 o                         
   4   1  13         64.03         61.23         7.67 o                         
   5   1  13        145.11        130.15        17.38 o                         
   6   1  13         34.31         38.50         7.87 o                         
   7   1  13         20.47         18.97         8.68 o                         
   8   1  13         95.91         75.59        20.57 o                         
  -7   2  13         57.40         61.55         9.80 o                         
  -6   2  13          7.40         12.89         7.04 o                         
  -5   2  13        179.86        175.23        13.62 o                         
  -4   2  13         35.76         45.89         6.61 o                         
  -3   2  13        294.71        297.95        14.62 o                         
  -2   2  13         73.98         80.48         9.32 o                         
  -1   2  13        429.98        384.29        15.98 o                         
   0   2  13         35.57         35.67         4.68 o                         
   1   2  13        425.40        417.79        13.60 o                         
   2   2  13         81.91         84.73         6.83 o                         
   3   2  13        292.33        306.29        13.41 o                         
   4   2  13         38.99         54.72         7.51 o                         
   5   2  13        179.47        171.03        14.04 o                         
   6   2  13          6.09          8.45         5.08 o                         
   7   2  13         54.82         28.93         8.62 o                         
  -7   3  13        148.84        131.88        14.02 o                         
  -6   3  13         98.52        123.12        10.26 o                         
  -5   3  13         62.03         68.87         9.49 o                         
  -4   3  13         84.30         77.21        13.53 o                         
  -3   3  13         19.26         22.66         5.70 o                         
  -2   3  13        116.33        130.52         7.94 o                         
  -1   3  13        134.87        130.73         9.36 o                         
   0   3  13         90.85         92.35         7.22 o                         
   1   3  13        132.39        127.73         9.13 o                         
   2   3  13        124.52        124.90         9.78 o                         
   3   3  13         19.46         10.22         5.71 o                         
   4   3  13         83.19         78.23        11.72 o                         
   5   3  13         65.60         65.76         9.36 o                         
   6   3  13         94.06         98.30        11.63 o                         
  -7   4  13          7.27          2.70         6.49 o                         
  -6   4  13        112.95         95.45        10.85 o                         
  -5   4  13          3.75         10.08         5.04 o                         
  -4   4  13        117.15        139.30        11.48 o                         
  -3   4  13         96.83         88.21         9.01 o                         
  -2   4  13         51.19         48.02         7.14 o                         
  -1   4  13        135.35        124.38        10.14 o                         
   0   4  13         16.20         13.29         4.16 o                         
   1   4  13        134.25        126.56         8.45 o                         
   2   4  13         48.52         46.75         6.03 o                         
   3   4  13         94.80         93.53        10.41 o                         
   4   4  13        112.92        116.48        11.70 o                         
   5   4  13          2.19          5.45         6.88 o                         
   6   4  13        111.08        118.12        14.65 o                         
  -6   5  13         98.28         74.87        20.34 o                         
  -5   5  13         54.21         63.49         9.97 o                         
  -4   5  13        162.01        147.24        13.98 o                         
  -3   5  13         82.88         85.56        10.91 o                         
  -2   5  13         76.36        102.78         9.69 o                         
  -1   5  13        165.20        157.32        11.89 o                         
   0   5  13         38.16         55.36         7.27 o                         
   1   5  13        168.37        176.01        10.35 o                         
   2   5  13         75.62         72.33         7.70 o                         
   3   5  13         87.46        101.56        10.25 o                         
   4   5  13        163.68        152.46        13.72 o                         
   5   5  13         56.55         57.46        11.56 o                         
   6   5  13        100.13        144.53        30.27 o                         
  -5   6  13         47.75         31.14        15.29 o                         
  -4   6  13          7.00          5.46         5.76 o                         
  -3   6  13        134.25        141.23        14.19 o                         
  -2   6  13          6.61          7.40         5.09 o                         
  -1   6  13        226.93        249.31        25.31 o                         
   0   6  13         39.73         27.07         7.08 o                         
   1   6  13        226.19        230.89        13.45 o                         
   2   6  13          4.91          2.62         4.26 o                         
   3   6  13        130.47        126.98        11.47 o                         
   4   6  13          8.13          4.79         5.23 o                         
   5   6  13         44.25         35.78        11.45 o                         
  -3   7  13        105.88        125.06        14.53 o                         
  -2   7  13         67.92         54.66         8.52 o                         
  -1   7  13         11.29         14.64         4.61 o                         
   0   7  13         40.85         43.05         7.48 o                         
   1   7  13         12.05         17.14         6.40 o                         
   2   7  13         64.12         70.47         9.64 o                         
   3   7  13        104.10        101.18        10.89 o                         
   4   7  13         35.86         24.09         7.88 o                         
  -2   8  13         15.73         15.21        17.54 o                         
  -1   8  13          4.78         24.69        13.25 o                         
   0   8  13          0.95         -2.93         5.69 o                         
   1   8  13          4.24         -1.41         7.85 o                         
   0   0  14        236.26        233.78        17.23 o                         
   1   0  14          2.31          1.41         3.15 o                         
   2   0  14        281.89        276.99        13.52 o                         
   3   0  14          1.17          2.73         4.46 o                         
   4   0  14        261.70        238.41        12.97 o                         
   5   0  14          0.00          5.89         5.65 o                         
   6   0  14         54.04         39.86         7.98 o                         
   7   0  14          0.10         -3.21         5.18 o                         
  -7   1  14         78.97         61.54        10.05 o                         
  -6   1  14         34.10         39.90        11.34 o                         
  -5   1  14         26.21         34.16         5.83 o                         
  -4   1  14         96.62         99.61         9.48 o                         
  -3   1  14        137.14        138.10        11.83 o                         
  -2   1  14        126.99        130.43         8.79 o                         
  -1   1  14        746.57        749.49        18.95 o                         
   0   1  14          4.79          7.33         3.42 o                         
   1   1  14        748.22        742.45        17.84 o                         
   2   1  14        129.95        117.60        10.57 o                         
   3   1  14        140.67        143.58         9.86 o                         
   4   1  14         99.83        108.18         9.93 o                         
   5   1  14         27.98         34.72         8.22 o                         
   6   1  14         38.24         46.40         8.95 o                         
   7   1  14         80.51         68.29        10.72 o                         
  -7   2  14        260.29        242.63        25.24 o                         
  -6   2  14          3.78         -0.54         4.40 o                         
  -5   2  14        246.50        217.91        13.80 o                         
  -4   2  14         51.84         54.34         7.56 o                         
  -3   2  14         97.95         93.86         8.14 o                         
  -2   2  14         41.24         36.89         6.35 o                         
  -1   2  14         11.36         18.05         4.97 o                         
   0   2  14        316.19        323.23        15.72 o                         
   1   2  14         11.13          9.99         3.82 o                         
   2   2  14         40.49         39.73         5.08 o                         
   3   2  14         98.93        109.84         8.71 o                         
   4   2  14         53.27         53.05         9.09 o                         
   5   2  14        247.24        237.01        17.07 o                         
   6   2  14          3.61         11.88         5.25 o                         
   7   2  14        257.40        258.82        36.63 o                         
  -7   3  14          9.59        -12.59        12.59 o                         
  -6   3  14         88.54         81.26        11.96 o                         
  -5   3  14        134.46        147.94        12.29 o                         
  -4   3  14         45.08         44.64         7.44 o                         
  -3   3  14        222.25        240.46        14.32 o                         
  -2   3  14         11.37          7.93         4.71 o                         
  -1   3  14         77.15         76.26         7.91 o                         
   0   3  14          0.61          0.11         4.23 o                         
   1   3  14         77.67         88.47         8.14 o                         
   2   3  14         10.47         15.06         4.54 o                         
   3   3  14        220.26        219.46        14.99 o                         
   4   3  14         44.37         36.34         7.38 o                         
   5   3  14        130.38        137.47        13.37 o                         
   6   3  14         89.20         93.95        11.80 o                         
  -6   4  14         38.35         35.68        10.77 o                         
  -5   4  14          7.18         15.07         6.96 o                         
  -4   4  14         88.67        101.24        11.83 o                         
  -3   4  14         13.48          0.82         6.46 o                         
  -2   4  14        235.94        242.77        14.30 o                         
  -1   4  14         18.29         15.92         5.20 o                         
   0   4  14        399.82        404.60        15.17 o                         
   1   4  14         18.83         18.62         4.92 o                         
   2   4  14        235.26        235.16        12.81 o                         
   3   4  14         13.73         14.14         5.42 o                         
   4   4  14         88.08         73.13        13.32 o                         
   5   4  14          7.18         11.23         7.30 o                         
   6   4  14         37.86         47.83        11.68 o                         
  -6   5  14        283.66        298.46        40.05 o                         
  -5   5  14        237.22        250.94        26.40 o                         
  -4   5  14         88.49         90.69        11.74 o                         
  -3   5  14        397.59        387.97        27.73 o                         
  -2   5  14         30.27         20.89         5.64 o                         
  -1   5  14        157.81        183.25        16.10 o                         
   0   5  14         20.23         23.20         5.46 o                         
   1   5  14        156.88        164.62        10.21 o                         
   2   5  14         32.51         37.22         6.23 o                         
   3   5  14        397.39        363.63        27.83 o                         
   4   5  14         94.61         98.07        12.45 o                         
   5   5  14        237.65        233.53        20.97 o                         
  -4   6  14        138.70        156.08        21.62 o                         
  -3   6  14         83.52         99.30        17.31 o                         
  -2   6  14         37.57         56.87         8.46 o                         
  -1   6  14         21.45         25.39         6.14 o                         
   0   6  14          1.83         14.34         5.40 o                         
   1   6  14         21.67         36.33         7.32 o                         
   2   6  14         37.11         38.05         7.75 o                         
   3   6  14         81.81         85.34        10.75 o                         
   4   6  14        136.92        124.90        13.13 o                         
   5   6  14         61.85         37.88        16.57 o                         
  -3   7  14         46.23         63.83        21.71 o                         
  -2   7  14          3.81         26.97        15.83 o                         
  -1   7  14        111.78         91.06        10.39 o                         
   0   7  14          0.93          4.04        10.97 o                         
   1   7  14        110.53        137.28        13.08 o                         
   2   7  14          4.32         12.20         5.98 o                         
   3   7  14         44.41         38.83        11.95 o                         
   0   8  14        132.98        127.31        26.83 o                         
   1   0  15          7.62         11.87         3.90 o                         
   2   0  15        128.36        125.64        11.44 o                         
   3   0  15          1.46          9.48         4.35 o                         
   4   0  15        171.71        163.68        11.94 o                         
   5   0  15         38.74         42.85         8.34 o                         
   6   0  15        177.42        147.09        14.39 o                         
   7   0  15         20.70         29.74        19.18 o                         
  -7   1  15         58.43         35.05        16.11 o                         
  -6   1  15         18.31         15.34         8.22 o                         
  -5   1  15        128.44        127.31        10.37 o                         
  -4   1  15         20.67         23.74         5.95 o                         
  -3   1  15         80.88         80.43         9.70 o                         
  -2   1  15        120.41        119.07        13.52 o                         
  -1   1  15          7.63         10.48         3.97 o                         
   0   1  15        226.83        238.74        12.90 o                         
   1   1  15          9.59         14.45         3.63 o                         
   2   1  15        116.74        115.54         8.67 o                         
   3   1  15         83.76         92.70         7.67 o                         
   4   1  15         17.67         14.93         6.94 o                         
   5   1  15        130.14        129.91        13.35 o                         
   6   1  15         16.00         23.97         7.28 o                         
   7   1  15         61.66         73.84        23.54 o                         
  -6   2  15         56.70         58.95         9.63 o                         
  -5   2  15        261.49        256.76        17.59 o                         
  -4   2  15        141.07        136.73        11.04 o                         
  -3   2  15        526.05        522.05        28.18 o                         
  -2   2  15        209.42        188.08        12.47 o                         
  -1   2  15        725.19        738.06        27.75 o                         
   0   2  15        163.00        182.64        12.40 o                         
   1   2  15        723.46        703.12        19.92 o                         
   2   2  15        206.17        195.49        10.03 o                         
   3   2  15        522.94        544.96        21.91 o                         
   4   2  15        139.18        148.73        13.95 o                         
   5   2  15        261.43        279.13        19.22 o                         
   6   2  15         58.00         74.68        10.78 o                         
   7   2  15         92.03         27.05        14.86 o                         
  -6   3  15         34.64         48.85        13.69 o                         
  -5   3  15         30.25         24.18         5.74 o                         
  -4   3  15        115.24        112.24        10.70 o                         
  -3   3  15         26.32         17.59         5.54 o                         
  -2   3  15        122.61        135.53        11.12 o                         
  -1   3  15         16.15         12.01         4.35 o                         
   0   3  15        103.16         97.09         8.77 o                         
   1   3  15         15.57         17.66         4.85 o                         
   2   3  15        119.28        117.77         9.21 o                         
   3   3  15         22.96         14.23         6.58 o                         
   4   3  15        115.28        112.34        12.40 o                         
   5   3  15         27.58         31.76        11.72 o                         
   6   3  15         35.57         47.75        13.10 o                         
  -5   4  15          5.35         -1.34         5.17 o                         
  -4   4  15        166.88        166.95        15.17 o                         
  -3   4  15         24.88         29.57         7.31 o                         
  -2   4  15         19.24         30.61         7.90 o                         
  -1   4  15         15.25         20.66         5.72 o                         
   0   4  15          5.31          8.19         4.34 o                         
   1   4  15         15.27         12.09         4.57 o                         
   2   4  15         21.23         22.86         7.15 o                         
   3   4  15         24.35         22.80         6.16 o                         
   4   4  15        168.91        155.78        16.92 o                         
   5   4  15          4.30         -7.49        12.42 o                         
   6   4  15        277.53        270.15        37.76 o                         
  -5   5  15         39.43         47.65        17.72 o                         
  -4   5  15         92.49        119.52        14.20 o                         
  -3   5  15         24.63         31.99         8.12 o                         
  -2   5  15         59.15         52.13         8.85 o                         
  -1   5  15         43.41         33.05         6.41 o                         
   0   5  15         30.15         29.22         6.10 o                         
   1   5  15         42.97         36.47         8.05 o                         
   2   5  15         58.77         62.58         7.65 o                         
   3   5  15         24.71         13.25         5.66 o                         
   4   5  15         91.11        111.58        28.16 o                         
   5   5  15         42.09         51.69        14.33 o                         
  -3   6  15        188.09        169.53        22.34 o                         
  -2   6  15         20.57         28.10         7.49 o                         
  -1   6  15        234.90        227.48        15.56 o                         
   0   6  15         40.27         32.82         6.85 o                         
   1   6  15        235.56        214.03        15.47 o                         
   2   6  15         22.27         32.88         7.38 o                         
   3   6  15        190.12        186.69        18.90 o                         
   4   6  15         12.85          6.58         6.68 o                         
  -2   7  15         84.86         51.88        18.12 o                         
  -1   7  15          2.15          9.62        16.00 o                         
   0   7  15        128.71        124.71        26.40 o                         
   1   7  15          2.56          7.15        11.50 o                         
   2   7  15         85.94        100.93        25.84 o                         
   0   0  16        227.00        212.43        14.25 o                         
   1   0  16        283.79        308.61        12.90 o                         
   2   0  16        206.01        190.86        11.36 o                         
   3   0  16        141.83        120.05        10.62 o                         
   4   0  16        144.31        143.03        11.73 o                         
   5   0  16         80.36         99.12        12.17 o                         
   6   0  16         55.02         65.16        12.14 o                         
  -6   1  16         73.67         53.41        11.10 o                         
  -5   1  16         67.48         49.72         8.08 o                         
  -4   1  16        161.96        177.52        12.96 o                         
  -3   1  16         74.23         86.54        14.22 o                         
  -2   1  16         48.40         47.60         7.50 o                         
  -1   1  16        126.66        122.84         9.44 o                         
   0   1  16          0.14          7.06         4.73 o                         
   1   1  16        122.04        136.11         8.30 o                         
   2   1  16         45.76         42.98         5.88 o                         
   3   1  16         68.89         69.90         7.03 o                         
   4   1  16        162.71        178.21        13.21 o                         
   5   1  16         69.03         65.27        11.62 o                         
   6   1  16         71.15         66.74        14.75 o                         
  -6   2  16         58.75         24.77        14.41 o                         
  -5   2  16        117.95        112.83        12.58 o                         
  -4   2  16         52.23         44.02         7.72 o                         
  -3   2  16         92.25         88.26         9.44 o                         
  -2   2  16         21.51         19.13         5.35 o                         
  -1   2  16         25.97         22.46         7.01 o                         
   0   2  16          0.11          5.40         4.81 o                         
   1   2  16         27.57         26.15         5.04 o                         
   2   2  16         21.65         25.32         5.00 o                         
   3   2  16         85.82         85.87         8.60 o                         
   4   2  16         51.18         46.04        13.04 o                         
   5   2  16        108.63         97.53        12.17 o                         
   6   2  16         56.35         71.12        22.06 o                         
  -6   3  16         89.94         82.87        22.25 o                         
  -5   3  16         36.56         50.21         8.14 o                         
  -4   3  16         74.18         81.42         9.70 o                         
  -3   3  16         62.75         64.78        14.31 o                         
  -2   3  16         55.96         67.13         9.90 o                         
  -1   3  16         69.22         61.39         9.40 o                         
   0   3  16        102.35         99.80         9.48 o                         
   1   3  16         68.38         64.88         7.34 o                         
   2   3  16         60.44         58.97         6.92 o                         
   3   3  16         63.15         51.48         8.89 o                         
   4   3  16         82.74         83.41        13.16 o                         
   5   3  16         39.28         31.38         9.48 o                         
   6   3  16         94.30         99.72        17.49 o                         
  -5   4  16         76.59        129.71        27.85 o                         
  -4   4  16         29.36         36.99         9.01 o                         
  -3   4  16        164.71        141.93        14.13 o                         
  -2   4  16        105.52        105.81        12.04 o                         
  -1   4  16        157.84        148.91        14.05 o                         
   0   4  16        118.15        138.86        13.53 o                         
   1   4  16        156.90        180.55        12.11 o                         
   2   4  16        100.36         97.74         9.05 o                         
   3   4  16        161.86        174.04        15.42 o                         
   4   4  16         28.97         28.30         8.88 o                         
   5   4  16         74.89         76.48        20.49 o                         
  -4   5  16          9.50          7.43         9.56 o                         
  -3   5  16        165.46        176.49        16.03 o                         
  -2   5  16         16.61          0.52         6.25 o                         
  -1   5  16        147.72        135.72        11.65 o                         
   0   5  16        108.43        107.20        10.68 o                         
   1   5  16        151.41        155.84        15.16 o                         
   2   5  16         17.03         25.43         6.70 o                         
   3   5  16        167.77        176.87        13.92 o                         
   4   5  16          6.83         -1.91         7.46 o                         
  -2   6  16          3.70        -12.60        12.60 o                         
  -1   6  16         72.85         53.19        19.96 o                         
   0   6  16          3.01          1.26         5.35 o                         
   1   6  16         71.28         64.34        13.72 o                         
   2   6  16          3.08         -9.56         9.56 o                         
   3   6  16         27.09         16.65        12.95 o                         
   1   0  17          7.10         -5.52         5.52 o                         
   2   0  17         38.72         27.13         6.17 o                         
   3   0  17         59.09         55.58         8.02 o                         
   4   0  17         13.10          9.21         6.37 o                         
   5   0  17        115.05        126.55        13.72 o                         
   6   0  17        137.36        151.41        31.09 o                         
  -5   1  17         96.03         90.58        10.67 o                         
  -4   1  17         15.50         19.99         9.41 o                         
  -3   1  17        167.04        159.58        13.76 o                         
  -2   1  17          0.83          5.74         4.43 o                         
  -1   1  17        121.32        130.44        11.25 o                         
   0   1  17          7.54          7.01         4.67 o                         
   1   1  17        126.25        126.17         9.16 o                         
   2   1  17          0.41          1.94         5.40 o                         
   3   1  17        169.89        189.06        17.04 o                         
   4   1  17         15.45         20.77         7.30 o                         
   5   1  17         90.37         98.21        14.09 o                         
  -5   2  17         28.92         46.29        13.33 o                         
  -4   2  17         52.16         56.76         8.16 o                         
  -3   2  17         73.99         55.85         7.91 o                         
  -2   2  17        112.37        127.06        13.01 o                         
  -1   2  17         46.67         55.65         8.89 o                         
   0   2  17        132.96        135.65        14.11 o                         
   1   2  17         44.35         38.73         6.28 o                         
   2   2  17        108.03        125.61        12.57 o                         
   3   2  17         71.48         54.11         7.81 o                         
   4   2  17         52.81         54.36        12.99 o                         
   5   2  17         29.02         20.25         7.90 o                         
  -5   3  17         84.36         77.33        22.10 o                         
  -4   3  17         71.12         68.54        10.69 o                         
  -3   3  17        123.92        149.69        14.45 o                         
  -2   3  17         33.89         16.65         6.67 o                         
  -1   3  17        218.38        229.50        17.16 o                         
   0   3  17         47.49         51.27         7.41 o                         
   1   3  17        224.71        227.10        13.44 o                         
   2   3  17         35.63         22.12         6.98 o                         
   3   3  17        129.45        129.12        13.73 o                         
   4   3  17         76.83         64.06        10.21 o                         
   5   3  17         82.90         75.82        22.48 o                         
  -4   4  17         67.43        122.51        27.36 o                         
  -3   4  17         36.43         42.70         9.13 o                         
  -2   4  17        108.94        103.92        12.04 o                         
  -1   4  17         11.10         12.50         5.84 o                         
   0   4  17         20.31         13.92         7.19 o                         
   1   4  17         12.10         18.50         9.16 o                         
   2   4  17        108.23        118.42        11.41 o                         
   3   4  17         37.02         33.21         8.13 o                         
   4   4  17         64.28         78.32        13.03 o                         
  -2   5  17         17.77         16.33         8.76 o                         
  -1   5  17        125.15        113.73        13.57 o                         
   0   5  17          0.51          3.47         4.78 o                         
   1   5  17        121.99        113.72        13.14 o                         
   2   5  17         16.50         17.40         7.92 o                         
   3   5  17         23.29         11.01        11.70 o                         
  -1   6  17         53.40         70.46        20.44 o                         
   0   6  17         94.45         59.77        18.31 o                         
   1   6  17         54.15         47.85        18.01 o                         
   0   0  18         71.59         74.71        13.85 o                         
   1   0  18        535.40        593.01        26.95 o                         
   2   0  18         30.49         31.45         8.59 o                         
   3   0  18        367.84        374.59        19.41 o                         
   4   0  18          3.41          8.14         5.78 o                         
   5   0  18        136.76        133.13        27.22 o                         
  -5   1  18         41.42         28.58        11.28 o                         
  -4   1  18         24.91         24.05         7.05 o                         
  -3   1  18         29.80         19.84         5.95 o                         
  -2   1  18         56.73         44.04         7.18 o                         
  -1   1  18          8.63         10.54         5.80 o                         
   0   1  18         59.05         66.88         8.46 o                         
   1   1  18          8.71          8.80         5.68 o                         
   2   1  18         63.35         58.01         9.24 o                         
   3   1  18         28.95         25.74         6.66 o                         
   4   1  18         27.48         35.40         8.06 o                         
   5   1  18         41.24         64.48        21.84 o                         
  -4   2  18        142.76        153.88        17.30 o                         
  -3   2  18          2.15          9.84         5.90 o                         
  -2   2  18         45.35         45.13        10.48 o                         
  -1   2  18          0.28         -0.80         5.92 o                         
   0   2  18          2.52          5.40         5.39 o                         
   1   2  18          0.27          1.34         4.23 o                         
   2   2  18         47.63         61.57         9.73 o                         
   3   2  18          2.06          7.42         5.40 o                         
   4   2  18        151.09        150.03        15.26 o                         
  -4   3  18         34.41         34.32        18.03 o                         
  -3   3  18         30.35         31.40        11.89 o                         
  -2   3  18         73.36         83.02        11.34 o                         
  -1   3  18         23.10         33.23         8.10 o                         
   0   3  18         74.62         80.83        11.10 o                         
   1   3  18         22.29         16.35         6.61 o                         
   2   3  18         76.36         86.45        11.36 o                         
   3   3  18         28.42         20.83         8.87 o                         
   4   3  18         32.91         32.00        17.41 o                         
  -2   4  18          7.85          7.76         7.37 o                         
  -1   4  18        285.53        322.14        21.36 o                         
   0   4  18          2.11          0.46         5.00 o                         
   1   4  18        286.93        318.71        18.71 o                         
   2   4  18          7.88         15.88         8.86 o                         
   3   4  18        204.22        193.43        41.52 o                         
  -1   5  18          5.81         16.10        12.30 o                         
   0   5  18         49.43         56.89        24.67 o                         
   1   5  18          5.27         11.68        10.35 o                         
   1   0  19         60.72         68.20        12.42 o                         
   2   0  19          9.46          9.69         7.10 o                         
   3   0  19        135.65        122.00        45.63 o                         
   4   0  19         30.91         33.07        17.18 o                         
  -4   1  19         52.27         49.86        13.45 o                         
  -3   1  19         39.79         29.27         8.48 o                         
  -2   1  19         34.26         41.34         8.56 o                         
  -1   1  19        116.18        110.58        11.14 o                         
   0   1  19         59.93         62.47        11.05 o                         
   1   1  19        115.43        122.95        19.30 o                         
   2   1  19         31.25         27.80         8.04 o                         
   3   1  19         39.15         29.28         9.19 o                         
   4   1  19         54.55         47.98        18.62 o                         
  -3   2  19         62.14         63.69        11.67 o                         
  -2   2  19        180.38        152.98        17.27 o                         
  -1   2  19         79.04         86.56        11.48 o                         
   0   2  19        268.83        270.58        16.48 o                         
   1   2  19         80.66         70.68        13.57 o                         
   2   2  19        184.05        201.54        24.66 o                         
   3   2  19         63.47         54.58        15.55 o                         
  -2   3  19         84.04         90.33        16.83 o                         
  -1   3  19         34.45         49.66         9.05 o                         
   0   3  19          4.25          4.30         9.74 o                         
   1   3  19         33.94         23.65         8.35 o                         
   2   3  19         79.71         66.78        14.24 o                         
   3   3  19        119.66        102.75        17.77 o                         
  -1   4  19          8.93         16.28         8.83 o                         
   0   4  19          8.09         13.06         7.41 o                         
   1   4  19          8.42         11.03         9.99 o                         
   0   0  20         30.26         52.97        20.89 o                         
   1   0  20        202.13        160.57        30.64 o                         
   2   0  20         12.38          4.95         7.29 o                         
  -2   1  20         14.08         23.41        19.69 o                         
  -1   1  20         96.35         99.76        17.21 o                         
   0   1  20          3.13         -2.24         7.05 o                         
   1   1  20         94.61        115.18        26.44 o                         
   2   1  20         13.49         11.49         7.03 o                         
  -2   2  20         22.14         -9.01        11.95 o                         
  -1   2  20          3.17          6.14         7.67 o                         
   0   2  20          4.02          8.75        17.26 o                         
   1   2  20          3.35         19.66        14.10 o                         
   2   2  20         21.74         34.68        17.32 o                         
   0   3  20         23.89         27.96        10.83 o                         
                                                                                
